# Supplementary material for: Enhanced mechanical, thermal and biocompatible nature of dual component electrospun nanocomposite for bone tissue engineering
Source: PeerJ. 2019 May 27;7:e6986. doi: 10.7717/peerj.6986 (PMC6542347; doi:10.7717/peerj.6986)
Supplement: Dataset S1 [file peerj-07-6986-s001.zip]

Archive with 3 entries (3 files):
- AFM/PU CANOLA NEEM.jpk
- AFM/PU CANOLA OIL.jpk
- AFM/PU.jpk
