# Supplementary material for: Enhanced mechanical, thermal and biocompatible nature of dual component electrospun nanocomposite for bone tissue engineering
Source: PeerJ. 2019 May 27;7:e6986. doi: 10.7717/peerj.6986 (PMC6542347; doi:10.7717/peerj.6986)
Supplement: Dataset S2 [file peerj-07-6986-s002.zip › FTIR/PU 9%.CSV]

6.002353e+002	9.334573e+001
6.007174e+002	9.321225e+001
6.011995e+002	9.305061e+001
6.016816e+002	9.286685e+001
6.021638e+002	9.266675e+001
6.026459e+002	9.245493e+001
6.031280e+002	9.223587e+001
6.036101e+002	9.201373e+001
6.040922e+002	9.179086e+001
6.045743e+002	9.156676e+001
6.050565e+002	9.133680e+001
6.055386e+002	9.109440e+001
6.060207e+002	9.083425e+001
6.065028e+002	9.055787e+001
6.069849e+002	9.027567e+001
6.074670e+002	9.000883e+001
6.079492e+002	8.978368e+001
6.084313e+002	8.962280e+001
6.089134e+002	8.953904e+001
6.093955e+002	8.953040e+001
6.098776e+002	8.958300e+001
6.103597e+002	8.967668e+001
6.108419e+002	8.979295e+001
6.113240e+002	8.991888e+001
6.118061e+002	9.004619e+001
6.122882e+002	9.017046e+001
6.127703e+002	9.028771e+001
6.132524e+002	9.039358e+001
6.137346e+002	9.048463e+001
6.142167e+002	9.056007e+001
6.146988e+002	9.062336e+001
6.151809e+002	9.068128e+001
6.156630e+002	9.074150e+001
6.161451e+002	9.080972e+001
6.166273e+002	9.088634e+001
6.171094e+002	9.096806e+001
6.175915e+002	9.105095e+001
6.180736e+002	9.113489e+001
6.185557e+002	9.122527e+001
6.190378e+002	9.133208e+001
6.195200e+002	9.146455e+001
6.200021e+002	9.162701e+001
6.204842e+002	9.181454e+001
6.209663e+002	9.201466e+001
6.214484e+002	9.220959e+001
6.219305e+002	9.238286e+001
6.224127e+002	9.252312e+001
6.228948e+002	9.262431e+001
6.233769e+002	9.268601e+001
6.238590e+002	9.271160e+001
6.243411e+002	9.270595e+001
6.248232e+002	9.267509e+001
6.253054e+002	9.262460e+001
6.257875e+002	9.256049e+001
6.262696e+002	9.248818e+001
6.267517e+002	9.241192e+001
6.272338e+002	9.233330e+001
6.277159e+002	9.225091e+001
6.281981e+002	9.215991e+001
6.286802e+002	9.205421e+001
6.291623e+002	9.192966e+001
6.296444e+002	9.178675e+001
6.301265e+002	9.163242e+001
6.306086e+002	9.147903e+001
6.310908e+002	9.134187e+001
6.315729e+002	9.123449e+001
6.320550e+002	9.116341e+001
6.325371e+002	9.112677e+001
6.330192e+002	9.111460e+001
6.335013e+002	9.111372e+001
6.339835e+002	9.111074e+001
6.344656e+002	9.109714e+001
6.349477e+002	9.107095e+001
6.354298e+002	9.103600e+001
6.359119e+002	9.099900e+001
6.363940e+002	9.096643e+001
6.368762e+002	9.094210e+001
6.373583e+002	9.092638e+001
6.378404e+002	9.091698e+001
6.383225e+002	9.091027e+001
6.388046e+002	9.090257e+001
6.392867e+002	9.089124e+001
6.397689e+002	9.087479e+001
6.402510e+002	9.085342e+001
6.407331e+002	9.082904e+001
6.412152e+002	9.080506e+001
6.416973e+002	9.078555e+001
6.421794e+002	9.077442e+001
6.426616e+002	9.077421e+001
6.431437e+002	9.078462e+001
6.436258e+002	9.080264e+001
6.441079e+002	9.082293e+001
6.445900e+002	9.083983e+001
6.450721e+002	9.084899e+001
6.455543e+002	9.084876e+001
6.460364e+002	9.084034e+001
6.465185e+002	9.082684e+001
6.470006e+002	9.081176e+001
6.474827e+002	9.079716e+001
6.479648e+002	9.078335e+001
6.484470e+002	9.076861e+001
6.489291e+002	9.075053e+001
6.494112e+002	9.072675e+001
6.498933e+002	9.069599e+001
6.503754e+002	9.065822e+001
6.508575e+002	9.061425e+001
6.513397e+002	9.056534e+001
6.518218e+002	9.051279e+001
6.523039e+002	9.045826e+001
6.527860e+002	9.040384e+001
6.532681e+002	9.035224e+001
6.537502e+002	9.030692e+001
6.542324e+002	9.027084e+001
6.547145e+002	9.024575e+001
6.551966e+002	9.023151e+001
6.556787e+002	9.022601e+001
6.561608e+002	9.022589e+001
6.566429e+002	9.022787e+001
6.571251e+002	9.022985e+001
6.576072e+002	9.023127e+001
6.580893e+002	9.023270e+001
6.585714e+002	9.023502e+001
6.590535e+002	9.023849e+001
6.595356e+002	9.024249e+001
6.600178e+002	9.024567e+001
6.604999e+002	9.024665e+001
6.609820e+002	9.024466e+001
6.614641e+002	9.023974e+001
6.619462e+002	9.023242e+001
6.624283e+002	9.022300e+001
6.629105e+002	9.021127e+001
6.633926e+002	9.019638e+001
6.638747e+002	9.017733e+001
6.643568e+002	9.015374e+001
6.648389e+002	9.012652e+001
6.653210e+002	9.009803e+001
6.658032e+002	9.007248e+001
6.662853e+002	9.005621e+001
6.667674e+002	9.005673e+001
6.672495e+002	9.008006e+001
6.677316e+002	9.012648e+001
6.682137e+002	9.018761e+001
6.686959e+002	9.024973e+001
6.691780e+002	9.030172e+001
6.696601e+002	9.033999e+001
6.701422e+002	9.036652e+001
6.706243e+002	9.038551e+001
6.711064e+002	9.040075e+001
6.715886e+002	9.041521e+001
6.720707e+002	9.043087e+001
6.725528e+002	9.044905e+001
6.730349e+002	9.047071e+001
6.735170e+002	9.049650e+001
6.739991e+002	9.052648e+001
6.744813e+002	9.056024e+001
6.749634e+002	9.059668e+001
6.754455e+002	9.063456e+001
6.759276e+002	9.067255e+001
6.764097e+002	9.070990e+001
6.768918e+002	9.074655e+001
6.773740e+002	9.078297e+001
6.778561e+002	9.081992e+001
6.783382e+002	9.085780e+001
6.788203e+002	9.089651e+001
6.793024e+002	9.093552e+001
6.797845e+002	9.097415e+001
6.802667e+002	9.101197e+001
6.807488e+002	9.104925e+001
6.812309e+002	9.108672e+001
6.817130e+002	9.112542e+001
6.821951e+002	9.116602e+001
6.826772e+002	9.120856e+001
6.831594e+002	9.125236e+001
6.836415e+002	9.129627e+001
6.841236e+002	9.133923e+001
6.846057e+002	9.138040e+001
6.850878e+002	9.141970e+001
6.855699e+002	9.145754e+001
6.860521e+002	9.149480e+001
6.865342e+002	9.153251e+001
6.870163e+002	9.157194e+001
6.874984e+002	9.161450e+001
6.879805e+002	9.166173e+001
6.884626e+002	9.171479e+001
6.889448e+002	9.177424e+001
6.894269e+002	9.183941e+001
6.899090e+002	9.190836e+001
6.903911e+002	9.197797e+001
6.908732e+002	9.204504e+001
6.913553e+002	9.210655e+001
6.918375e+002	9.216087e+001
6.923196e+002	9.220785e+001
6.928017e+002	9.224877e+001
6.932838e+002	9.228550e+001
6.937659e+002	9.231975e+001
6.942480e+002	9.235245e+001
6.947302e+002	9.238339e+001
6.952123e+002	9.241158e+001
6.956944e+002	9.243575e+001
6.961765e+002	9.245500e+001
6.966586e+002	9.246910e+001
6.971407e+002	9.247836e+001
6.976229e+002	9.248341e+001
6.981050e+002	9.248478e+001
6.985871e+002	9.248279e+001
6.990692e+002	9.247758e+001
6.995513e+002	9.246926e+001
7.000334e+002	9.245802e+001
7.005156e+002	9.244392e+001
7.009977e+002	9.242680e+001
7.014798e+002	9.240577e+001
7.019619e+002	9.237946e+001
7.024440e+002	9.234628e+001
7.029261e+002	9.230507e+001
7.034083e+002	9.225593e+001
7.038904e+002	9.220060e+001
7.043725e+002	9.214239e+001
7.048546e+002	9.208518e+001
7.053367e+002	9.203300e+001
7.058188e+002	9.198866e+001
7.063010e+002	9.195343e+001
7.067831e+002	9.192738e+001
7.072652e+002	9.190972e+001
7.077473e+002	9.189967e+001
7.082294e+002	9.189678e+001
7.087115e+002	9.190122e+001
7.091937e+002	9.191354e+001
7.096758e+002	9.193433e+001
7.101579e+002	9.196388e+001
7.106400e+002	9.200183e+001
7.111221e+002	9.204711e+001
7.116042e+002	9.209798e+001
7.120864e+002	9.215228e+001
7.125685e+002	9.220744e+001
7.130506e+002	9.226109e+001
7.135327e+002	9.231104e+001
7.140148e+002	9.235555e+001
7.144969e+002	9.239367e+001
7.149791e+002	9.242494e+001
7.154612e+002	9.244946e+001
7.159433e+002	9.246749e+001
7.164254e+002	9.247926e+001
7.169075e+002	9.248476e+001
7.173896e+002	9.248380e+001
7.178718e+002	9.247619e+001
7.183539e+002	9.246215e+001
7.188360e+002	9.244253e+001
7.193181e+002	9.241882e+001
7.198002e+002	9.239303e+001
7.202823e+002	9.236713e+001
7.207645e+002	9.234289e+001
7.212466e+002	9.232155e+001
7.217287e+002	9.230386e+001
7.222108e+002	9.229052e+001
7.226929e+002	9.228213e+001
7.231750e+002	9.227925e+001
7.236572e+002	9.228230e+001
7.241393e+002	9.229112e+001
7.246214e+002	9.230482e+001
7.251035e+002	9.232187e+001
7.255856e+002	9.234052e+001
7.260677e+002	9.235911e+001
7.265499e+002	9.237650e+001
7.270320e+002	9.239226e+001
7.275141e+002	9.240628e+001
7.279962e+002	9.241859e+001
7.284783e+002	9.242890e+001
7.289604e+002	9.243650e+001
7.294426e+002	9.244042e+001
7.299247e+002	9.243991e+001
7.304068e+002	9.243456e+001
7.308889e+002	9.242457e+001
7.313710e+002	9.241048e+001
7.318531e+002	9.239294e+001
7.323353e+002	9.237236e+001
7.328174e+002	9.234872e+001
7.332995e+002	9.232182e+001
7.337816e+002	9.229154e+001
7.342637e+002	9.225788e+001
7.347458e+002	9.222108e+001
7.352280e+002	9.218137e+001
7.357101e+002	9.213847e+001
7.361922e+002	9.209121e+001
7.366743e+002	9.203801e+001
7.371564e+002	9.197693e+001
7.376385e+002	9.190630e+001
7.381207e+002	9.182545e+001
7.386028e+002	9.173472e+001
7.390849e+002	9.163515e+001
7.395670e+002	9.152801e+001
7.400491e+002	9.141419e+001
7.405313e+002	9.129397e+001
7.410134e+002	9.116711e+001
7.414955e+002	9.103342e+001
7.419776e+002	9.089321e+001
7.424597e+002	9.074776e+001
7.429418e+002	9.059922e+001
7.434240e+002	9.045042e+001
7.439061e+002	9.030412e+001
7.443882e+002	9.016311e+001
7.448703e+002	9.002982e+001
7.453524e+002	8.990637e+001
7.458345e+002	8.979480e+001
7.463167e+002	8.969675e+001
7.467988e+002	8.961316e+001
7.472809e+002	8.954426e+001
7.477630e+002	8.948923e+001
7.482451e+002	8.944680e+001
7.487272e+002	8.941548e+001
7.492094e+002	8.939433e+001
7.496915e+002	8.938318e+001
7.501736e+002	8.938236e+001
7.506557e+002	8.939216e+001
7.511378e+002	8.941210e+001
7.516199e+002	8.944028e+001
7.521021e+002	8.947353e+001
7.525842e+002	8.950780e+001
7.530663e+002	8.953889e+001
7.535484e+002	8.956365e+001
7.540305e+002	8.958012e+001
7.545126e+002	8.958755e+001
7.549948e+002	8.958588e+001
7.554769e+002	8.957500e+001
7.559590e+002	8.955412e+001
7.564411e+002	8.952168e+001
7.569232e+002	8.947534e+001
7.574053e+002	8.941243e+001
7.578875e+002	8.933046e+001
7.583696e+002	8.922697e+001
7.588517e+002	8.909959e+001
7.593338e+002	8.894604e+001
7.598159e+002	8.876379e+001
7.602980e+002	8.855061e+001
7.607802e+002	8.830479e+001
7.612623e+002	8.802560e+001
7.617444e+002	8.771333e+001
7.622265e+002	8.736911e+001
7.627086e+002	8.699459e+001
7.631907e+002	8.659142e+001
7.636729e+002	8.616140e+001
7.641550e+002	8.570716e+001
7.646371e+002	8.523260e+001
7.651192e+002	8.474376e+001
7.656013e+002	8.424946e+001
7.660834e+002	8.375998e+001
7.665656e+002	8.328709e+001
7.670477e+002	8.284326e+001
7.675298e+002	8.243970e+001
7.680119e+002	8.208745e+001
7.684940e+002	8.179671e+001
7.689761e+002	8.157597e+001
7.694583e+002	8.143250e+001
7.699404e+002	8.137123e+001
7.704225e+002	8.139414e+001
7.709046e+002	8.150027e+001
7.713867e+002	8.168574e+001
7.718688e+002	8.194461e+001
7.723510e+002	8.226863e+001
7.728331e+002	8.264830e+001
7.733152e+002	8.307363e+001
7.737973e+002	8.353349e+001
7.742794e+002	8.401722e+001
7.747615e+002	8.451519e+001
7.752437e+002	8.501842e+001
7.757258e+002	8.551966e+001
7.762079e+002	8.601297e+001
7.766900e+002	8.649303e+001
7.771721e+002	8.695555e+001
7.776542e+002	8.739702e+001
7.781364e+002	8.781493e+001
7.786185e+002	8.820856e+001
7.791006e+002	8.857912e+001
7.795827e+002	8.893010e+001
7.800648e+002	8.926653e+001
7.805469e+002	8.959462e+001
7.810291e+002	8.992067e+001
7.815112e+002	9.024975e+001
7.819933e+002	9.058533e+001
7.824754e+002	9.092886e+001
7.829575e+002	9.127977e+001
7.834396e+002	9.163598e+001
7.839218e+002	9.199430e+001
7.844039e+002	9.235133e+001
7.848860e+002	9.270329e+001
7.853681e+002	9.304672e+001
7.858502e+002	9.337836e+001
7.863323e+002	9.369502e+001
7.868145e+002	9.399365e+001
7.872966e+002	9.427165e+001
7.877787e+002	9.452653e+001
7.882608e+002	9.475671e+001
7.887429e+002	9.496154e+001
7.892250e+002	9.514151e+001
7.897072e+002	9.529797e+001
7.901893e+002	9.543284e+001
7.906714e+002	9.554821e+001
7.911535e+002	9.564573e+001
7.916356e+002	9.572662e+001
7.921177e+002	9.579166e+001
7.925999e+002	9.584126e+001
7.930820e+002	9.587564e+001
7.935641e+002	9.589469e+001
7.940462e+002	9.589812e+001
7.945283e+002	9.588533e+001
7.950104e+002	9.585558e+001
7.954926e+002	9.580840e+001
7.959747e+002	9.574382e+001
7.964568e+002	9.566252e+001
7.969389e+002	9.556571e+001
7.974210e+002	9.545464e+001
7.979031e+002	9.533009e+001
7.983853e+002	9.519186e+001
7.988674e+002	9.503902e+001
7.993495e+002	9.487019e+001
7.998316e+002	9.468452e+001
8.003137e+002	9.448203e+001
8.007958e+002	9.426396e+001
8.012780e+002	9.403242e+001
8.017601e+002	9.379012e+001
8.022422e+002	9.353928e+001
8.027243e+002	9.328159e+001
8.032064e+002	9.301789e+001
8.036885e+002	9.274828e+001
8.041707e+002	9.247238e+001
8.046528e+002	9.218934e+001
8.051349e+002	9.189800e+001
8.056170e+002	9.159698e+001
8.060991e+002	9.128465e+001
8.065812e+002	9.095969e+001
8.070634e+002	9.062125e+001
8.075455e+002	9.026931e+001
8.080276e+002	8.990454e+001
8.085097e+002	8.952815e+001
8.089918e+002	8.914160e+001
8.094739e+002	8.874627e+001
8.099561e+002	8.834380e+001
8.104382e+002	8.793654e+001
8.109203e+002	8.752753e+001
8.114024e+002	8.712135e+001
8.118845e+002	8.672344e+001
8.123666e+002	8.633931e+001
8.128488e+002	8.597485e+001
8.133309e+002	8.563553e+001
8.138130e+002	8.532650e+001
8.142951e+002	8.505398e+001
8.147772e+002	8.482494e+001
8.152593e+002	8.464704e+001
8.157415e+002	8.452853e+001
8.162236e+002	8.447643e+001
8.167057e+002	8.449552e+001
8.171878e+002	8.458791e+001
8.176699e+002	8.475256e+001
8.181520e+002	8.498577e+001
8.186342e+002	8.528113e+001
8.191163e+002	8.563060e+001
8.195984e+002	8.602428e+001
8.200805e+002	8.645052e+001
8.205626e+002	8.689770e+001
8.210447e+002	8.735388e+001
8.215269e+002	8.780793e+001
8.220090e+002	8.825105e+001
8.224911e+002	8.867606e+001
8.229732e+002	8.907788e+001
8.234553e+002	8.945351e+001
8.239374e+002	8.980130e+001
8.244196e+002	9.012082e+001
8.249017e+002	9.041264e+001
8.253838e+002	9.067815e+001
8.258659e+002	9.091959e+001
8.263480e+002	9.113959e+001
8.268301e+002	9.134138e+001
8.273123e+002	9.152808e+001
8.277944e+002	9.170229e+001
8.282765e+002	9.186581e+001
8.287586e+002	9.201946e+001
8.292407e+002	9.216326e+001
8.297228e+002	9.229678e+001
8.302050e+002	9.241991e+001
8.306871e+002	9.253310e+001
8.311692e+002	9.263766e+001
8.316513e+002	9.273533e+001
8.321334e+002	9.282784e+001
8.326155e+002	9.291634e+001
8.330977e+002	9.300100e+001
8.335798e+002	9.308121e+001
8.340619e+002	9.315591e+001
8.345440e+002	9.322427e+001
8.350261e+002	9.328618e+001
8.355082e+002	9.334225e+001
8.359904e+002	9.339352e+001
8.364725e+002	9.344078e+001
8.369546e+002	9.348405e+001
8.374367e+002	9.352218e+001
8.379188e+002	9.355288e+001
8.384009e+002	9.357324e+001
8.388831e+002	9.358077e+001
8.393652e+002	9.357357e+001
8.398473e+002	9.355088e+001
8.403294e+002	9.351309e+001
8.408115e+002	9.346134e+001
8.412936e+002	9.339718e+001
8.417758e+002	9.332221e+001
8.422579e+002	9.323817e+001
8.427400e+002	9.314682e+001
8.432221e+002	9.305001e+001
8.437042e+002	9.294984e+001
8.441863e+002	9.284843e+001
8.446685e+002	9.274804e+001
8.451506e+002	9.265102e+001
8.456327e+002	9.255980e+001
8.461148e+002	9.247688e+001
8.465969e+002	9.240495e+001
8.470790e+002	9.234631e+001
8.475612e+002	9.230296e+001
8.480433e+002	9.227625e+001
8.485254e+002	9.226679e+001
8.490075e+002	9.227449e+001
8.494896e+002	9.229868e+001
8.499717e+002	9.233836e+001
8.504539e+002	9.239223e+001
8.509360e+002	9.245890e+001
8.514181e+002	9.253690e+001
8.519002e+002	9.262465e+001
8.523823e+002	9.272062e+001
8.528644e+002	9.282326e+001
8.533466e+002	9.293095e+001
8.538287e+002	9.304197e+001
8.543108e+002	9.315453e+001
8.547929e+002	9.326647e+001
8.552750e+002	9.337543e+001
8.557571e+002	9.347906e+001
8.562393e+002	9.357496e+001
8.567214e+002	9.366138e+001
8.572035e+002	9.373743e+001
8.576856e+002	9.380336e+001
8.581677e+002	9.386064e+001
8.586498e+002	9.391183e+001
8.591320e+002	9.396030e+001
8.596141e+002	9.400941e+001
8.600962e+002	9.406239e+001
8.605783e+002	9.412202e+001
8.610604e+002	9.419032e+001
8.615425e+002	9.426898e+001
8.620247e+002	9.435941e+001
8.625068e+002	9.446268e+001
8.629889e+002	9.457983e+001
8.634710e+002	9.471173e+001
8.639531e+002	9.485886e+001
8.644352e+002	9.502135e+001
8.649174e+002	9.519884e+001
8.653995e+002	9.539043e+001
8.658816e+002	9.559461e+001
8.663637e+002	9.580937e+001
8.668458e+002	9.603227e+001
8.673279e+002	9.626041e+001
8.678101e+002	9.649065e+001
8.682922e+002	9.671992e+001
8.687743e+002	9.694518e+001
8.692564e+002	9.716393e+001
8.697385e+002	9.737440e+001
8.702206e+002	9.757548e+001
8.707028e+002	9.776659e+001
8.711849e+002	9.794745e+001
8.716670e+002	9.811758e+001
8.721491e+002	9.827615e+001
8.726312e+002	9.842207e+001
8.731133e+002	9.855414e+001
8.735955e+002	9.867160e+001
8.740776e+002	9.877441e+001
8.745597e+002	9.886334e+001
8.750418e+002	9.893967e+001
8.755239e+002	9.900500e+001
8.760060e+002	9.906089e+001
8.764882e+002	9.910842e+001
8.769703e+002	9.914856e+001
8.774524e+002	9.918205e+001
8.779345e+002	9.920956e+001
8.784166e+002	9.923171e+001
8.788987e+002	9.924911e+001
8.793809e+002	9.926204e+001
8.798630e+002	9.927072e+001
8.803451e+002	9.927530e+001
8.808272e+002	9.927618e+001
8.813093e+002	9.927419e+001
8.817914e+002	9.927048e+001
8.822736e+002	9.926627e+001
8.827557e+002	9.926247e+001
8.832378e+002	9.925934e+001
8.837199e+002	9.925637e+001
8.842020e+002	9.925249e+001
8.846841e+002	9.924669e+001
8.851663e+002	9.923826e+001
8.856484e+002	9.922729e+001
8.861305e+002	9.921439e+001
8.866126e+002	9.920045e+001
8.870947e+002	9.918617e+001
8.875768e+002	9.917182e+001
8.880590e+002	9.915709e+001
8.885411e+002	9.914138e+001
8.890232e+002	9.912419e+001
8.895053e+002	9.910530e+001
8.899874e+002	9.908482e+001
8.904695e+002	9.906306e+001
8.909517e+002	9.904028e+001
8.914338e+002	9.901665e+001
8.919159e+002	9.899210e+001
8.923980e+002	9.896667e+001
8.928801e+002	9.894059e+001
8.933622e+002	9.891438e+001
8.938444e+002	9.888866e+001
8.943265e+002	9.886396e+001
8.948086e+002	9.884031e+001
8.952907e+002	9.881734e+001
8.957728e+002	9.879436e+001
8.962549e+002	9.877069e+001
8.967371e+002	9.874589e+001
8.972192e+002	9.872005e+001
8.977013e+002	9.869364e+001
8.981834e+002	9.866721e+001
8.986655e+002	9.864101e+001
8.991476e+002	9.861495e+001
8.996298e+002	9.858847e+001
9.001119e+002	9.856089e+001
9.005940e+002	9.853149e+001
9.010761e+002	9.849975e+001
9.015582e+002	9.846533e+001
9.020403e+002	9.842786e+001
9.025225e+002	9.838678e+001
9.030046e+002	9.834141e+001
9.034867e+002	9.829098e+001
9.039688e+002	9.823501e+001
9.044509e+002	9.817336e+001
9.049330e+002	9.810627e+001
9.054152e+002	9.803407e+001
9.058973e+002	9.795687e+001
9.063794e+002	9.787408e+001
9.068615e+002	9.778442e+001
9.073436e+002	9.768627e+001
9.078257e+002	9.757790e+001
9.083079e+002	9.745811e+001
9.087900e+002	9.732662e+001
9.092721e+002	9.718404e+001
9.097542e+002	9.703194e+001
9.102363e+002	9.687241e+001
9.107184e+002	9.670825e+001
9.112006e+002	9.654258e+001
9.116827e+002	9.637902e+001
9.121648e+002	9.622171e+001
9.126469e+002	9.607468e+001
9.131290e+002	9.594189e+001
9.136111e+002	9.582677e+001
9.140933e+002	9.573181e+001
9.145754e+002	9.565873e+001
9.150575e+002	9.560853e+001
9.155396e+002	9.558161e+001
9.160217e+002	9.557783e+001
9.165038e+002	9.559641e+001
9.169860e+002	9.563588e+001
9.174681e+002	9.569371e+001
9.179502e+002	9.576627e+001
9.184323e+002	9.584925e+001
9.189144e+002	9.593768e+001
9.193965e+002	9.602647e+001
9.198787e+002	9.611135e+001
9.203608e+002	9.618867e+001
9.208429e+002	9.625591e+001
9.213250e+002	9.631161e+001
9.218071e+002	9.635506e+001
9.222892e+002	9.638613e+001
9.227714e+002	9.640507e+001
9.232535e+002	9.641232e+001
9.237356e+002	9.640853e+001
9.242177e+002	9.639429e+001
9.246998e+002	9.637019e+001
9.251819e+002	9.633667e+001
9.256641e+002	9.629401e+001
9.261462e+002	9.624257e+001
9.266283e+002	9.618290e+001
9.271104e+002	9.611592e+001
9.275925e+002	9.604311e+001
9.280746e+002	9.596606e+001
9.285568e+002	9.588635e+001
9.290389e+002	9.580520e+001
9.295210e+002	9.572311e+001
9.300031e+002	9.563995e+001
9.304852e+002	9.555518e+001
9.309673e+002	9.546815e+001
9.314495e+002	9.537836e+001
9.319316e+002	9.528563e+001
9.324137e+002	9.519001e+001
9.328958e+002	9.509163e+001
9.333779e+002	9.499039e+001
9.338600e+002	9.488615e+001
9.343422e+002	9.477849e+001
9.348243e+002	9.466692e+001
9.353064e+002	9.455116e+001
9.357885e+002	9.443096e+001
9.362706e+002	9.430645e+001
9.367527e+002	9.417797e+001
9.372349e+002	9.404630e+001
9.377170e+002	9.391261e+001
9.381991e+002	9.377846e+001
9.386812e+002	9.364577e+001
9.391633e+002	9.351629e+001
9.396454e+002	9.339133e+001
9.401276e+002	9.327138e+001
9.406097e+002	9.315598e+001
9.410918e+002	9.304386e+001
9.415739e+002	9.293324e+001
9.420560e+002	9.282258e+001
9.425381e+002	9.271059e+001
9.430203e+002	9.259657e+001
9.435024e+002	9.248019e+001
9.439845e+002	9.236132e+001
9.444666e+002	9.223965e+001
9.449487e+002	9.211470e+001
9.454308e+002	9.198567e+001
9.459130e+002	9.185183e+001
9.463951e+002	9.171251e+001
9.468772e+002	9.156718e+001
9.473593e+002	9.141542e+001
9.478414e+002	9.125694e+001
9.483235e+002	9.109148e+001
9.488057e+002	9.091916e+001
9.492878e+002	9.074052e+001
9.497699e+002	9.055688e+001
9.502520e+002	9.037014e+001
9.507341e+002	9.018252e+001
9.512162e+002	8.999622e+001
9.516984e+002	8.981292e+001
9.521805e+002	8.963351e+001
9.526626e+002	8.945832e+001
9.531447e+002	8.928733e+001
9.536268e+002	8.912064e+001
9.541089e+002	8.895869e+001
9.545911e+002	8.880234e+001
9.550732e+002	8.865273e+001
9.555553e+002	8.851108e+001
9.560374e+002	8.837849e+001
9.565195e+002	8.825584e+001
9.570016e+002	8.814401e+001
9.574838e+002	8.804373e+001
9.579659e+002	8.795554e+001
9.584480e+002	8.787963e+001
9.589301e+002	8.781584e+001
9.594122e+002	8.776352e+001
9.598943e+002	8.772192e+001
9.603765e+002	8.769056e+001
9.608586e+002	8.766949e+001
9.613407e+002	8.765942e+001
9.618228e+002	8.766139e+001
9.623049e+002	8.767639e+001
9.627870e+002	8.770466e+001
9.632692e+002	8.774554e+001
9.637513e+002	8.779729e+001
9.642334e+002	8.785760e+001
9.647155e+002	8.792406e+001
9.651976e+002	8.799440e+001
9.656797e+002	8.806674e+001
9.661619e+002	8.813958e+001
9.666440e+002	8.821136e+001
9.671261e+002	8.828044e+001
9.676082e+002	8.834506e+001
9.680903e+002	8.840337e+001
9.685724e+002	8.845380e+001
9.690546e+002	8.849510e+001
9.695367e+002	8.852629e+001
9.700188e+002	8.854671e+001
9.705009e+002	8.855558e+001
9.709830e+002	8.855217e+001
9.714651e+002	8.853577e+001
9.719473e+002	8.850607e+001
9.724294e+002	8.846344e+001
9.729115e+002	8.840895e+001
9.733936e+002	8.834441e+001
9.738757e+002	8.827183e+001
9.743578e+002	8.819287e+001
9.748400e+002	8.810872e+001
9.753221e+002	8.801982e+001
9.758042e+002	8.792633e+001
9.762863e+002	8.782860e+001
9.767684e+002	8.772759e+001
9.772505e+002	8.762496e+001
9.777327e+002	8.752309e+001
9.782148e+002	8.742454e+001
9.786969e+002	8.733154e+001
9.791790e+002	8.724612e+001
9.796611e+002	8.716977e+001
9.801432e+002	8.710379e+001
9.806254e+002	8.704959e+001
9.811075e+002	8.700835e+001
9.815896e+002	8.698106e+001
9.820717e+002	8.696821e+001
9.825538e+002	8.696952e+001
9.830359e+002	8.698418e+001
9.835181e+002	8.701108e+001
9.840002e+002	8.704923e+001
9.844823e+002	8.709793e+001
9.849644e+002	8.715673e+001
9.854465e+002	8.722508e+001
9.859286e+002	8.730187e+001
9.864108e+002	8.738515e+001
9.868929e+002	8.747231e+001
9.873750e+002	8.756010e+001
9.878571e+002	8.764545e+001
9.883392e+002	8.772598e+001
9.888214e+002	8.780009e+001
9.893035e+002	8.786713e+001
9.897856e+002	8.792710e+001
9.902677e+002	8.798034e+001
9.907498e+002	8.802726e+001
9.912319e+002	8.806818e+001
9.917141e+002	8.810339e+001
9.921962e+002	8.813306e+001
9.926783e+002	8.815729e+001
9.931604e+002	8.817602e+001
9.936425e+002	8.818894e+001
9.941246e+002	8.819543e+001
9.946068e+002	8.819474e+001
9.950889e+002	8.818628e+001
9.955710e+002	8.816982e+001
9.960531e+002	8.814573e+001
9.965352e+002	8.811481e+001
9.970173e+002	8.807800e+001
9.974995e+002	8.803608e+001
9.979816e+002	8.798930e+001
9.984637e+002	8.793729e+001
9.989458e+002	8.787920e+001
9.994279e+002	8.781421e+001
9.999100e+002	8.774171e+001
1.000392e+003	8.766147e+001
1.000874e+003	8.757365e+001
1.001356e+003	8.747858e+001
1.001839e+003	8.737666e+001
1.002321e+003	8.726817e+001
1.002803e+003	8.715348e+001
1.003285e+003	8.703321e+001
1.003767e+003	8.690812e+001
1.004249e+003	8.677921e+001
1.004731e+003	8.664724e+001
1.005213e+003	8.651250e+001
1.005695e+003	8.637469e+001
1.006178e+003	8.623300e+001
1.006660e+003	8.608656e+001
1.007142e+003	8.593486e+001
1.007624e+003	8.577794e+001
1.008106e+003	8.561649e+001
1.008588e+003	8.545117e+001
1.009070e+003	8.528223e+001
1.009552e+003	8.510874e+001
1.010034e+003	8.492839e+001
1.010517e+003	8.473768e+001
1.010999e+003	8.453195e+001
1.011481e+003	8.430576e+001
1.011963e+003	8.405363e+001
1.012445e+003	8.377003e+001
1.012927e+003	8.345025e+001
1.013409e+003	8.309177e+001
1.013891e+003	8.269556e+001
1.014374e+003	8.226794e+001
1.014856e+003	8.182088e+001
1.015338e+003	8.137373e+001
1.015820e+003	8.095124e+001
1.016302e+003	8.057949e+001
1.016784e+003	8.028548e+001
1.017266e+003	8.009160e+001
1.017748e+003	8.001263e+001
1.018230e+003	8.005582e+001
1.018713e+003	8.021915e+001
1.019195e+003	8.049275e+001
1.019677e+003	8.085862e+001
1.020159e+003	8.129379e+001
1.020641e+003	8.177245e+001
1.021123e+003	8.226644e+001
1.021605e+003	8.275052e+001
1.022087e+003	8.320321e+001
1.022570e+003	8.360738e+001
1.023052e+003	8.395233e+001
1.023534e+003	8.423246e+001
1.024016e+003	8.444651e+001
1.024498e+003	8.459644e+001
1.024980e+003	8.468643e+001
1.025462e+003	8.472219e+001
1.025944e+003	8.470964e+001
1.026426e+003	8.465546e+001
1.026909e+003	8.456651e+001
1.027391e+003	8.444897e+001
1.027873e+003	8.430878e+001
1.028355e+003	8.415095e+001
1.028837e+003	8.397913e+001
1.029319e+003	8.379642e+001
1.029801e+003	8.360538e+001
1.030283e+003	8.340845e+001
1.030766e+003	8.320840e+001
1.031248e+003	8.300803e+001
1.031730e+003	8.280945e+001
1.032212e+003	8.261401e+001
1.032694e+003	8.242186e+001
1.033176e+003	8.223217e+001
1.033658e+003	8.204375e+001
1.034140e+003	8.185579e+001
1.034622e+003	8.166820e+001
1.035104e+003	8.148158e+001
1.035587e+003	8.129677e+001
1.036069e+003	8.111428e+001
1.036551e+003	8.093375e+001
1.037033e+003	8.075407e+001
1.037515e+003	8.057357e+001
1.037997e+003	8.039042e+001
1.038479e+003	8.020307e+001
1.038961e+003	8.001003e+001
1.039444e+003	7.980972e+001
1.039926e+003	7.960040e+001
1.040408e+003	7.937991e+001
1.040890e+003	7.914623e+001
1.041372e+003	7.889809e+001
1.041854e+003	7.863522e+001
1.042336e+003	7.835849e+001
1.042818e+003	7.806927e+001
1.043301e+003	7.776880e+001
1.043783e+003	7.745731e+001
1.044265e+003	7.713390e+001
1.044747e+003	7.679681e+001
1.045229e+003	7.644442e+001
1.045711e+003	7.607596e+001
1.046193e+003	7.569200e+001
1.046675e+003	7.529410e+001
1.047157e+003	7.488406e+001
1.047640e+003	7.446301e+001
1.048122e+003	7.403098e+001
1.048604e+003	7.358693e+001
1.049086e+003	7.312952e+001
1.049568e+003	7.265779e+001
1.050050e+003	7.217170e+001
1.050532e+003	7.167176e+001
1.051014e+003	7.115865e+001
1.051496e+003	7.063257e+001
1.051979e+003	7.009315e+001
1.052461e+003	6.954008e+001
1.052943e+003	6.897381e+001
1.053425e+003	6.839658e+001
1.053907e+003	6.781197e+001
1.054389e+003	6.722455e+001
1.054871e+003	6.663853e+001
1.055353e+003	6.605636e+001
1.055836e+003	6.547893e+001
1.056318e+003	6.490598e+001
1.056800e+003	6.433762e+001
1.057282e+003	6.377542e+001
1.057764e+003	6.322293e+001
1.058246e+003	6.268462e+001
1.058728e+003	6.216523e+001
1.059210e+003	6.166798e+001
1.059693e+003	6.119441e+001
1.060175e+003	6.074492e+001
1.060657e+003	6.031994e+001
1.061139e+003	5.992079e+001
1.061621e+003	5.954993e+001
1.062103e+003	5.920988e+001
1.062585e+003	5.890194e+001
1.063067e+003	5.862526e+001
1.063549e+003	5.837703e+001
1.064031e+003	5.815355e+001
1.064514e+003	5.795176e+001
1.064996e+003	5.777061e+001
1.065478e+003	5.761077e+001
1.065960e+003	5.747341e+001
1.066442e+003	5.735853e+001
1.066924e+003	5.726352e+001
1.067406e+003	5.718322e+001
1.067888e+003	5.711162e+001
1.068371e+003	5.704321e+001
1.068853e+003	5.697480e+001
1.069335e+003	5.690587e+001
1.069817e+003	5.683752e+001
1.070299e+003	5.677086e+001
1.070781e+003	5.670572e+001
1.071263e+003	5.664032e+001
1.071745e+003	5.657222e+001
1.072228e+003	5.649982e+001
1.072710e+003	5.642322e+001
1.073192e+003	5.634446e+001
1.073674e+003	5.626640e+001
1.074156e+003	5.619143e+001
1.074638e+003	5.612046e+001
1.075120e+003	5.605310e+001
1.075602e+003	5.598888e+001
1.076084e+003	5.592890e+001
1.076567e+003	5.587661e+001
1.077049e+003	5.583781e+001
1.077531e+003	5.581858e+001
1.078013e+003	5.582355e+001
1.078495e+003	5.585463e+001
1.078977e+003	5.591090e+001
1.079459e+003	5.599010e+001
1.079941e+003	5.609061e+001
1.080423e+003	5.621283e+001
1.080906e+003	5.635931e+001
1.081388e+003	5.653332e+001
1.081870e+003	5.673671e+001
1.082352e+003	5.696846e+001
1.082834e+003	5.722407e+001
1.083316e+003	5.749695e+001
1.083798e+003	5.777908e+001
1.084280e+003	5.806266e+001
1.084763e+003	5.834069e+001
1.085245e+003	5.860548e+001
1.085727e+003	5.884849e+001
1.086209e+003	5.906044e+001
1.086691e+003	5.923117e+001
1.087173e+003	5.935238e+001
1.087655e+003	5.941924e+001
1.088137e+003	5.943124e+001
1.088620e+003	5.939200e+001
1.089102e+003	5.930756e+001
1.089584e+003	5.918465e+001
1.090066e+003	5.902840e+001
1.090548e+003	5.884228e+001
1.091030e+003	5.862896e+001
1.091512e+003	5.839146e+001
1.091994e+003	5.813454e+001
1.092476e+003	5.786492e+001
1.092958e+003	5.758957e+001
1.093441e+003	5.731458e+001
1.093923e+003	5.704359e+001
1.094405e+003	5.677753e+001
1.094887e+003	5.651567e+001
1.095369e+003	5.625735e+001
1.095851e+003	5.600317e+001
1.096333e+003	5.575526e+001
1.096815e+003	5.551639e+001
1.097298e+003	5.528839e+001
1.097780e+003	5.507133e+001
1.098262e+003	5.486365e+001
1.098744e+003	5.466346e+001
1.099226e+003	5.447015e+001
1.099708e+003	5.428556e+001
1.100190e+003	5.411345e+001
1.100672e+003	5.395850e+001
1.101155e+003	5.382397e+001
1.101637e+003	5.371079e+001
1.102119e+003	5.361765e+001
1.102601e+003	5.354261e+001
1.103083e+003	5.348505e+001
1.103565e+003	5.344693e+001
1.104047e+003	5.343243e+001
1.104529e+003	5.344652e+001
1.105011e+003	5.349293e+001
1.105494e+003	5.357253e+001
1.105976e+003	5.368348e+001
1.106458e+003	5.382250e+001
1.106940e+003	5.398700e+001
1.107422e+003	5.417620e+001
1.107904e+003	5.439139e+001
1.108386e+003	5.463459e+001
1.108868e+003	5.490730e+001
1.109350e+003	5.520944e+001
1.109833e+003	5.553967e+001
1.110315e+003	5.589665e+001
1.110797e+003	5.628046e+001
1.111279e+003	5.669303e+001
1.111761e+003	5.713760e+001
1.112243e+003	5.761674e+001
1.112725e+003	5.813056e+001
1.113207e+003	5.867575e+001
1.113690e+003	5.924632e+001
1.114172e+003	5.983567e+001
1.114654e+003	6.043806e+001
1.115136e+003	6.105046e+001
1.115618e+003	6.167222e+001
1.116100e+003	6.230385e+001
1.116582e+003	6.294542e+001
1.117064e+003	6.359554e+001
1.117547e+003	6.425134e+001
1.118029e+003	6.490963e+001
1.118511e+003	6.556806e+001
1.118993e+003	6.622579e+001
1.119475e+003	6.688349e+001
1.119957e+003	6.754238e+001
1.120439e+003	6.820324e+001
1.120921e+003	6.886590e+001
1.121403e+003	6.952943e+001
1.121885e+003	7.019319e+001
1.122368e+003	7.085752e+001
1.122850e+003	7.152413e+001
1.123332e+003	7.219545e+001
1.123814e+003	7.287339e+001
1.124296e+003	7.355835e+001
1.124778e+003	7.424856e+001
1.125260e+003	7.494085e+001
1.125742e+003	7.563126e+001
1.126225e+003	7.631652e+001
1.126707e+003	7.699505e+001
1.127189e+003	7.766638e+001
1.127671e+003	7.833092e+001
1.128153e+003	7.898879e+001
1.128635e+003	7.963931e+001
1.129117e+003	8.028085e+001
1.129599e+003	8.091125e+001
1.130082e+003	8.152833e+001
1.130564e+003	8.213047e+001
1.131046e+003	8.271675e+001
1.131528e+003	8.328675e+001
1.132010e+003	8.384021e+001
1.132492e+003	8.437706e+001
1.132974e+003	8.489714e+001
1.133456e+003	8.540057e+001
1.133938e+003	8.588773e+001
1.134421e+003	8.635922e+001
1.134903e+003	8.681566e+001
1.135385e+003	8.725740e+001
1.135867e+003	8.768423e+001
1.136349e+003	8.809545e+001
1.136831e+003	8.849007e+001
1.137313e+003	8.886723e+001
1.137795e+003	8.922665e+001
1.138277e+003	8.956878e+001
1.138760e+003	8.989476e+001
1.139242e+003	9.020608e+001
1.139724e+003	9.050441e+001
1.140206e+003	9.079099e+001
1.140688e+003	9.106660e+001
1.141170e+003	9.133150e+001
1.141652e+003	9.158557e+001
1.142134e+003	9.182861e+001
1.142617e+003	9.206062e+001
1.143099e+003	9.228191e+001
1.143581e+003	9.249323e+001
1.144063e+003	9.269578e+001
1.144545e+003	9.289095e+001
1.145027e+003	9.308012e+001
1.145509e+003	9.326469e+001
1.145991e+003	9.344563e+001
1.146474e+003	9.362363e+001
1.146956e+003	9.379890e+001
1.147438e+003	9.397131e+001
1.147920e+003	9.414037e+001
1.148402e+003	9.430546e+001
1.148884e+003	9.446596e+001
1.149366e+003	9.462143e+001
1.149848e+003	9.477184e+001
1.150330e+003	9.491749e+001
1.150813e+003	9.505898e+001
1.151295e+003	9.519698e+001
1.151777e+003	9.533189e+001
1.152259e+003	9.546370e+001
1.152741e+003	9.559178e+001
1.153223e+003	9.571513e+001
1.153705e+003	9.583253e+001
1.154187e+003	9.594305e+001
1.154669e+003	9.604633e+001
1.155152e+003	9.614267e+001
1.155634e+003	9.623302e+001
1.156116e+003	9.631857e+001
1.156598e+003	9.640047e+001
1.157080e+003	9.647951e+001
1.157562e+003	9.655600e+001
1.158044e+003	9.662981e+001
1.158526e+003	9.670058e+001
1.159009e+003	9.676772e+001
1.159491e+003	9.683060e+001
1.159973e+003	9.688845e+001
1.160455e+003	9.694044e+001
1.160937e+003	9.698572e+001
1.161419e+003	9.702362e+001
1.161901e+003	9.705389e+001
1.162383e+003	9.707683e+001
1.162865e+003	9.709308e+001
1.163348e+003	9.710358e+001
1.163830e+003	9.710905e+001
1.164312e+003	9.710968e+001
1.164794e+003	9.710529e+001
1.165276e+003	9.709528e+001
1.165758e+003	9.707913e+001
1.166240e+003	9.705673e+001
1.166722e+003	9.702837e+001
1.167204e+003	9.699476e+001
1.167687e+003	9.695659e+001
1.168169e+003	9.691423e+001
1.168651e+003	9.686758e+001
1.169133e+003	9.681602e+001
1.169615e+003	9.675874e+001
1.170097e+003	9.669499e+001
1.170579e+003	9.662400e+001
1.171061e+003	9.654510e+001
1.171544e+003	9.645736e+001
1.172026e+003	9.635954e+001
1.172508e+003	9.625016e+001
1.172990e+003	9.612769e+001
1.173472e+003	9.599088e+001
1.173954e+003	9.583903e+001
1.174436e+003	9.567191e+001
1.174918e+003	9.548932e+001
1.175401e+003	9.529092e+001
1.175883e+003	9.507586e+001
1.176365e+003	9.484306e+001
1.176847e+003	9.459196e+001
1.177329e+003	9.432329e+001
1.177811e+003	9.403991e+001
1.178293e+003	9.374660e+001
1.178775e+003	9.345034e+001
1.179257e+003	9.315886e+001
1.179740e+003	9.287935e+001
1.180222e+003	9.261792e+001
1.180704e+003	9.237837e+001
1.181186e+003	9.216190e+001
1.181668e+003	9.196693e+001
1.182150e+003	9.178947e+001
1.182632e+003	9.162376e+001
1.183114e+003	9.146243e+001
1.183596e+003	9.129813e+001
1.184079e+003	9.112424e+001
1.184561e+003	9.093511e+001
1.185043e+003	9.072701e+001
1.185525e+003	9.049775e+001
1.186007e+003	9.024624e+001
1.186489e+003	8.997189e+001
1.186971e+003	8.967422e+001
1.187453e+003	8.935257e+001
1.187936e+003	8.900631e+001
1.188418e+003	8.863519e+001
1.188900e+003	8.823976e+001
1.189382e+003	8.782128e+001
1.189864e+003	8.738170e+001
1.190346e+003	8.692320e+001
1.190828e+003	8.644765e+001
1.191310e+003	8.595670e+001
1.191792e+003	8.545182e+001
1.192275e+003	8.493425e+001
1.192757e+003	8.440511e+001
1.193239e+003	8.386500e+001
1.193721e+003	8.331358e+001
1.194203e+003	8.274905e+001
1.194685e+003	8.216843e+001
1.195167e+003	8.156820e+001
1.195649e+003	8.094510e+001
1.196131e+003	8.029720e+001
1.196614e+003	7.962431e+001
1.197096e+003	7.892776e+001
1.197578e+003	7.820969e+001
1.198060e+003	7.747245e+001
1.198542e+003	7.671856e+001
1.199024e+003	7.595100e+001
1.199506e+003	7.517426e+001
1.199988e+003	7.439541e+001
1.200471e+003	7.362366e+001
1.200953e+003	7.287005e+001
1.201435e+003	7.214645e+001
1.201917e+003	7.146317e+001
1.202399e+003	7.082908e+001
1.202881e+003	7.025137e+001
1.203363e+003	6.973527e+001
1.203845e+003	6.928497e+001
1.204328e+003	6.890280e+001
1.204810e+003	6.858848e+001
1.205292e+003	6.833792e+001
1.205774e+003	6.814295e+001
1.206256e+003	6.799266e+001
1.206738e+003	6.787373e+001
1.207220e+003	6.777287e+001
1.207702e+003	6.767841e+001
1.208184e+003	6.757909e+001
1.208667e+003	6.746435e+001
1.209149e+003	6.732364e+001
1.209631e+003	6.714504e+001
1.210113e+003	6.691707e+001
1.210595e+003	6.663019e+001
1.211077e+003	6.627805e+001
1.211559e+003	6.585947e+001
1.212041e+003	6.537821e+001
1.212523e+003	6.484214e+001
1.213006e+003	6.426080e+001
1.213488e+003	6.364422e+001
1.213970e+003	6.300254e+001
1.214452e+003	6.234561e+001
1.214934e+003	6.168465e+001
1.215416e+003	6.103312e+001
1.215898e+003	6.040475e+001
1.216380e+003	5.981352e+001
1.216863e+003	5.927121e+001
1.217345e+003	5.878545e+001
1.217827e+003	5.836090e+001
1.218309e+003	5.800016e+001
1.218791e+003	5.770553e+001
1.219273e+003	5.748020e+001
1.219755e+003	5.732764e+001
1.220237e+003	5.724981e+001
1.220719e+003	5.724554e+001
1.221202e+003	5.730967e+001
1.221684e+003	5.743434e+001
1.222166e+003	5.761046e+001
1.222648e+003	5.783052e+001
1.223130e+003	5.808970e+001
1.223612e+003	5.838491e+001
1.224094e+003	5.871349e+001
1.224576e+003	5.907145e+001
1.225058e+003	5.945231e+001
1.225541e+003	5.984842e+001
1.226023e+003	6.025269e+001
1.226505e+003	6.066000e+001
1.226987e+003	6.106856e+001
1.227469e+003	6.147872e+001
1.227951e+003	6.189138e+001
1.228433e+003	6.230628e+001
1.228915e+003	6.272136e+001
1.229398e+003	6.313335e+001
1.229880e+003	6.353986e+001
1.230362e+003	6.394059e+001
1.230844e+003	6.433822e+001
1.231326e+003	6.473720e+001
1.231808e+003	6.514229e+001
1.232290e+003	6.555664e+001
1.232772e+003	6.598076e+001
1.233255e+003	6.641337e+001
1.233737e+003	6.685275e+001
1.234219e+003	6.729858e+001
1.234701e+003	6.775267e+001
1.235183e+003	6.821857e+001
1.235665e+003	6.869996e+001
1.236147e+003	6.919949e+001
1.236629e+003	6.971781e+001
1.237111e+003	7.025389e+001
1.237594e+003	7.080593e+001
1.238076e+003	7.137250e+001
1.238558e+003	7.195280e+001
1.239040e+003	7.254599e+001
1.239522e+003	7.315038e+001
1.240004e+003	7.376247e+001
1.240486e+003	7.437686e+001
1.240968e+003	7.498759e+001
1.241450e+003	7.558914e+001
1.241933e+003	7.617727e+001
1.242415e+003	7.674955e+001
1.242897e+003	7.730415e+001
1.243379e+003	7.783856e+001
1.243861e+003	7.834894e+001
1.244343e+003	7.882967e+001
1.244825e+003	7.927435e+001
1.245307e+003	7.967779e+001
1.245790e+003	8.003677e+001
1.246272e+003	8.035116e+001
1.246754e+003	8.062339e+001
1.247236e+003	8.085798e+001
1.247718e+003	8.106037e+001
1.248200e+003	8.123601e+001
1.248682e+003	8.139094e+001
1.249164e+003	8.153185e+001
1.249646e+003	8.166616e+001
1.250129e+003	8.180296e+001
1.250611e+003	8.195157e+001
1.251093e+003	8.212041e+001
1.251575e+003	8.231656e+001
1.252057e+003	8.254448e+001
1.252539e+003	8.280635e+001
1.253021e+003	8.310304e+001
1.253503e+003	8.343486e+001
1.253985e+003	8.380180e+001
1.254468e+003	8.420315e+001
1.254950e+003	8.463689e+001
1.255432e+003	8.509871e+001
1.255914e+003	8.558177e+001
1.256396e+003	8.607855e+001
1.256878e+003	8.658134e+001
1.257360e+003	8.708404e+001
1.257842e+003	8.758318e+001
1.258325e+003	8.807727e+001
1.258807e+003	8.856571e+001
1.259289e+003	8.904766e+001
1.259771e+003	8.952089e+001
1.260253e+003	8.998158e+001
1.260735e+003	9.042527e+001
1.261217e+003	9.084753e+001
1.261699e+003	9.124518e+001
1.262182e+003	9.161650e+001
1.262664e+003	9.196092e+001
1.263146e+003	9.227856e+001
1.263628e+003	9.256956e+001
1.264110e+003	9.283392e+001
1.264592e+003	9.307157e+001
1.265074e+003	9.328284e+001
1.265556e+003	9.346860e+001
1.266038e+003	9.363036e+001
1.266521e+003	9.376993e+001
1.267003e+003	9.388914e+001
1.267485e+003	9.398933e+001
1.267967e+003	9.407121e+001
1.268449e+003	9.413520e+001
1.268931e+003	9.418179e+001
1.269413e+003	9.421200e+001
1.269895e+003	9.422786e+001
1.270377e+003	9.423197e+001
1.270860e+003	9.422755e+001
1.271342e+003	9.421783e+001
1.271824e+003	9.420539e+001
1.272306e+003	9.419240e+001
1.272788e+003	9.418052e+001
1.273270e+003	9.417116e+001
1.273752e+003	9.416557e+001
1.274234e+003	9.416499e+001
1.274717e+003	9.417020e+001
1.275199e+003	9.418159e+001
1.275681e+003	9.419907e+001
1.276163e+003	9.422234e+001
1.276645e+003	9.425112e+001
1.277127e+003	9.428567e+001
1.277609e+003	9.432650e+001
1.278091e+003	9.437420e+001
1.278573e+003	9.442896e+001
1.279056e+003	9.448997e+001
1.279538e+003	9.455537e+001
1.280020e+003	9.462263e+001
1.280502e+003	9.468919e+001
1.280984e+003	9.475296e+001
1.281466e+003	9.481317e+001
1.281948e+003	9.486982e+001
1.282430e+003	9.492365e+001
1.282912e+003	9.497511e+001
1.283395e+003	9.502400e+001
1.283877e+003	9.506919e+001
1.284359e+003	9.510900e+001
1.284841e+003	9.514144e+001
1.285323e+003	9.516465e+001
1.285805e+003	9.517733e+001
1.286287e+003	9.517838e+001
1.286769e+003	9.516699e+001
1.287252e+003	9.514240e+001
1.287734e+003	9.510393e+001
1.288216e+003	9.505125e+001
1.288698e+003	9.498451e+001
1.289180e+003	9.490418e+001
1.289662e+003	9.481072e+001
1.290144e+003	9.470416e+001
1.290626e+003	9.458373e+001
1.291109e+003	9.444794e+001
1.291591e+003	9.429526e+001
1.292073e+003	9.412451e+001
1.292555e+003	9.393562e+001
1.293037e+003	9.372954e+001
1.293519e+003	9.350784e+001
1.294001e+003	9.327180e+001
1.294483e+003	9.302158e+001
1.294965e+003	9.275604e+001
1.295448e+003	9.247303e+001
1.295930e+003	9.217007e+001
1.296412e+003	9.184501e+001
1.296894e+003	9.149664e+001
1.297376e+003	9.112433e+001
1.297858e+003	9.072749e+001
1.298340e+003	9.030542e+001
1.298822e+003	8.985707e+001
1.299304e+003	8.938163e+001
1.299787e+003	8.887917e+001
1.300269e+003	8.835103e+001
1.300751e+003	8.779977e+001
1.301233e+003	8.722821e+001
1.301715e+003	8.663920e+001
1.302197e+003	8.603525e+001
1.302679e+003	8.541901e+001
1.303161e+003	8.479472e+001
1.303644e+003	8.416878e+001
1.304126e+003	8.354951e+001
1.304608e+003	8.294723e+001
1.305090e+003	8.237173e+001
1.305572e+003	8.183127e+001
1.306054e+003	8.133276e+001
1.306536e+003	8.088176e+001
1.307018e+003	8.048367e+001
1.307500e+003	8.014435e+001
1.307983e+003	7.986912e+001
1.308465e+003	7.966155e+001
1.308947e+003	7.952235e+001
1.309429e+003	7.944920e+001
1.309911e+003	7.943793e+001
1.310393e+003	7.948418e+001
1.310875e+003	7.958506e+001
1.311357e+003	7.973855e+001
1.311839e+003	7.994185e+001
1.312322e+003	8.018955e+001
1.312804e+003	8.047147e+001
1.313286e+003	8.077341e+001
1.313768e+003	8.108123e+001
1.314250e+003	8.138340e+001
1.314732e+003	8.167490e+001
1.315214e+003	8.195792e+001
1.315696e+003	8.224089e+001
1.316179e+003	8.253628e+001
1.316661e+003	8.285739e+001
1.317143e+003	8.321737e+001
1.317625e+003	8.362628e+001
1.318107e+003	8.408965e+001
1.318589e+003	8.460806e+001
1.319071e+003	8.517619e+001
1.319553e+003	8.578387e+001
1.320036e+003	8.641773e+001
1.320518e+003	8.706418e+001
1.321000e+003	8.771181e+001
1.321482e+003	8.835232e+001
1.321964e+003	8.898132e+001
1.322446e+003	8.959664e+001
1.322928e+003	9.019637e+001
1.323410e+003	9.077815e+001
1.323892e+003	9.133791e+001
1.324375e+003	9.187041e+001
1.324857e+003	9.237098e+001
1.325339e+003	9.283629e+001
1.325821e+003	9.326510e+001
1.326303e+003	9.365814e+001
1.326785e+003	9.401727e+001
1.327267e+003	9.434476e+001
1.327749e+003	9.464274e+001
1.328231e+003	9.491330e+001
1.328714e+003	9.515865e+001
1.329196e+003	9.538086e+001
1.329678e+003	9.558173e+001
1.330160e+003	9.576235e+001
1.330642e+003	9.592271e+001
1.331124e+003	9.606195e+001
1.331606e+003	9.617897e+001
1.332088e+003	9.627334e+001
1.332571e+003	9.634584e+001
1.333053e+003	9.639857e+001
1.333535e+003	9.643431e+001
1.334017e+003	9.645620e+001
1.334499e+003	9.646684e+001
1.334981e+003	9.646816e+001
1.335463e+003	9.646164e+001
1.335945e+003	9.644823e+001
1.336427e+003	9.642880e+001
1.336910e+003	9.640425e+001
1.337392e+003	9.637543e+001
1.337874e+003	9.634357e+001
1.338356e+003	9.631062e+001
1.338838e+003	9.627930e+001
1.339320e+003	9.625300e+001
1.339802e+003	9.623476e+001
1.340284e+003	9.622585e+001
1.340766e+003	9.622551e+001
1.341249e+003	9.623116e+001
1.341731e+003	9.623959e+001
1.342213e+003	9.624761e+001
1.342695e+003	9.625264e+001
1.343177e+003	9.625301e+001
1.343659e+003	9.624772e+001
1.344141e+003	9.623614e+001
1.344623e+003	9.621785e+001
1.345106e+003	9.619191e+001
1.345588e+003	9.615688e+001
1.346070e+003	9.611088e+001
1.346552e+003	9.605180e+001
1.347034e+003	9.597771e+001
1.347516e+003	9.588734e+001
1.347998e+003	9.577976e+001
1.348480e+003	9.565453e+001
1.348963e+003	9.551158e+001
1.349445e+003	9.535126e+001
1.349927e+003	9.517467e+001
1.350409e+003	9.498388e+001
1.350891e+003	9.478207e+001
1.351373e+003	9.457257e+001
1.351855e+003	9.435860e+001
1.352337e+003	9.414243e+001
1.352819e+003	9.392496e+001
1.353302e+003	9.370636e+001
1.353784e+003	9.348687e+001
1.354266e+003	9.326768e+001
1.354748e+003	9.305135e+001
1.355230e+003	9.284119e+001
1.355712e+003	9.264016e+001
1.356194e+003	9.244987e+001
1.356676e+003	9.227012e+001
1.357158e+003	9.209942e+001
1.357641e+003	9.193591e+001
1.358123e+003	9.177808e+001
1.358605e+003	9.162491e+001
1.359087e+003	9.147564e+001
1.359569e+003	9.132868e+001
1.360051e+003	9.118120e+001
1.360533e+003	9.102931e+001
1.361015e+003	9.086961e+001
1.361498e+003	9.070156e+001
1.361980e+003	9.052975e+001
1.362462e+003	9.036373e+001
1.362944e+003	9.021412e+001
1.363426e+003	9.008712e+001
1.363908e+003	8.998240e+001
1.364390e+003	8.989474e+001
1.364872e+003	8.981793e+001
1.365354e+003	8.974785e+001
1.365837e+003	8.968353e+001
1.366319e+003	8.962720e+001
1.366801e+003	8.958259e+001
1.367283e+003	8.955387e+001
1.367765e+003	8.954357e+001
1.368247e+003	8.955162e+001
1.368729e+003	8.957561e+001
1.369211e+003	8.961218e+001
1.369693e+003	8.965893e+001
1.370176e+003	8.971472e+001
1.370658e+003	8.978011e+001
1.371140e+003	8.985680e+001
1.371622e+003	8.994743e+001
1.372104e+003	9.005587e+001
1.372586e+003	9.018709e+001
1.373068e+003	9.034616e+001
1.373550e+003	9.053542e+001
1.374033e+003	9.075118e+001
1.374515e+003	9.098320e+001
1.374997e+003	9.121837e+001
1.375479e+003	9.144659e+001
1.375961e+003	9.166444e+001
1.376443e+003	9.187475e+001
1.376925e+003	9.208403e+001
1.377407e+003	9.229945e+001
1.377890e+003	9.252602e+001
1.378372e+003	9.276476e+001
1.378854e+003	9.301250e+001
1.379336e+003	9.326370e+001
1.379818e+003	9.351274e+001
1.380300e+003	9.375623e+001
1.380782e+003	9.399339e+001
1.381264e+003	9.422448e+001
1.381746e+003	9.444890e+001
1.382229e+003	9.466415e+001
1.382711e+003	9.486580e+001
1.383193e+003	9.504926e+001
1.383675e+003	9.521225e+001
1.384157e+003	9.535553e+001
1.384639e+003	9.548344e+001
1.385121e+003	9.560282e+001
1.385603e+003	9.572176e+001
1.386085e+003	9.584671e+001
1.386568e+003	9.597964e+001
1.387050e+003	9.611678e+001
1.387532e+003	9.624989e+001
1.388014e+003	9.637054e+001
1.388496e+003	9.647376e+001
1.388978e+003	9.655872e+001
1.389460e+003	9.662724e+001
1.389942e+003	9.668194e+001
1.390425e+003	9.672526e+001
1.390907e+003	9.675909e+001
1.391389e+003	9.678493e+001
1.391871e+003	9.680408e+001
1.392353e+003	9.681766e+001
1.392835e+003	9.682661e+001
1.393317e+003	9.683150e+001
1.393799e+003	9.683225e+001
1.394281e+003	9.682811e+001
1.394764e+003	9.681793e+001
1.395246e+003	9.680074e+001
1.395728e+003	9.677608e+001
1.396210e+003	9.674420e+001
1.396692e+003	9.670538e+001
1.397174e+003	9.665966e+001
1.397656e+003	9.660675e+001
1.398138e+003	9.654594e+001
1.398620e+003	9.647638e+001
1.399103e+003	9.639736e+001
1.399585e+003	9.630794e+001
1.400067e+003	9.620705e+001
1.400549e+003	9.609305e+001
1.401031e+003	9.596279e+001
1.401513e+003	9.581140e+001
1.401995e+003	9.563165e+001
1.402477e+003	9.541341e+001
1.402960e+003	9.514423e+001
1.403442e+003	9.481125e+001
1.403924e+003	9.440504e+001
1.404406e+003	9.392476e+001
1.404888e+003	9.337956e+001
1.405370e+003	9.278476e+001
1.405852e+003	9.215498e+001
1.406334e+003	9.149693e+001
1.406817e+003	9.080749e+001
1.407299e+003	9.007676e+001
1.407781e+003	8.929187e+001
1.408263e+003	8.844252e+001
1.408745e+003	8.752499e+001
1.409227e+003	8.654863e+001
1.409709e+003	8.553859e+001
1.410191e+003	8.453210e+001
1.410673e+003	8.357773e+001
1.411156e+003	8.272330e+001
1.411638e+003	8.200604e+001
1.412120e+003	8.145152e+001
1.412602e+003	8.107246e+001
1.413084e+003	8.087278e+001
1.413566e+003	8.085150e+001
1.414048e+003	8.100301e+001
1.414530e+003	8.131763e+001
1.415012e+003	8.177940e+001
1.415495e+003	8.237276e+001
1.415977e+003	8.308910e+001
1.416459e+003	8.393291e+001
1.416941e+003	8.493024e+001
1.417423e+003	8.611861e+001
1.417905e+003	8.751447e+001
1.418387e+003	8.905938e+001
1.418869e+003	9.060441e+001
1.419352e+003	9.197249e+001
1.419834e+003	9.305667e+001
1.420316e+003	9.385343e+001
1.420798e+003	9.442623e+001
1.421280e+003	9.485257e+001
1.421762e+003	9.519878e+001
1.422244e+003	9.550948e+001
1.422726e+003	9.580572e+001
1.423208e+003	9.608652e+001
1.423691e+003	9.633333e+001
1.424173e+003	9.652322e+001
1.424655e+003	9.664156e+001
1.425137e+003	9.669032e+001
1.425619e+003	9.668297e+001
1.426101e+003	9.663530e+001
1.426583e+003	9.655747e+001
1.427065e+003	9.645162e+001
1.427547e+003	9.631415e+001
1.428030e+003	9.613951e+001
1.428512e+003	9.592546e+001
1.428994e+003	9.567764e+001
1.429476e+003	9.540939e+001
1.429958e+003	9.513777e+001
1.430440e+003	9.487757e+001
1.430922e+003	9.463705e+001
1.431404e+003	9.441883e+001
1.431887e+003	9.422248e+001
1.432369e+003	9.404716e+001
1.432851e+003	9.389298e+001
1.433333e+003	9.376133e+001
1.433815e+003	9.365410e+001
1.434297e+003	9.357473e+001
1.434779e+003	9.352873e+001
1.435261e+003	9.352349e+001
1.435744e+003	9.356510e+001
1.436226e+003	9.365178e+001
1.436708e+003	9.376968e+001
1.437190e+003	9.389698e+001
1.437672e+003	9.401551e+001
1.438154e+003	9.411658e+001
1.438636e+003	9.419807e+001
1.439118e+003	9.426031e+001
1.439600e+003	9.430309e+001
1.440083e+003	9.432425e+001
1.440565e+003	9.432039e+001
1.441047e+003	9.428795e+001
1.441529e+003	9.422408e+001
1.442011e+003	9.412836e+001
1.442493e+003	9.400333e+001
1.442975e+003	9.385538e+001
1.443457e+003	9.369355e+001
1.443939e+003	9.352857e+001
1.444422e+003	9.337237e+001
1.444904e+003	9.323547e+001
1.445386e+003	9.312709e+001
1.445868e+003	9.305473e+001
1.446350e+003	9.302338e+001
1.446832e+003	9.303455e+001
1.447314e+003	9.308463e+001
1.447796e+003	9.316494e+001
1.448279e+003	9.326295e+001
1.448761e+003	9.336644e+001
1.449243e+003	9.346716e+001
1.449725e+003	9.356066e+001
1.450207e+003	9.364499e+001
1.450689e+003	9.371907e+001
1.451171e+003	9.378099e+001
1.451653e+003	9.382819e+001
1.452135e+003	9.385838e+001
1.452618e+003	9.387015e+001
1.453100e+003	9.386382e+001
1.453582e+003	9.384103e+001
1.454064e+003	9.380493e+001
1.454546e+003	9.376004e+001
1.455028e+003	9.371383e+001
1.455510e+003	9.368159e+001
1.455992e+003	9.368879e+001
1.456474e+003	9.376434e+001
1.456957e+003	9.391354e+001
1.457439e+003	9.409672e+001
1.457921e+003	9.425855e+001
1.458403e+003	9.437025e+001
1.458885e+003	9.443320e+001
1.459367e+003	9.445938e+001
1.459849e+003	9.446017e+001
1.460331e+003	9.444325e+001
1.460814e+003	9.441306e+001
1.461296e+003	9.437140e+001
1.461778e+003	9.431815e+001
1.462260e+003	9.425201e+001
1.462742e+003	9.417130e+001
1.463224e+003	9.407503e+001
1.463706e+003	9.396548e+001
1.464188e+003	9.384974e+001
1.464671e+003	9.373833e+001
1.465153e+003	9.364105e+001
1.465635e+003	9.356232e+001
1.466117e+003	9.350094e+001
1.466599e+003	9.345271e+001
1.467081e+003	9.341347e+001
1.467563e+003	9.337997e+001
1.468045e+003	9.334962e+001
1.468527e+003	9.331991e+001
1.469010e+003	9.328785e+001
1.469492e+003	9.324992e+001
1.469974e+003	9.320238e+001
1.470456e+003	9.314173e+001
1.470938e+003	9.306625e+001
1.471420e+003	9.297772e+001
1.471902e+003	9.288341e+001
1.472384e+003	9.279391e+001
1.472866e+003	9.271645e+001
1.473349e+003	9.264889e+001
1.473831e+003	9.258264e+001
1.474313e+003	9.251089e+001
1.474795e+003	9.243082e+001
1.475277e+003	9.234408e+001
1.475759e+003	9.225509e+001
1.476241e+003	9.216926e+001
1.476723e+003	9.209133e+001
1.477206e+003	9.202446e+001
1.477688e+003	9.197103e+001
1.478170e+003	9.193343e+001
1.478652e+003	9.191441e+001
1.479134e+003	9.191771e+001
1.479616e+003	9.194666e+001
1.480098e+003	9.200250e+001
1.480580e+003	9.208272e+001
1.481063e+003	9.218067e+001
1.481545e+003	9.228781e+001
1.482027e+003	9.239660e+001
1.482509e+003	9.250371e+001
1.482991e+003	9.260989e+001
1.483473e+003	9.271844e+001
1.483955e+003	9.283299e+001
1.484437e+003	9.295625e+001
1.484919e+003	9.308934e+001
1.485401e+003	9.323264e+001
1.485884e+003	9.338609e+001
1.486366e+003	9.354987e+001
1.486848e+003	9.372522e+001
1.487330e+003	9.391433e+001
1.487812e+003	9.412020e+001
1.488294e+003	9.434476e+001
1.488776e+003	9.458696e+001
1.489258e+003	9.483939e+001
1.489741e+003	9.508605e+001
1.490223e+003	9.530878e+001
1.490705e+003	9.549384e+001
1.491187e+003	9.563589e+001
1.491669e+003	9.573576e+001
1.492151e+003	9.579718e+001
1.492633e+003	9.582504e+001
1.493115e+003	9.582407e+001
1.493598e+003	9.579961e+001
1.494080e+003	9.575696e+001
1.494562e+003	9.570188e+001
1.495044e+003	9.563824e+001
1.495526e+003	9.556600e+001
1.496008e+003	9.547978e+001
1.496490e+003	9.537135e+001
1.496972e+003	9.523532e+001
1.497454e+003	9.507357e+001
1.497937e+003	9.489473e+001
1.498419e+003	9.470796e+001
1.498901e+003	9.451729e+001
1.499383e+003	9.432097e+001
1.499865e+003	9.411404e+001
1.500347e+003	9.389236e+001
1.500829e+003	9.365612e+001
1.501311e+003	9.341056e+001
1.501793e+003	9.316483e+001
1.502276e+003	9.292691e+001
1.502758e+003	9.270251e+001
1.503240e+003	9.249138e+001
1.503722e+003	9.228401e+001
1.504204e+003	9.205927e+001
1.504686e+003	9.177724e+001
1.505168e+003	9.137022e+001
1.505650e+003	9.073253e+001
1.506133e+003	8.975926e+001
1.506615e+003	8.849762e+001
1.507097e+003	8.724419e+001
1.507579e+003	8.627599e+001
1.508061e+003	8.559241e+001
1.508543e+003	8.504478e+001
1.509025e+003	8.452777e+001
1.509507e+003	8.399848e+001
1.509990e+003	8.344654e+001
1.510472e+003	8.287566e+001
1.510954e+003	8.229246e+001
1.511436e+003	8.170520e+001
1.511918e+003	8.112139e+001
1.512400e+003	8.055032e+001
1.512882e+003	8.000482e+001
1.513364e+003	7.949541e+001
1.513846e+003	7.903007e+001
1.514328e+003	7.861012e+001
1.514811e+003	7.822526e+001
1.515293e+003	7.785345e+001
1.515775e+003	7.746561e+001
1.516257e+003	7.704486e+001
1.516739e+003	7.660143e+001
1.517221e+003	7.617312e+001
1.517703e+003	7.579807e+001
1.518185e+003	7.548930e+001
1.518668e+003	7.522556e+001
1.519150e+003	7.495827e+001
1.519632e+003	7.461377e+001
1.520114e+003	7.410813e+001
1.520596e+003	7.338606e+001
1.521078e+003	7.248719e+001
1.521560e+003	7.157007e+001
1.522042e+003	7.080316e+001
1.522525e+003	7.023773e+001
1.523007e+003	6.981116e+001
1.523489e+003	6.943363e+001
1.523971e+003	6.903923e+001
1.524453e+003	6.860572e+001
1.524935e+003	6.814780e+001
1.525417e+003	6.770616e+001
1.525899e+003	6.732076e+001
1.526381e+003	6.700875e+001
1.526864e+003	6.675564e+001
1.527346e+003	6.653223e+001
1.527828e+003	6.631680e+001
1.528310e+003	6.610893e+001
1.528792e+003	6.592445e+001
1.529274e+003	6.578355e+001
1.529756e+003	6.569828e+001
1.530238e+003	6.566704e+001
1.530720e+003	6.567878e+001
1.531203e+003	6.572174e+001
1.531685e+003	6.579656e+001
1.532167e+003	6.592629e+001
1.532649e+003	6.615398e+001
1.533131e+003	6.650887e+001
1.533613e+003	6.696465e+001
1.534095e+003	6.743769e+001
1.534577e+003	6.784593e+001
1.535060e+003	6.814865e+001
1.535542e+003	6.835116e+001
1.536024e+003	6.848446e+001
1.536506e+003	6.859307e+001
1.536988e+003	6.872912e+001
1.537470e+003	6.895214e+001
1.537952e+003	6.933094e+001
1.538434e+003	6.993936e+001
1.538917e+003	7.084042e+001
1.539399e+003	7.203615e+001
1.539881e+003	7.340272e+001
1.540363e+003	7.471655e+001
1.540845e+003	7.583301e+001
1.541327e+003	7.675491e+001
1.541809e+003	7.756355e+001
1.542291e+003	7.833144e+001
1.542773e+003	7.910173e+001
1.543255e+003	7.990485e+001
1.543738e+003	8.075367e+001
1.544220e+003	8.163182e+001
1.544702e+003	8.249794e+001
1.545184e+003	8.330206e+001
1.545666e+003	8.401272e+001
1.546148e+003	8.462395e+001
1.546630e+003	8.515589e+001
1.547112e+003	8.564655e+001
1.547595e+003	8.614351e+001
1.548077e+003	8.669649e+001
1.548559e+003	8.734317e+001
1.549041e+003	8.808920e+001
1.549523e+003	8.889294e+001
1.550005e+003	8.967943e+001
1.550487e+003	9.037493e+001
1.550969e+003	9.094766e+001
1.551452e+003	9.141158e+001
1.551934e+003	9.181000e+001
1.552416e+003	9.219235e+001
1.552898e+003	9.259847e+001
1.553380e+003	9.304648e+001
1.553862e+003	9.352573e+001
1.554344e+003	9.399990e+001
1.554826e+003	9.442255e+001
1.555308e+003	9.476148e+001
1.555791e+003	9.500793e+001
1.556273e+003	9.517773e+001
1.556755e+003	9.530419e+001
1.557237e+003	9.544794e+001
1.557719e+003	9.571249e+001
1.558201e+003	9.621477e+001
1.558683e+003	9.693708e+001
1.559165e+003	9.762152e+001
1.559647e+003	9.806535e+001
1.560130e+003	9.829721e+001
1.560612e+003	9.841573e+001
1.561094e+003	9.848625e+001
1.561576e+003	9.854125e+001
1.562058e+003	9.859548e+001
1.562540e+003	9.865634e+001
1.563022e+003	9.872832e+001
1.563504e+003	9.881313e+001
1.563987e+003	9.890893e+001
[truncated: 5,053 more rows]
