# Supplementary material for: Enhanced mechanical, thermal and biocompatible nature of dual component electrospun nanocomposite for bone tissue engineering
Source: PeerJ. 2019 May 27;7:e6986. doi: 10.7717/peerj.6986 (PMC6542347; doi:10.7717/peerj.6986)
Supplement: Dataset S2 [file peerj-07-6986-s002.zip › FTIR/PU CALONA NEEM.CSV]

6.002353e+002	9.593567e+001
6.007174e+002	9.588861e+001
6.011995e+002	9.583673e+001
6.016816e+002	9.576501e+001
6.021638e+002	9.566187e+001
6.026459e+002	9.552182e+001
6.031280e+002	9.534481e+001
6.036101e+002	9.513647e+001
6.040922e+002	9.490492e+001
6.045743e+002	9.465884e+001
6.050565e+002	9.440398e+001
6.055386e+002	9.414175e+001
6.060207e+002	9.387126e+001
6.065028e+002	9.359292e+001
6.069849e+002	9.331232e+001
6.074670e+002	9.304362e+001
6.079492e+002	9.280798e+001
6.084313e+002	9.262682e+001
6.089134e+002	9.251746e+001
6.093955e+002	9.248584e+001
6.098776e+002	9.252650e+001
6.103597e+002	9.262433e+001
6.108419e+002	9.276067e+001
6.113240e+002	9.291669e+001
6.118061e+002	9.307478e+001
6.122882e+002	9.322111e+001
6.127703e+002	9.334605e+001
6.132524e+002	9.344466e+001
6.137346e+002	9.351840e+001
6.142167e+002	9.357518e+001
6.146988e+002	9.362952e+001
6.151809e+002	9.369841e+001
6.156630e+002	9.379760e+001
6.161451e+002	9.393518e+001
6.166273e+002	9.410693e+001
6.171094e+002	9.429607e+001
6.175915e+002	9.447778e+001
6.180736e+002	9.462845e+001
6.185557e+002	9.472990e+001
6.190378e+002	9.477531e+001
6.195200e+002	9.477007e+001
6.200021e+002	9.472939e+001
6.204842e+002	9.467358e+001
6.209663e+002	9.462088e+001
6.214484e+002	9.458482e+001
6.219305e+002	9.457169e+001
6.224127e+002	9.458142e+001
6.228948e+002	9.460991e+001
6.233769e+002	9.465094e+001
6.238590e+002	9.469735e+001
6.243411e+002	9.474142e+001
6.248232e+002	9.477636e+001
6.253054e+002	9.479742e+001
6.257875e+002	9.480252e+001
6.262696e+002	9.479348e+001
6.267517e+002	9.477512e+001
6.272338e+002	9.475394e+001
6.277159e+002	9.473531e+001
6.281981e+002	9.472099e+001
6.286802e+002	9.470772e+001
6.291623e+002	9.468807e+001
6.296444e+002	9.465150e+001
6.301265e+002	9.458789e+001
6.306086e+002	9.449146e+001
6.310908e+002	9.436240e+001
6.315729e+002	9.420770e+001
6.320550e+002	9.403897e+001
6.325371e+002	9.386978e+001
6.330192e+002	9.371194e+001
6.335013e+002	9.357221e+001
6.339835e+002	9.345287e+001
6.344656e+002	9.335155e+001
6.349477e+002	9.326406e+001
6.354298e+002	9.318563e+001
6.359119e+002	9.311317e+001
6.363940e+002	9.304622e+001
6.368762e+002	9.298670e+001
6.373583e+002	9.293818e+001
6.378404e+002	9.290455e+001
6.383225e+002	9.288914e+001
6.388046e+002	9.289295e+001
6.392867e+002	9.291399e+001
6.397689e+002	9.294693e+001
6.402510e+002	9.298438e+001
6.407331e+002	9.301831e+001
6.412152e+002	9.304163e+001
6.416973e+002	9.304996e+001
6.421794e+002	9.304196e+001
6.426616e+002	9.301909e+001
6.431437e+002	9.298496e+001
6.436258e+002	9.294456e+001
6.441079e+002	9.290307e+001
6.445900e+002	9.286474e+001
6.450721e+002	9.283253e+001
6.455543e+002	9.280770e+001
6.460364e+002	9.278960e+001
6.465185e+002	9.277611e+001
6.470006e+002	9.276398e+001
6.474827e+002	9.274979e+001
6.479648e+002	9.273056e+001
6.484470e+002	9.270483e+001
6.489291e+002	9.267300e+001
6.494112e+002	9.263725e+001
6.498933e+002	9.260063e+001
6.503754e+002	9.256580e+001
6.508575e+002	9.253438e+001
6.513397e+002	9.250623e+001
6.518218e+002	9.247991e+001
6.523039e+002	9.245340e+001
6.527860e+002	9.242529e+001
6.532681e+002	9.239548e+001
6.537502e+002	9.236534e+001
6.542324e+002	9.233695e+001
6.547145e+002	9.231222e+001
6.551966e+002	9.229198e+001
6.556787e+002	9.227557e+001
6.561608e+002	9.226099e+001
6.566429e+002	9.224577e+001
6.571251e+002	9.222787e+001
6.576072e+002	9.220623e+001
6.580893e+002	9.218107e+001
6.585714e+002	9.215358e+001
6.590535e+002	9.212552e+001
6.595356e+002	9.209885e+001
6.600178e+002	9.207514e+001
6.604999e+002	9.205596e+001
6.609820e+002	9.204247e+001
6.614641e+002	9.203565e+001
6.619462e+002	9.203585e+001
6.624283e+002	9.204260e+001
6.629105e+002	9.205432e+001
6.633926e+002	9.206863e+001
6.638747e+002	9.208302e+001
6.643568e+002	9.209547e+001
6.648389e+002	9.210487e+001
6.653210e+002	9.211089e+001
6.658032e+002	9.211373e+001
6.662853e+002	9.211388e+001
6.667674e+002	9.211164e+001
6.672495e+002	9.210739e+001
6.677316e+002	9.210199e+001
6.682137e+002	9.209702e+001
6.686959e+002	9.209431e+001
6.691780e+002	9.209501e+001
6.696601e+002	9.209899e+001
6.701422e+002	9.210513e+001
6.706243e+002	9.211166e+001
6.711064e+002	9.211693e+001
6.715886e+002	9.211961e+001
6.720707e+002	9.211933e+001
6.725528e+002	9.211694e+001
6.730349e+002	9.211456e+001
6.735170e+002	9.211502e+001
6.739991e+002	9.212073e+001
6.744813e+002	9.213304e+001
6.749634e+002	9.215188e+001
6.754455e+002	9.217595e+001
6.759276e+002	9.220339e+001
6.764097e+002	9.223277e+001
6.768918e+002	9.226345e+001
6.773740e+002	9.229582e+001
6.778561e+002	9.233067e+001
6.783382e+002	9.236852e+001
6.788203e+002	9.240907e+001
6.793024e+002	9.245101e+001
6.797845e+002	9.249230e+001
6.802667e+002	9.253066e+001
6.807488e+002	9.256447e+001
6.812309e+002	9.259312e+001
6.817130e+002	9.261724e+001
6.821951e+002	9.263823e+001
6.826772e+002	9.265803e+001
6.831594e+002	9.267868e+001
6.836415e+002	9.270195e+001
6.841236e+002	9.272936e+001
6.846057e+002	9.276202e+001
6.850878e+002	9.280038e+001
6.855699e+002	9.284416e+001
6.860521e+002	9.289224e+001
6.865342e+002	9.294288e+001
6.870163e+002	9.299370e+001
6.874984e+002	9.304236e+001
6.879805e+002	9.308719e+001
6.884626e+002	9.312734e+001
6.889448e+002	9.316318e+001
6.894269e+002	9.319589e+001
6.899090e+002	9.322714e+001
6.903911e+002	9.325852e+001
6.908732e+002	9.329104e+001
6.913553e+002	9.332539e+001
6.918375e+002	9.336176e+001
6.923196e+002	9.340000e+001
6.928017e+002	9.343969e+001
6.932838e+002	9.347994e+001
6.937659e+002	9.351956e+001
6.942480e+002	9.355694e+001
6.947302e+002	9.359053e+001
6.952123e+002	9.361914e+001
6.956944e+002	9.364240e+001
6.961765e+002	9.366079e+001
6.966586e+002	9.367547e+001
6.971407e+002	9.368782e+001
6.976229e+002	9.369854e+001
6.981050e+002	9.370750e+001
6.985871e+002	9.371333e+001
6.990692e+002	9.371402e+001
6.995513e+002	9.370742e+001
7.000334e+002	9.369197e+001
7.005156e+002	9.366718e+001
7.009977e+002	9.363360e+001
7.014798e+002	9.359258e+001
7.019619e+002	9.354565e+001
7.024440e+002	9.349438e+001
7.029261e+002	9.343984e+001
7.034083e+002	9.338280e+001
7.038904e+002	9.332384e+001
7.043725e+002	9.326369e+001
7.048546e+002	9.320330e+001
7.053367e+002	9.314423e+001
7.058188e+002	9.308861e+001
7.063010e+002	9.303900e+001
7.067831e+002	9.299843e+001
7.072652e+002	9.296964e+001
7.077473e+002	9.295458e+001
7.082294e+002	9.295386e+001
7.087115e+002	9.296646e+001
7.091937e+002	9.298969e+001
7.096758e+002	9.301974e+001
7.101579e+002	9.305267e+001
7.106400e+002	9.308517e+001
7.111221e+002	9.311514e+001
7.116042e+002	9.314187e+001
7.120864e+002	9.316585e+001
7.125685e+002	9.318797e+001
7.130506e+002	9.320869e+001
7.135327e+002	9.322772e+001
7.140148e+002	9.324379e+001
7.144969e+002	9.325509e+001
7.149791e+002	9.325976e+001
7.154612e+002	9.325642e+001
7.159433e+002	9.324468e+001
7.164254e+002	9.322498e+001
7.169075e+002	9.319865e+001
7.173896e+002	9.316737e+001
7.178718e+002	9.313322e+001
7.183539e+002	9.309836e+001
7.188360e+002	9.306477e+001
7.193181e+002	9.303429e+001
7.198002e+002	9.300822e+001
7.202823e+002	9.298709e+001
7.207645e+002	9.297076e+001
7.212466e+002	9.295855e+001
7.217287e+002	9.294971e+001
7.222108e+002	9.294377e+001
7.226929e+002	9.294092e+001
7.231750e+002	9.294182e+001
7.236572e+002	9.294740e+001
7.241393e+002	9.295827e+001
7.246214e+002	9.297444e+001
7.251035e+002	9.299514e+001
7.255856e+002	9.301913e+001
7.260677e+002	9.304504e+001
7.265499e+002	9.307175e+001
7.270320e+002	9.309875e+001
7.275141e+002	9.312593e+001
7.279962e+002	9.315346e+001
7.284783e+002	9.318143e+001
7.289604e+002	9.320971e+001
7.294426e+002	9.323800e+001
7.299247e+002	9.326598e+001
7.304068e+002	9.329359e+001
7.308889e+002	9.332090e+001
7.313710e+002	9.334811e+001
7.318531e+002	9.337506e+001
7.323353e+002	9.340112e+001
7.328174e+002	9.342499e+001
7.332995e+002	9.344486e+001
7.337816e+002	9.345892e+001
7.342637e+002	9.346577e+001
7.347458e+002	9.346451e+001
7.352280e+002	9.345509e+001
7.357101e+002	9.343768e+001
7.361922e+002	9.341257e+001
7.366743e+002	9.337963e+001
7.371564e+002	9.333852e+001
7.376385e+002	9.328853e+001
7.381207e+002	9.322926e+001
7.386028e+002	9.316059e+001
7.390849e+002	9.308289e+001
7.395670e+002	9.299689e+001
7.400491e+002	9.290350e+001
7.405313e+002	9.280373e+001
7.410134e+002	9.269846e+001
7.414955e+002	9.258884e+001
7.419776e+002	9.247632e+001
7.424597e+002	9.236256e+001
7.429418e+002	9.224940e+001
7.434240e+002	9.213835e+001
7.439061e+002	9.203046e+001
7.443882e+002	9.192607e+001
7.448703e+002	9.182511e+001
7.453524e+002	9.172758e+001
7.458345e+002	9.163396e+001
7.463167e+002	9.154556e+001
7.467988e+002	9.146449e+001
7.472809e+002	9.139341e+001
7.477630e+002	9.133483e+001
7.482451e+002	9.129054e+001
7.487272e+002	9.126146e+001
7.492094e+002	9.124718e+001
7.496915e+002	9.124633e+001
7.501736e+002	9.125663e+001
7.506557e+002	9.127544e+001
7.511378e+002	9.130019e+001
7.516199e+002	9.132841e+001
7.521021e+002	9.135846e+001
7.525842e+002	9.138908e+001
7.530663e+002	9.141962e+001
7.535484e+002	9.144952e+001
7.540305e+002	9.147806e+001
7.545126e+002	9.150382e+001
7.549948e+002	9.152477e+001
7.554769e+002	9.153795e+001
7.559590e+002	9.153999e+001
7.564411e+002	9.152770e+001
7.569232e+002	9.149827e+001
7.574053e+002	9.144967e+001
7.578875e+002	9.138084e+001
7.583696e+002	9.129115e+001
7.588517e+002	9.118011e+001
7.593338e+002	9.104687e+001
7.598159e+002	9.088992e+001
7.602980e+002	9.070717e+001
7.607802e+002	9.049635e+001
7.612623e+002	9.025526e+001
7.617444e+002	8.998228e+001
7.622265e+002	8.967670e+001
7.627086e+002	8.933885e+001
7.631907e+002	8.897017e+001
7.636729e+002	8.857346e+001
7.641550e+002	8.815316e+001
7.646371e+002	8.771514e+001
7.651192e+002	8.726687e+001
7.656013e+002	8.681722e+001
7.660834e+002	8.637495e+001
7.665656e+002	8.594893e+001
7.670477e+002	8.554771e+001
7.675298e+002	8.517880e+001
7.680119e+002	8.485004e+001
7.684940e+002	8.456956e+001
7.689761e+002	8.434525e+001
7.694583e+002	8.418518e+001
7.699404e+002	8.409631e+001
7.704225e+002	8.408321e+001
7.709046e+002	8.414816e+001
7.713867e+002	8.429021e+001
7.718688e+002	8.450568e+001
7.723510e+002	8.478783e+001
7.728331e+002	8.512762e+001
7.733152e+002	8.551466e+001
7.737973e+002	8.593691e+001
7.742794e+002	8.638294e+001
7.747615e+002	8.684285e+001
7.752437e+002	8.730811e+001
7.757258e+002	8.777271e+001
7.762079e+002	8.823218e+001
7.766900e+002	8.868263e+001
7.771721e+002	8.912037e+001
7.776542e+002	8.954142e+001
7.781364e+002	8.994187e+001
7.786185e+002	9.031885e+001
7.791006e+002	9.067142e+001
7.795827e+002	9.100124e+001
7.800648e+002	9.131232e+001
7.805469e+002	9.161079e+001
7.810291e+002	9.190377e+001
7.815112e+002	9.219744e+001
7.819933e+002	9.249685e+001
7.824754e+002	9.280479e+001
7.829575e+002	9.312187e+001
7.834396e+002	9.344662e+001
7.839218e+002	9.377621e+001
7.844039e+002	9.410708e+001
7.848860e+002	9.443510e+001
7.853681e+002	9.475610e+001
7.858502e+002	9.506652e+001
7.863323e+002	9.536288e+001
7.868145e+002	9.564239e+001
7.872966e+002	9.590294e+001
7.877787e+002	9.614292e+001
7.882608e+002	9.636137e+001
7.887429e+002	9.655801e+001
7.892250e+002	9.673302e+001
7.897072e+002	9.688705e+001
7.901893e+002	9.702095e+001
7.906714e+002	9.713560e+001
7.911535e+002	9.723176e+001
7.916356e+002	9.731016e+001
7.921177e+002	9.737161e+001
7.925999e+002	9.741695e+001
7.930820e+002	9.744726e+001
7.935641e+002	9.746354e+001
7.940462e+002	9.746662e+001
7.945283e+002	9.745689e+001
7.950104e+002	9.743435e+001
7.954926e+002	9.739849e+001
7.959747e+002	9.734854e+001
7.964568e+002	9.728368e+001
7.969389e+002	9.720319e+001
7.974210e+002	9.710667e+001
7.979031e+002	9.699397e+001
7.983853e+002	9.686547e+001
7.988674e+002	9.672206e+001
7.993495e+002	9.656514e+001
7.998316e+002	9.639651e+001
8.003137e+002	9.621794e+001
8.007958e+002	9.603078e+001
8.012780e+002	9.583556e+001
8.017601e+002	9.563176e+001
8.022422e+002	9.541824e+001
8.027243e+002	9.519382e+001
8.032064e+002	9.495775e+001
8.036885e+002	9.471024e+001
8.041707e+002	9.445238e+001
8.046528e+002	9.418569e+001
8.051349e+002	9.391130e+001
8.056170e+002	9.362958e+001
8.060991e+002	9.333990e+001
8.065812e+002	9.304121e+001
8.070634e+002	9.273235e+001
8.075455e+002	9.241274e+001
8.080276e+002	9.208251e+001
8.085097e+002	9.174241e+001
8.089918e+002	9.139338e+001
8.094739e+002	9.103632e+001
8.099561e+002	9.067234e+001
8.104382e+002	9.030307e+001
8.109203e+002	8.993099e+001
8.114024e+002	8.955982e+001
8.118845e+002	8.919420e+001
8.123666e+002	8.883874e+001
8.128488e+002	8.849821e+001
8.133309e+002	8.817691e+001
8.138130e+002	8.787904e+001
8.142951e+002	8.760993e+001
8.147772e+002	8.737627e+001
8.152593e+002	8.718604e+001
8.157415e+002	8.704855e+001
8.162236e+002	8.697227e+001
8.167057e+002	8.696365e+001
8.171878e+002	8.702631e+001
8.176699e+002	8.716030e+001
8.181520e+002	8.736233e+001
8.186342e+002	8.762594e+001
8.191163e+002	8.794281e+001
8.195984e+002	8.830260e+001
8.200805e+002	8.869344e+001
8.205626e+002	8.910368e+001
8.210447e+002	8.952164e+001
8.215269e+002	8.993668e+001
8.220090e+002	9.034055e+001
8.224911e+002	9.072673e+001
8.229732e+002	9.109106e+001
8.234553e+002	9.143129e+001
8.239374e+002	9.174657e+001
8.244196e+002	9.203697e+001
8.249017e+002	9.230309e+001
8.253838e+002	9.254581e+001
8.258659e+002	9.276614e+001
8.263480e+002	9.296540e+001
8.268301e+002	9.314539e+001
8.273123e+002	9.330827e+001
8.277944e+002	9.345660e+001
8.282765e+002	9.359306e+001
8.287586e+002	9.372004e+001
8.292407e+002	9.383933e+001
8.297228e+002	9.395220e+001
8.302050e+002	9.405930e+001
8.306871e+002	9.416084e+001
8.311692e+002	9.425687e+001
8.316513e+002	9.434743e+001
8.321334e+002	9.443253e+001
8.326155e+002	9.451219e+001
8.330977e+002	9.458648e+001
8.335798e+002	9.465556e+001
8.340619e+002	9.471969e+001
8.345440e+002	9.477930e+001
8.350261e+002	9.483481e+001
8.355082e+002	9.488641e+001
8.359904e+002	9.493388e+001
8.364725e+002	9.497621e+001
8.369546e+002	9.501167e+001
8.374367e+002	9.503829e+001
8.379188e+002	9.505402e+001
8.384009e+002	9.505749e+001
8.388831e+002	9.504829e+001
8.393652e+002	9.502699e+001
8.398473e+002	9.499470e+001
8.403294e+002	9.495267e+001
8.408115e+002	9.490178e+001
8.412936e+002	9.484225e+001
8.417758e+002	9.477390e+001
8.422579e+002	9.469652e+001
8.427400e+002	9.461041e+001
8.432221e+002	9.451677e+001
8.437042e+002	9.441792e+001
8.441863e+002	9.431699e+001
8.446685e+002	9.421751e+001
8.451506e+002	9.412317e+001
8.456327e+002	9.403718e+001
8.461148e+002	9.396192e+001
8.465969e+002	9.389909e+001
8.470790e+002	9.384939e+001
8.475612e+002	9.381284e+001
8.480433e+002	9.378909e+001
8.485254e+002	9.377773e+001
8.490075e+002	9.377857e+001
8.494896e+002	9.379176e+001
8.499717e+002	9.381769e+001
8.504539e+002	9.385676e+001
8.509360e+002	9.390888e+001
8.514181e+002	9.397343e+001
8.519002e+002	9.404900e+001
8.523823e+002	9.413359e+001
8.528644e+002	9.422504e+001
8.533466e+002	9.432107e+001
8.538287e+002	9.441957e+001
8.543108e+002	9.451875e+001
8.547929e+002	9.461694e+001
8.552750e+002	9.471254e+001
8.557571e+002	9.480408e+001
8.562393e+002	9.489019e+001
8.567214e+002	9.496985e+001
8.572035e+002	9.504254e+001
8.576856e+002	9.510835e+001
8.581677e+002	9.516787e+001
8.586498e+002	9.522226e+001
8.591320e+002	9.527298e+001
8.596141e+002	9.532159e+001
8.600962e+002	9.536987e+001
8.605783e+002	9.541998e+001
8.610604e+002	9.547433e+001
8.615425e+002	9.553577e+001
8.620247e+002	9.560740e+001
8.625068e+002	9.569201e+001
8.629889e+002	9.579185e+001
8.634710e+002	9.590821e+001
8.639531e+002	9.604121e+001
8.644352e+002	9.619001e+001
8.649174e+002	9.635297e+001
8.653995e+002	9.652818e+001
8.658816e+002	9.671351e+001
8.663637e+002	9.690689e+001
8.668458e+002	9.710648e+001
8.673279e+002	9.731027e+001
8.678101e+002	9.751627e+001
8.682922e+002	9.772234e+001
8.687743e+002	9.792612e+001
8.692564e+002	9.812526e+001
8.697385e+002	9.831760e+001
8.702206e+002	9.850105e+001
8.707028e+002	9.867381e+001
8.711849e+002	9.883449e+001
8.716670e+002	9.898199e+001
8.721491e+002	9.911566e+001
8.726312e+002	9.923563e+001
8.731133e+002	9.934284e+001
8.735955e+002	9.943890e+001
8.740776e+002	9.952598e+001
8.745597e+002	9.960625e+001
8.750418e+002	9.968118e+001
8.755239e+002	9.975135e+001
8.760060e+002	9.981627e+001
8.764882e+002	9.987472e+001
8.769703e+002	9.992532e+001
8.774524e+002	9.996718e+001
8.779345e+002	1.000001e+002
8.784166e+002	1.000249e+002
8.788987e+002	1.000425e+002
8.793809e+002	1.000543e+002
8.798630e+002	1.000612e+002
8.803451e+002	1.000639e+002
8.808272e+002	1.000632e+002
8.813093e+002	1.000595e+002
8.817914e+002	1.000539e+002
8.822736e+002	1.000471e+002
8.827557e+002	1.000398e+002
8.832378e+002	1.000323e+002
8.837199e+002	1.000245e+002
8.842020e+002	1.000159e+002
8.846841e+002	1.000062e+002
8.851663e+002	9.999535e+001
8.856484e+002	9.998366e+001
8.861305e+002	9.997170e+001
8.866126e+002	9.995990e+001
8.870947e+002	9.994830e+001
8.875768e+002	9.993634e+001
8.880590e+002	9.992323e+001
8.885411e+002	9.990812e+001
8.890232e+002	9.989062e+001
8.895053e+002	9.987086e+001
8.899874e+002	9.984961e+001
8.904695e+002	9.982767e+001
8.909517e+002	9.980589e+001
8.914338e+002	9.978463e+001
8.919159e+002	9.976405e+001
8.923980e+002	9.974406e+001
8.928801e+002	9.972455e+001
8.933622e+002	9.970549e+001
8.938444e+002	9.968678e+001
8.943265e+002	9.966817e+001
8.948086e+002	9.964916e+001
8.952907e+002	9.962893e+001
8.957728e+002	9.960683e+001
8.962549e+002	9.958250e+001
8.967371e+002	9.955627e+001
8.972192e+002	9.952888e+001
8.977013e+002	9.950141e+001
8.981834e+002	9.947472e+001
8.986655e+002	9.944913e+001
8.991476e+002	9.942426e+001
8.996298e+002	9.939922e+001
9.001119e+002	9.937307e+001
9.005940e+002	9.934508e+001
9.010761e+002	9.931493e+001
9.015582e+002	9.928279e+001
9.020403e+002	9.924876e+001
9.025225e+002	9.921276e+001
9.030046e+002	9.917432e+001
9.034867e+002	9.913265e+001
9.039688e+002	9.908681e+001
9.044509e+002	9.903600e+001
9.049330e+002	9.897961e+001
9.054152e+002	9.891708e+001
9.058973e+002	9.884785e+001
9.063794e+002	9.877108e+001
9.068615e+002	9.868571e+001
9.073436e+002	9.859088e+001
9.078257e+002	9.848611e+001
9.083079e+002	9.837176e+001
9.087900e+002	9.824880e+001
9.092721e+002	9.811893e+001
9.097542e+002	9.798396e+001
9.102363e+002	9.784542e+001
9.107184e+002	9.770486e+001
9.112006e+002	9.756381e+001
9.116827e+002	9.742407e+001
9.121648e+002	9.728844e+001
9.126469e+002	9.716016e+001
9.131290e+002	9.704308e+001
9.136111e+002	9.694117e+001
9.140933e+002	9.685760e+001
9.145754e+002	9.679476e+001
9.150575e+002	9.675391e+001
9.155396e+002	9.673512e+001
9.160217e+002	9.673747e+001
9.165038e+002	9.675912e+001
9.169860e+002	9.679760e+001
9.174681e+002	9.684973e+001
9.179502e+002	9.691187e+001
9.184323e+002	9.698042e+001
9.189144e+002	9.705171e+001
9.193965e+002	9.712248e+001
9.198787e+002	9.719026e+001
9.203608e+002	9.725311e+001
9.208429e+002	9.730960e+001
9.213250e+002	9.735871e+001
9.218071e+002	9.739926e+001
9.222892e+002	9.743005e+001
9.227714e+002	9.744991e+001
9.232535e+002	9.745798e+001
9.237356e+002	9.745396e+001
9.242177e+002	9.743835e+001
9.246998e+002	9.741245e+001
9.251819e+002	9.737796e+001
9.256641e+002	9.733668e+001
9.261462e+002	9.729021e+001
9.266283e+002	9.723962e+001
9.271104e+002	9.718542e+001
9.275925e+002	9.712773e+001
9.280746e+002	9.706638e+001
9.285568e+002	9.700104e+001
9.290389e+002	9.693141e+001
9.295210e+002	9.685730e+001
9.300031e+002	9.677865e+001
9.304852e+002	9.669567e+001
9.309673e+002	9.660873e+001
9.314495e+002	9.651843e+001
9.319316e+002	9.642542e+001
9.324137e+002	9.633023e+001
9.328958e+002	9.623315e+001
9.333779e+002	9.613420e+001
9.338600e+002	9.603316e+001
9.343422e+002	9.592968e+001
9.348243e+002	9.582341e+001
9.353064e+002	9.571417e+001
9.357885e+002	9.560187e+001
9.362706e+002	9.548671e+001
9.367527e+002	9.536909e+001
9.372349e+002	9.524972e+001
9.377170e+002	9.512965e+001
9.381991e+002	9.500999e+001
9.386812e+002	9.489203e+001
9.391633e+002	9.477674e+001
9.396454e+002	9.466458e+001
9.401276e+002	9.455529e+001
9.406097e+002	9.444810e+001
9.410918e+002	9.434195e+001
9.415739e+002	9.423589e+001
9.420560e+002	9.412938e+001
9.425381e+002	9.402237e+001
9.430203e+002	9.391512e+001
9.435024e+002	9.380773e+001
9.439845e+002	9.369993e+001
9.444666e+002	9.359074e+001
9.449487e+002	9.347887e+001
9.454308e+002	9.336279e+001
9.459130e+002	9.324136e+001
9.463951e+002	9.311405e+001
9.468772e+002	9.298094e+001
9.473593e+002	9.284266e+001
9.478414e+002	9.269985e+001
9.483235e+002	9.255315e+001
9.488057e+002	9.240296e+001
9.492878e+002	9.224957e+001
9.497699e+002	9.209321e+001
9.502520e+002	9.193426e+001
9.507341e+002	9.177313e+001
9.512162e+002	9.161030e+001
9.516984e+002	9.144617e+001
9.521805e+002	9.128125e+001
9.526626e+002	9.111633e+001
9.531447e+002	9.095276e+001
9.536268e+002	9.079236e+001
9.541089e+002	9.063751e+001
9.545911e+002	9.049043e+001
9.550732e+002	9.035286e+001
9.555553e+002	9.022567e+001
9.560374e+002	9.010882e+001
9.565195e+002	9.000166e+001
9.570016e+002	8.990348e+001
9.574838e+002	8.981385e+001
9.579659e+002	8.973287e+001
9.584480e+002	8.966107e+001
9.589301e+002	8.959901e+001
9.594122e+002	8.954723e+001
9.598943e+002	8.950593e+001
9.603765e+002	8.947523e+001
9.608586e+002	8.945528e+001
9.613407e+002	8.944642e+001
9.618228e+002	8.944896e+001
9.623049e+002	8.946298e+001
9.627870e+002	8.948801e+001
9.632692e+002	8.952284e+001
9.637513e+002	8.956558e+001
9.642334e+002	8.961411e+001
9.647155e+002	8.966655e+001
9.651976e+002	8.972138e+001
9.656797e+002	8.977772e+001
9.661619e+002	8.983494e+001
9.666440e+002	8.989235e+001
9.671261e+002	8.994891e+001
9.676082e+002	9.000319e+001
9.680903e+002	9.005341e+001
9.685724e+002	9.009789e+001
9.690546e+002	9.013526e+001
9.695367e+002	9.016453e+001
9.700188e+002	9.018513e+001
9.705009e+002	9.019668e+001
9.709830e+002	9.019875e+001
9.714651e+002	9.019093e+001
9.719473e+002	9.017274e+001
9.724294e+002	9.014398e+001
9.729115e+002	9.010473e+001
9.733936e+002	9.005543e+001
9.738757e+002	8.999673e+001
9.743578e+002	8.992933e+001
9.748400e+002	8.985384e+001
9.753221e+002	8.977097e+001
9.758042e+002	8.968156e+001
9.762863e+002	8.958711e+001
9.767684e+002	8.948974e+001
9.772505e+002	8.939194e+001
9.777327e+002	8.929655e+001
9.782148e+002	8.920605e+001
9.786969e+002	8.912220e+001
9.791790e+002	8.904628e+001
9.796611e+002	8.897906e+001
9.801432e+002	8.892133e+001
9.806254e+002	8.887406e+001
9.811075e+002	8.883842e+001
9.815896e+002	8.881557e+001
9.820717e+002	8.880632e+001
9.825538e+002	8.881075e+001
9.830359e+002	8.882827e+001
9.835181e+002	8.885773e+001
9.840002e+002	8.889788e+001
9.844823e+002	8.894736e+001
9.849644e+002	8.900488e+001
9.854465e+002	8.906904e+001
9.859286e+002	8.913810e+001
9.864108e+002	8.920998e+001
9.868929e+002	8.928252e+001
9.873750e+002	8.935362e+001
9.878571e+002	8.942178e+001
9.883392e+002	8.948628e+001
9.888214e+002	8.954697e+001
9.893035e+002	8.960410e+001
9.897856e+002	8.965770e+001
9.902677e+002	8.970751e+001
9.907498e+002	8.975271e+001
9.912319e+002	8.979238e+001
9.917141e+002	8.982565e+001
9.921962e+002	8.985213e+001
9.926783e+002	8.987196e+001
9.931604e+002	8.988573e+001
9.936425e+002	8.989399e+001
9.941246e+002	8.989713e+001
9.946068e+002	8.989519e+001
9.950889e+002	8.988787e+001
9.955710e+002	8.987483e+001
9.960531e+002	8.985589e+001
9.965352e+002	8.983092e+001
9.970173e+002	8.979997e+001
9.974995e+002	8.976283e+001
9.979816e+002	8.971922e+001
9.984637e+002	8.966864e+001
9.989458e+002	8.961071e+001
9.994279e+002	8.954551e+001
9.999100e+002	8.947369e+001
1.000392e+003	8.939645e+001
1.000874e+003	8.931504e+001
1.001356e+003	8.923054e+001
1.001839e+003	8.914339e+001
1.002321e+003	8.905335e+001
1.002803e+003	8.895973e+001
1.003285e+003	8.886186e+001
1.003767e+003	8.875941e+001
1.004249e+003	8.865250e+001
1.004731e+003	8.854162e+001
1.005213e+003	8.842721e+001
1.005695e+003	8.830950e+001
1.006178e+003	8.818834e+001
1.006660e+003	8.806332e+001
1.007142e+003	8.793407e+001
1.007624e+003	8.780034e+001
1.008106e+003	8.766202e+001
1.008588e+003	8.751891e+001
1.009070e+003	8.737035e+001
1.009552e+003	8.721495e+001
1.010034e+003	8.705045e+001
1.010517e+003	8.687412e+001
1.010999e+003	8.668274e+001
1.011481e+003	8.647263e+001
1.011963e+003	8.623998e+001
1.012445e+003	8.598060e+001
1.012927e+003	8.569020e+001
1.013409e+003	8.536575e+001
1.013891e+003	8.500659e+001
1.014374e+003	8.461668e+001
1.014856e+003	8.420544e+001
1.015338e+003	8.378958e+001
1.015820e+003	8.339178e+001
1.016302e+003	8.303679e+001
1.016784e+003	8.275095e+001
1.017266e+003	8.255648e+001
1.017748e+003	8.246829e+001
1.018230e+003	8.249373e+001
1.018713e+003	8.263091e+001
1.019195e+003	8.287018e+001
1.019677e+003	8.319422e+001
1.020159e+003	8.358128e+001
1.020641e+003	8.400758e+001
1.021123e+003	8.444768e+001
1.021605e+003	8.487933e+001
1.022087e+003	8.528392e+001
1.022570e+003	8.564678e+001
1.023052e+003	8.595863e+001
1.023534e+003	8.621431e+001
1.024016e+003	8.641210e+001
1.024498e+003	8.655283e+001
1.024980e+003	8.663921e+001
1.025462e+003	8.667546e+001
1.025944e+003	8.666655e+001
1.026426e+003	8.661861e+001
1.026909e+003	8.653854e+001
1.027391e+003	8.643295e+001
1.027873e+003	8.630832e+001
1.028355e+003	8.617007e+001
1.028837e+003	8.602198e+001
1.029319e+003	8.586665e+001
1.029801e+003	8.570577e+001
1.030283e+003	8.554061e+001
1.030766e+003	8.537263e+001
1.031248e+003	8.520338e+001
1.031730e+003	8.503430e+001
1.032212e+003	8.486645e+001
1.032694e+003	8.470019e+001
1.033176e+003	8.453537e+001
1.033658e+003	8.437173e+001
1.034140e+003	8.420930e+001
1.034622e+003	8.404864e+001
1.035104e+003	8.389068e+001
1.035587e+003	8.373611e+001
1.036069e+003	8.358500e+001
1.036551e+003	8.343624e+001
1.037033e+003	8.328798e+001
1.037515e+003	8.313793e+001
1.037997e+003	8.298399e+001
1.038479e+003	8.282482e+001
1.038961e+003	8.265970e+001
1.039444e+003	8.248816e+001
1.039926e+003	8.230962e+001
1.040408e+003	8.212286e+001
1.040890e+003	8.192613e+001
1.041372e+003	8.171758e+001
1.041854e+003	8.149564e+001
1.042336e+003	8.125934e+001
1.042818e+003	8.100844e+001
1.043301e+003	8.074296e+001
1.043783e+003	8.046294e+001
1.044265e+003	8.016819e+001
1.044747e+003	7.985859e+001
1.045229e+003	7.953430e+001
1.045711e+003	7.919621e+001
1.046193e+003	7.884596e+001
1.046675e+003	7.848542e+001
1.047157e+003	7.811594e+001
1.047640e+003	7.773779e+001
1.048122e+003	7.735001e+001
1.048604e+003	7.695081e+001
1.049086e+003	7.653838e+001
1.049568e+003	7.611173e+001
1.050050e+003	7.567113e+001
1.050532e+003	7.521778e+001
1.051014e+003	7.475304e+001
1.051496e+003	7.427778e+001
1.051979e+003	7.379212e+001
1.052461e+003	7.329577e+001
1.052943e+003	7.278869e+001
1.053425e+003	7.227196e+001
1.053907e+003	7.174763e+001
1.054389e+003	7.121863e+001
1.054871e+003	7.068761e+001
1.055353e+003	7.015610e+001
1.055836e+003	6.962460e+001
1.056318e+003	6.909313e+001
1.056800e+003	6.856232e+001
1.057282e+003	6.803443e+001
1.057764e+003	6.751339e+001
1.058246e+003	6.700381e+001
1.058728e+003	6.651012e+001
1.059210e+003	6.603510e+001
1.059693e+003	6.557964e+001
1.060175e+003	6.514370e+001
1.060657e+003	6.472735e+001
1.061139e+003	6.433190e+001
1.061621e+003	6.396015e+001
1.062103e+003	6.361535e+001
1.062585e+003	6.329980e+001
1.063067e+003	6.301378e+001
1.063549e+003	6.275529e+001
1.064031e+003	6.252100e+001
1.064514e+003	6.230750e+001
1.064996e+003	6.211288e+001
1.065478e+003	6.193665e+001
1.065960e+003	6.177895e+001
1.066442e+003	6.163933e+001
1.066924e+003	6.151549e+001
1.067406e+003	6.140327e+001
1.067888e+003	6.129802e+001
1.068371e+003	6.119554e+001
1.068853e+003	6.109375e+001
1.069335e+003	6.099265e+001
1.069817e+003	6.089345e+001
1.070299e+003	6.079713e+001
1.070781e+003	6.070313e+001
1.071263e+003	6.060939e+001
1.071745e+003	6.051306e+001
1.072228e+003	6.041227e+001
1.072710e+003	6.030695e+001
1.073192e+003	6.019918e+001
1.073674e+003	6.009217e+001
1.074156e+003	5.998907e+001
1.074638e+003	5.989161e+001
1.075120e+003	5.980007e+001
1.075602e+003	5.971417e+001
1.076084e+003	5.963445e+001
1.076567e+003	5.956313e+001
1.077049e+003	5.950433e+001
1.077531e+003	5.946259e+001
1.078013e+003	5.944175e+001
1.078495e+003	5.944375e+001
1.078977e+003	5.946870e+001
1.079459e+003	5.951603e+001
1.079941e+003	5.958599e+001
1.080423e+003	5.968044e+001
1.080906e+003	5.980287e+001
1.081388e+003	5.995683e+001
1.081870e+003	6.014391e+001
1.082352e+003	6.036266e+001
1.082834e+003	6.060802e+001
1.083316e+003	6.087302e+001
1.083798e+003	6.114929e+001
1.084280e+003	6.142886e+001
1.084763e+003	6.170469e+001
1.085245e+003	6.196927e+001
1.085727e+003	6.221442e+001
1.086209e+003	6.243129e+001
1.086691e+003	6.261014e+001
1.087173e+003	6.274272e+001
1.087655e+003	6.282383e+001
1.088137e+003	6.285195e+001
1.088620e+003	6.282943e+001
1.089102e+003	6.276097e+001
1.089584e+003	6.265227e+001
1.090066e+003	6.250815e+001
1.090548e+003	6.233237e+001
1.091030e+003	6.212847e+001
1.091512e+003	6.190044e+001
1.091994e+003	6.165373e+001
1.092476e+003	6.139524e+001
1.092958e+003	6.113155e+001
1.093441e+003	6.086782e+001
1.093923e+003	6.060670e+001
1.094405e+003	6.034821e+001
1.094887e+003	6.009116e+001
1.095369e+003	5.983483e+001
1.095851e+003	5.958027e+001
1.096333e+003	5.933049e+001
1.096815e+003	5.908934e+001
1.097298e+003	5.885962e+001
1.097780e+003	5.864221e+001
1.098262e+003	5.843570e+001
1.098744e+003	5.823775e+001
1.099226e+003	5.804651e+001
1.099708e+003	5.786200e+001
1.100190e+003	5.768618e+001
1.100672e+003	5.752208e+001
1.101155e+003	5.737217e+001
1.101637e+003	5.723742e+001
1.102119e+003	5.711753e+001
1.102601e+003	5.701207e+001
1.103083e+003	5.692194e+001
1.103565e+003	5.685043e+001
1.104047e+003	5.680242e+001
1.104529e+003	5.678300e+001
1.105011e+003	5.679550e+001
1.105494e+003	5.684015e+001
1.105976e+003	5.691438e+001
1.106458e+003	5.701423e+001
1.106940e+003	5.713677e+001
1.107422e+003	5.728120e+001
1.107904e+003	5.744919e+001
1.108386e+003	5.764357e+001
1.108868e+003	5.786687e+001
1.109350e+003	5.811998e+001
1.109833e+003	5.840213e+001
1.110315e+003	5.871193e+001
1.110797e+003	5.904868e+001
1.111279e+003	5.941308e+001
1.111761e+003	5.980701e+001
1.112243e+003	6.023210e+001
1.112725e+003	6.068835e+001
1.113207e+003	6.117326e+001
1.113690e+003	6.168227e+001
1.114172e+003	6.221049e+001
1.114654e+003	6.275370e+001
1.115136e+003	6.330973e+001
1.115618e+003	6.387814e+001
1.116100e+003	6.445898e+001
1.116582e+003	6.505157e+001
1.117064e+003	6.565382e+001
1.117547e+003	6.626235e+001
1.118029e+003	6.687388e+001
1.118511e+003	6.748631e+001
1.118993e+003	6.809939e+001
1.119475e+003	6.871452e+001
1.119957e+003	6.933372e+001
1.120439e+003	6.995840e+001
1.120921e+003	7.058863e+001
1.121403e+003	7.122330e+001
1.121885e+003	7.186082e+001
1.122368e+003	7.250013e+001
1.122850e+003	7.314113e+001
1.123332e+003	7.378444e+001
1.123814e+003	7.443065e+001
1.124296e+003	7.507957e+001
1.124778e+003	7.572971e+001
1.125260e+003	7.637885e+001
1.125742e+003	7.702437e+001
1.126225e+003	7.766433e+001
1.126707e+003	7.829774e+001
1.127189e+003	7.892429e+001
1.127671e+003	7.954372e+001
1.128153e+003	8.015536e+001
1.128635e+003	8.075752e+001
1.129117e+003	8.134808e+001
1.129599e+003	8.192490e+001
1.130082e+003	8.248643e+001
1.130564e+003	8.303207e+001
1.131046e+003	8.356205e+001
1.131528e+003	8.407685e+001
1.132010e+003	8.457684e+001
1.132492e+003	8.506179e+001
1.132974e+003	8.553112e+001
1.133456e+003	8.598406e+001
1.133938e+003	8.642010e+001
1.134421e+003	8.683913e+001
1.134903e+003	8.724144e+001
1.135385e+003	8.762748e+001
1.135867e+003	8.799756e+001
1.136349e+003	8.835165e+001
1.136831e+003	8.868960e+001
1.137313e+003	8.901130e+001
1.137795e+003	8.931690e+001
1.138277e+003	8.960712e+001
1.138760e+003	8.988311e+001
1.139242e+003	9.014619e+001
1.139724e+003	9.039761e+001
1.140206e+003	9.063835e+001
1.140688e+003	9.086893e+001
1.141170e+003	9.108964e+001
1.141652e+003	9.130071e+001
1.142134e+003	9.150258e+001
1.142617e+003	9.169591e+001
1.143099e+003	9.188165e+001
1.143581e+003	9.206080e+001
1.144063e+003	9.223416e+001
1.144545e+003	9.240220e+001
1.145027e+003	9.256508e+001
1.145509e+003	9.272268e+001
1.145991e+003	9.287478e+001
1.146474e+003	9.302119e+001
1.146956e+003	9.316183e+001
1.147438e+003	9.329668e+001
1.147920e+003	9.342577e+001
1.148402e+003	9.354914e+001
1.148884e+003	9.366690e+001
1.149366e+003	9.377921e+001
1.149848e+003	9.388646e+001
1.150330e+003	9.398920e+001
1.150813e+003	9.408804e+001
1.151295e+003	9.418342e+001
1.151777e+003	9.427544e+001
1.152259e+003	9.436381e+001
1.152741e+003	9.444778e+001
1.153223e+003	9.452663e+001
1.153705e+003	9.459978e+001
1.154187e+003	9.466721e+001
1.154669e+003	9.472949e+001
1.155152e+003	9.478761e+001
1.155634e+003	9.484267e+001
1.156116e+003	9.489536e+001
1.156598e+003	9.494585e+001
1.157080e+003	9.499368e+001
1.157562e+003	9.503803e+001
1.158044e+003	9.507796e+001
1.158526e+003	9.511292e+001
1.159009e+003	9.514282e+001
1.159491e+003	9.516805e+001
1.159973e+003	9.518927e+001
1.160455e+003	9.520721e+001
1.160937e+003	9.522249e+001
1.161419e+003	9.523550e+001
1.161901e+003	9.524654e+001
1.162383e+003	9.525567e+001
1.162865e+003	9.526283e+001
1.163348e+003	9.526769e+001
1.163830e+003	9.526966e+001
1.164312e+003	9.526796e+001
1.164794e+003	9.526183e+001
1.165276e+003	9.525077e+001
1.165758e+003	9.523483e+001
1.166240e+003	9.521473e+001
1.166722e+003	9.519157e+001
1.167204e+003	9.516649e+001
1.167687e+003	9.514028e+001
1.168169e+003	9.511310e+001
1.168651e+003	9.508424e+001
1.169133e+003	9.505249e+001
1.169615e+003	9.501637e+001
1.170097e+003	9.497461e+001
1.170579e+003	9.492620e+001
1.171061e+003	9.487057e+001
1.171544e+003	9.480742e+001
1.172026e+003	9.473657e+001
1.172508e+003	9.465787e+001
1.172990e+003	9.457114e+001
1.173472e+003	9.447612e+001
1.173954e+003	9.437244e+001
1.174436e+003	9.425933e+001
1.174918e+003	9.413555e+001
1.175401e+003	9.399947e+001
1.175883e+003	9.384913e+001
1.176365e+003	9.368275e+001
1.176847e+003	9.349966e+001
1.177329e+003	9.330061e+001
1.177811e+003	9.308844e+001
1.178293e+003	9.286740e+001
1.178775e+003	9.264333e+001
1.179257e+003	9.242244e+001
1.179740e+003	9.221021e+001
1.180222e+003	9.201144e+001
1.180704e+003	9.182928e+001
1.181186e+003	9.166496e+001
1.181668e+003	9.151790e+001
1.182150e+003	9.138544e+001
1.182632e+003	9.126341e+001
1.183114e+003	9.114602e+001
1.183596e+003	9.102714e+001
1.184079e+003	9.090095e+001
1.184561e+003	9.076218e+001
1.185043e+003	9.060706e+001
1.185525e+003	9.043307e+001
1.186007e+003	9.023861e+001
1.186489e+003	9.002264e+001
1.186971e+003	8.978458e+001
1.187453e+003	8.952383e+001
1.187936e+003	8.924034e+001
1.188418e+003	8.893473e+001
1.188900e+003	8.860838e+001
1.189382e+003	8.826325e+001
1.189864e+003	8.790152e+001
1.190346e+003	8.752503e+001
1.190828e+003	8.713496e+001
1.191310e+003	8.673182e+001
1.191792e+003	8.631588e+001
1.192275e+003	8.588737e+001
1.192757e+003	8.544681e+001
1.193239e+003	8.499476e+001
1.193721e+003	8.453136e+001
1.194203e+003	8.405591e+001
1.194685e+003	8.356668e+001
1.195167e+003	8.306131e+001
1.195649e+003	8.253722e+001
1.196131e+003	8.199256e+001
1.196614e+003	8.142643e+001
1.197096e+003	8.083887e+001
1.197578e+003	8.023058e+001
1.198060e+003	7.960272e+001
1.198542e+003	7.895692e+001
1.199024e+003	7.829585e+001
1.199506e+003	7.762389e+001
1.199988e+003	7.694795e+001
1.200471e+003	7.627673e+001
1.200953e+003	7.562021e+001
1.201435e+003	7.498867e+001
1.201917e+003	7.439056e+001
1.202399e+003	7.383292e+001
1.202881e+003	7.332140e+001
1.203363e+003	7.286027e+001
1.203845e+003	7.245340e+001
1.204328e+003	7.210361e+001
1.204810e+003	7.181175e+001
1.205292e+003	7.157557e+001
1.205774e+003	7.138916e+001
1.206256e+003	7.124393e+001
1.206738e+003	7.112878e+001
1.207220e+003	7.103217e+001
1.207702e+003	7.094361e+001
1.208184e+003	7.085271e+001
1.208667e+003	7.074944e+001
1.209149e+003	7.062379e+001
1.209631e+003	7.046452e+001
1.210113e+003	7.026091e+001
1.210595e+003	7.000410e+001
1.211077e+003	6.968810e+001
1.211559e+003	6.931161e+001
1.212041e+003	6.887765e+001
1.212523e+003	6.839275e+001
1.213006e+003	6.786488e+001
1.213488e+003	6.730229e+001
1.213970e+003	6.671330e+001
1.214452e+003	6.610605e+001
1.214934e+003	6.549005e+001
1.215416e+003	6.487707e+001
1.215898e+003	6.427946e+001
1.216380e+003	6.371022e+001
1.216863e+003	6.318085e+001
1.217345e+003	6.269936e+001
1.217827e+003	6.227128e+001
1.218309e+003	6.190029e+001
1.218791e+003	6.158939e+001
1.219273e+003	6.134205e+001
1.219755e+003	6.116153e+001
1.220237e+003	6.104935e+001
1.220719e+003	6.100418e+001
1.221202e+003	6.102121e+001
1.221684e+003	6.109362e+001
1.222166e+003	6.121389e+001
1.222648e+003	6.137621e+001
1.223130e+003	6.157728e+001
1.223612e+003	6.181511e+001
1.224094e+003	6.208751e+001
1.224576e+003	6.239041e+001
1.225058e+003	6.271684e+001
1.225541e+003	6.305850e+001
1.226023e+003	6.340761e+001
1.226505e+003	6.375855e+001
1.226987e+003	6.410920e+001
1.227469e+003	6.446011e+001
1.227951e+003	6.481267e+001
1.228433e+003	6.516749e+001
1.228915e+003	6.552349e+001
1.229398e+003	6.587837e+001
1.229880e+003	6.623022e+001
1.230362e+003	6.657878e+001
1.230844e+003	6.692625e+001
1.231326e+003	6.727631e+001
1.231808e+003	6.763304e+001
1.232290e+003	6.799916e+001
1.232772e+003	6.837539e+001
1.233255e+003	6.876110e+001
1.233737e+003	6.915562e+001
1.234219e+003	6.955961e+001
1.234701e+003	6.997555e+001
1.235183e+003	7.040702e+001
1.235665e+003	7.085716e+001
1.236147e+003	7.132748e+001
1.236629e+003	7.181714e+001
1.237111e+003	7.232359e+001
1.237594e+003	7.284375e+001
1.238076e+003	7.337534e+001
1.238558e+003	7.391730e+001
1.239040e+003	7.446922e+001
1.239522e+003	7.503020e+001
1.240004e+003	7.559801e+001
1.240486e+003	7.616848e+001
1.240968e+003	7.673676e+001
1.241450e+003	7.729796e+001
1.241933e+003	7.784810e+001
1.242415e+003	7.838458e+001
1.242897e+003	7.890524e+001
1.243379e+003	7.940724e+001
1.243861e+003	7.988658e+001
1.244343e+003	8.033774e+001
1.244825e+003	8.075465e+001
1.245307e+003	8.113240e+001
1.245790e+003	8.146804e+001
1.246272e+003	8.176140e+001
1.246754e+003	8.201468e+001
1.247236e+003	8.223180e+001
1.247718e+003	8.241748e+001
1.248200e+003	8.257634e+001
1.248682e+003	8.271363e+001
1.249164e+003	8.283540e+001
1.249646e+003	8.294875e+001
1.250129e+003	8.306268e+001
1.250611e+003	8.318681e+001
1.251093e+003	8.332999e+001
1.251575e+003	8.349992e+001
1.252057e+003	8.370152e+001
1.252539e+003	8.393723e+001
1.253021e+003	8.420773e+001
1.253503e+003	8.451276e+001
1.253985e+003	8.485151e+001
1.254468e+003	8.522245e+001
1.254950e+003	8.562300e+001
1.255432e+003	8.604874e+001
1.255914e+003	8.649343e+001
1.256396e+003	8.695048e+001
1.256878e+003	8.741351e+001
1.257360e+003	8.787763e+001
1.257842e+003	8.834031e+001
1.258325e+003	8.880036e+001
1.258807e+003	8.925706e+001
1.259289e+003	8.970880e+001
1.259771e+003	9.015241e+001
1.260253e+003	9.058317e+001
1.260735e+003	9.099599e+001
1.261217e+003	9.138632e+001
1.261699e+003	9.175141e+001
1.262182e+003	9.209034e+001
1.262664e+003	9.240367e+001
1.263146e+003	9.269254e+001
1.263628e+003	9.295795e+001
1.264110e+003	9.320039e+001
1.264592e+003	9.341995e+001
1.265074e+003	9.361665e+001
1.265556e+003	9.379086e+001
1.266038e+003	9.394350e+001
1.266521e+003	9.407584e+001
1.267003e+003	9.418936e+001
1.267485e+003	9.428516e+001
1.267967e+003	9.436404e+001
1.268449e+003	9.442663e+001
1.268931e+003	9.447370e+001
1.269413e+003	9.450661e+001
1.269895e+003	9.452756e+001
1.270377e+003	9.453909e+001
1.270860e+003	9.454409e+001
1.271342e+003	9.454509e+001
1.271824e+003	9.454388e+001
1.272306e+003	9.454163e+001
1.272788e+003	9.453917e+001
1.273270e+003	9.453731e+001
1.273752e+003	9.453718e+001
1.274234e+003	9.454025e+001
1.274717e+003	9.454794e+001
1.275199e+003	9.456145e+001
1.275681e+003	9.458151e+001
1.276163e+003	9.460835e+001
1.276645e+003	9.464175e+001
1.277127e+003	9.468156e+001
1.277609e+003	9.472752e+001
1.278091e+003	9.477937e+001
1.278573e+003	9.483662e+001
1.279056e+003	9.489845e+001
1.279538e+003	9.496352e+001
1.280020e+003	9.503034e+001
1.280502e+003	9.509758e+001
1.280984e+003	9.516429e+001
1.281466e+003	9.523012e+001
1.281948e+003	9.529499e+001
1.282430e+003	9.535879e+001
1.282912e+003	9.542087e+001
1.283395e+003	9.547984e+001
1.283877e+003	9.553363e+001
1.284359e+003	9.558013e+001
1.284841e+003	9.561739e+001
1.285323e+003	9.564409e+001
1.285805e+003	9.565971e+001
1.286287e+003	9.566413e+001
1.286769e+003	9.565746e+001
1.287252e+003	9.563972e+001
1.287734e+003	9.561080e+001
1.288216e+003	9.557050e+001
1.288698e+003	9.551870e+001
1.289180e+003	9.545537e+001
1.289662e+003	9.538033e+001
1.290144e+003	9.529315e+001
1.290626e+003	9.519289e+001
1.291109e+003	9.507832e+001
1.291591e+003	9.494832e+001
1.292073e+003	9.480234e+001
1.292555e+003	9.464059e+001
1.293037e+003	9.446402e+001
1.293519e+003	9.427364e+001
1.294001e+003	9.406985e+001
1.294483e+003	9.385216e+001
1.294965e+003	9.361889e+001
1.295448e+003	9.336796e+001
1.295930e+003	9.309748e+001
1.296412e+003	9.280628e+001
1.296894e+003	9.249419e+001
1.297376e+003	9.216135e+001
1.297858e+003	9.180782e+001
1.298340e+003	9.143295e+001
1.298822e+003	9.103550e+001
1.299304e+003	9.061428e+001
1.299787e+003	9.016883e+001
1.300269e+003	8.969995e+001
1.300751e+003	8.920963e+001
1.301233e+003	8.870027e+001
1.301715e+003	8.817442e+001
1.302197e+003	8.763445e+001
1.302679e+003	8.708293e+001
1.303161e+003	8.652396e+001
1.303644e+003	8.596354e+001
1.304126e+003	8.540926e+001
1.304608e+003	8.487006e+001
1.305090e+003	8.435428e+001
1.305572e+003	8.386844e+001
1.306054e+003	8.341793e+001
1.306536e+003	8.300719e+001
1.307018e+003	8.264107e+001
1.307500e+003	8.232557e+001
1.307983e+003	8.206679e+001
1.308465e+003	8.186960e+001
1.308947e+003	8.173618e+001
1.309429e+003	8.166540e+001
1.309911e+003	8.165371e+001
1.310393e+003	8.169666e+001
1.310875e+003	8.179070e+001
1.311357e+003	8.193296e+001
1.311839e+003	8.212012e+001
1.312322e+003	8.234704e+001
1.312804e+003	8.260477e+001
1.313286e+003	8.288126e+001
1.313768e+003	8.316445e+001
1.314250e+003	8.344447e+001
1.314732e+003	8.371688e+001
1.315214e+003	8.398331e+001
1.315696e+003	8.425068e+001
1.316179e+003	8.452925e+001
1.316661e+003	8.482998e+001
1.317143e+003	8.516350e+001
1.317625e+003	8.553788e+001
1.318107e+003	8.595745e+001
1.318589e+003	8.642281e+001
1.319071e+003	8.693005e+001
1.319553e+003	8.747157e+001
1.320036e+003	8.803723e+001
1.320518e+003	8.861648e+001
1.321000e+003	8.919993e+001
1.321482e+003	8.978017e+001
1.321964e+003	9.035247e+001
1.322446e+003	9.091357e+001
1.322928e+003	9.146033e+001
1.323410e+003	9.198943e+001
1.323892e+003	9.249660e+001
1.324375e+003	9.297708e+001
1.324857e+003	9.342724e+001
1.325339e+003	9.384478e+001
1.325821e+003	9.422940e+001
1.326303e+003	9.458228e+001
1.326785e+003	9.490540e+001
1.327267e+003	9.520077e+001
1.327749e+003	9.546993e+001
1.328231e+003	9.571420e+001
1.328714e+003	9.593479e+001
1.329196e+003	9.613278e+001
1.329678e+003	9.630939e+001
1.330160e+003	9.646555e+001
1.330642e+003	9.660200e+001
1.331124e+003	9.671924e+001
1.331606e+003	9.681794e+001
1.332088e+003	9.689906e+001
1.332571e+003	9.696406e+001
1.333053e+003	9.701453e+001
1.333535e+003	9.705188e+001
1.334017e+003	9.707715e+001
1.334499e+003	9.709087e+001
1.334981e+003	9.709329e+001
1.335463e+003	9.708497e+001
1.335945e+003	9.706669e+001
1.336427e+003	9.703967e+001
1.336910e+003	9.700548e+001
1.337392e+003	9.696567e+001
1.337874e+003	9.692216e+001
1.338356e+003	9.687776e+001
1.338838e+003	9.683621e+001
1.339320e+003	9.680212e+001
1.339802e+003	9.677938e+001
1.340284e+003	9.676950e+001
1.340766e+003	9.677097e+001
1.341249e+003	9.677991e+001
1.341731e+003	9.679176e+001
1.342213e+003	9.680211e+001
1.342695e+003	9.680768e+001
1.343177e+003	9.680672e+001
1.343659e+003	9.679861e+001
1.344141e+003	9.678364e+001
1.344623e+003	9.676219e+001
1.345106e+003	9.673417e+001
1.345588e+003	9.669846e+001
1.346070e+003	9.665318e+001
1.346552e+003	9.659586e+001
1.347034e+003	9.652435e+001
1.347516e+003	9.643720e+001
1.347998e+003	9.633392e+001
1.348480e+003	9.621484e+001
1.348963e+003	9.608089e+001
1.349445e+003	9.593355e+001
1.349927e+003	9.577451e+001
1.350409e+003	9.560587e+001
1.350891e+003	9.542999e+001
1.351373e+003	9.524882e+001
1.351855e+003	9.506377e+001
1.352337e+003	9.487521e+001
1.352819e+003	9.468261e+001
1.353302e+003	9.448536e+001
1.353784e+003	9.428372e+001
1.354266e+003	9.407966e+001
1.354748e+003	9.387696e+001
1.355230e+003	9.368037e+001
1.355712e+003	9.349379e+001
1.356194e+003	9.331937e+001
1.356676e+003	9.315682e+001
1.357158e+003	9.300430e+001
1.357641e+003	9.285936e+001
1.358123e+003	9.272009e+001
1.358605e+003	9.258510e+001
1.359087e+003	9.245332e+001
1.359569e+003	9.232291e+001
1.360051e+003	9.219075e+001
1.360533e+003	9.205248e+001
1.361015e+003	9.190435e+001
1.361498e+003	9.174578e+001
1.361980e+003	9.158193e+001
1.362462e+003	9.142342e+001
1.362944e+003	9.128210e+001
1.363426e+003	9.116512e+001
1.363908e+003	9.107224e+001
1.364390e+003	9.099761e+001
1.364872e+003	9.093382e+001
1.365354e+003	9.087553e+001
1.365837e+003	9.082066e+001
1.366319e+003	9.077061e+001
1.366801e+003	9.072900e+001
1.367283e+003	9.070035e+001
1.367765e+003	9.068822e+001
1.368247e+003	9.069382e+001
1.368729e+003	9.071596e+001
1.369211e+003	9.075197e+001
1.369693e+003	9.079932e+001
1.370176e+003	9.085616e+001
1.370658e+003	9.092177e+001
1.371140e+003	9.099619e+001
1.371622e+003	9.108006e+001
1.372104e+003	9.117486e+001
1.372586e+003	9.128332e+001
1.373068e+003	9.140916e+001
1.373550e+003	9.155559e+001
1.374033e+003	9.172255e+001
1.374515e+003	9.190572e+001
1.374997e+003	9.209735e+001
1.375479e+003	9.229006e+001
1.375961e+003	9.248005e+001
1.376443e+003	9.266795e+001
1.376925e+003	9.285770e+001
1.377407e+003	9.305461e+001
1.377890e+003	9.326305e+001
1.378372e+003	9.348462e+001
1.378854e+003	9.371722e+001
1.379336e+003	9.395625e+001
1.379818e+003	9.419614e+001
1.380300e+003	9.443253e+001
1.380782e+003	9.466330e+001
1.381264e+003	9.488751e+001
1.381746e+003	9.510429e+001
1.382229e+003	9.531193e+001
1.382711e+003	9.550752e+001
1.383193e+003	9.568806e+001
1.383675e+003	9.585198e+001
1.384157e+003	9.599956e+001
1.384639e+003	9.613337e+001
1.385121e+003	9.625758e+001
1.385603e+003	9.637720e+001
1.386085e+003	9.649618e+001
1.386568e+003	9.661576e+001
1.387050e+003	9.673400e+001
1.387532e+003	9.684635e+001
1.388014e+003	9.694821e+001
1.388496e+003	9.703716e+001
1.388978e+003	9.711314e+001
1.389460e+003	9.717779e+001
1.389942e+003	9.723322e+001
1.390425e+003	9.728142e+001
1.390907e+003	9.732389e+001
1.391389e+003	9.736141e+001
1.391871e+003	9.739426e+001
1.392353e+003	9.742193e+001
1.392835e+003	9.744348e+001
1.393317e+003	9.745782e+001
1.393799e+003	9.746422e+001
1.394281e+003	9.746313e+001
1.394764e+003	9.745606e+001
1.395246e+003	9.744490e+001
1.395728e+003	9.743055e+001
1.396210e+003	9.741204e+001
1.396692e+003	9.738663e+001
1.397174e+003	9.735078e+001
1.397656e+003	9.730158e+001
1.398138e+003	9.723793e+001
1.398620e+003	9.716159e+001
1.399103e+003	9.707689e+001
1.399585e+003	9.698843e+001
1.400067e+003	9.689859e+001
1.400549e+003	9.680621e+001
1.401031e+003	9.670659e+001
1.401513e+003	9.659252e+001
1.401995e+003	9.645483e+001
1.402477e+003	9.628196e+001
1.402960e+003	9.606117e+001
1.403442e+003	9.578003e+001
1.403924e+003	9.542999e+001
1.404406e+003	9.501092e+001
1.404888e+003	9.453197e+001
1.405370e+003	9.400790e+001
1.405852e+003	9.345233e+001
1.406334e+003	9.287144e+001
1.406817e+003	9.226229e+001
1.407299e+003	9.161561e+001
1.407781e+003	9.091929e+001
1.408263e+003	9.016341e+001
1.408745e+003	8.934386e+001
1.409227e+003	8.846824e+001
1.409709e+003	8.755824e+001
1.410191e+003	8.664679e+001
1.410673e+003	8.577721e+001
1.411156e+003	8.499282e+001
1.411638e+003	8.432782e+001
1.412120e+003	8.380652e+001
1.412602e+003	8.344177e+001
1.413084e+003	8.323846e+001
1.413566e+003	8.319680e+001
1.414048e+003	8.331253e+001
1.414530e+003	8.357731e+001
1.415012e+003	8.397694e+001
1.415495e+003	8.449715e+001
1.415977e+003	8.512954e+001
1.416459e+003	8.587691e+001
1.416941e+003	8.676102e+001
1.417423e+003	8.781376e+001
1.417905e+003	8.904915e+001
1.418387e+003	9.041681e+001
1.418869e+003	9.178884e+001
1.419352e+003	9.301256e+001
1.419834e+003	9.399401e+001
1.420316e+003	9.472696e+001
1.420798e+003	9.526276e+001
1.421280e+003	9.566595e+001
1.421762e+003	9.599197e+001
1.422244e+003	9.627812e+001
1.422726e+003	9.654222e+001
1.423208e+003	9.678431e+001
1.423691e+003	9.699140e+001
1.424173e+003	9.714790e+001
1.424655e+003	9.724529e+001
1.425137e+003	9.728734e+001
1.425619e+003	9.728508e+001
1.426101e+003	9.724985e+001
1.426583e+003	9.718733e+001
1.427065e+003	9.709662e+001
1.427547e+003	9.697218e+001
1.428030e+003	9.680807e+001
1.428512e+003	9.660263e+001
1.428994e+003	9.636262e+001
1.429476e+003	9.610259e+001
1.429958e+003	9.584038e+001
1.430440e+003	9.559118e+001
1.430922e+003	9.536348e+001
1.431404e+003	9.515980e+001
1.431887e+003	9.497965e+001
1.432369e+003	9.482161e+001
1.432851e+003	9.468475e+001
1.433333e+003	9.456855e+001
1.433815e+003	9.447237e+001
1.434297e+003	9.439622e+001
1.434779e+003	9.434135e+001
1.435261e+003	9.431156e+001
1.435744e+003	9.431249e+001
1.436226e+003	9.434783e+001
1.436708e+003	9.441429e+001
1.437190e+003	9.450033e+001
1.437672e+003	9.459184e+001
1.438154e+003	9.467811e+001
1.438636e+003	9.475254e+001
1.439118e+003	9.481133e+001
1.439600e+003	9.485191e+001
1.440083e+003	9.487113e+001
1.440565e+003	9.486604e+001
1.441047e+003	9.483423e+001
1.441529e+003	9.477436e+001
1.442011e+003	9.468723e+001
1.442493e+003	9.457603e+001
1.442975e+003	9.444679e+001
1.443457e+003	9.430727e+001
1.443939e+003	9.416611e+001
1.444422e+003	9.403238e+001
1.444904e+003	9.391348e+001
1.445386e+003	9.381535e+001
1.445868e+003	9.374266e+001
1.446350e+003	9.369864e+001
1.446832e+003	9.368533e+001
1.447314e+003	9.370242e+001
1.447796e+003	9.374651e+001
1.448279e+003	9.381051e+001
1.448761e+003	9.388522e+001
1.449243e+003	9.396217e+001
1.449725e+003	9.403439e+001
1.450207e+003	9.409696e+001
1.450689e+003	9.414708e+001
1.451171e+003	9.418310e+001
1.451653e+003	9.420493e+001
1.452135e+003	9.421394e+001
1.452618e+003	9.421264e+001
1.453100e+003	9.420379e+001
1.453582e+003	9.418938e+001
1.454064e+003	9.417047e+001
1.454546e+003	9.414719e+001
1.455028e+003	9.411984e+001
1.455510e+003	9.409159e+001
1.455992e+003	9.407113e+001
1.456474e+003	9.407269e+001
1.456957e+003	9.410670e+001
1.457439e+003	9.416589e+001
1.457921e+003	9.422962e+001
1.458403e+003	9.428181e+001
1.458885e+003	9.431803e+001
1.459367e+003	9.434017e+001
1.459849e+003	9.435129e+001
1.460331e+003	9.435339e+001
1.460814e+003	9.434679e+001
1.461296e+003	9.433014e+001
1.461778e+003	9.430087e+001
1.462260e+003	9.425554e+001
1.462742e+003	9.419089e+001
1.463224e+003	9.410534e+001
1.463706e+003	9.400208e+001
1.464188e+003	9.389117e+001
1.464671e+003	9.378732e+001
1.465153e+003	9.370474e+001
1.465635e+003	9.365072e+001
1.466117e+003	9.362476e+001
1.466599e+003	9.362240e+001
1.467081e+003	9.363858e+001
1.467563e+003	9.366901e+001
1.468045e+003	9.370953e+001
1.468527e+003	9.375598e+001
1.469010e+003	9.380405e+001
1.469492e+003	9.384901e+001
1.469974e+003	9.388697e+001
1.470456e+003	9.391527e+001
1.470938e+003	9.393320e+001
1.471420e+003	9.394231e+001
1.471902e+003	9.394574e+001
1.472384e+003	9.394568e+001
1.472866e+003	9.394037e+001
1.473349e+003	9.392460e+001
1.473831e+003	9.389336e+001
1.474313e+003	9.384535e+001
1.474795e+003	9.378255e+001
1.475277e+003	9.370995e+001
1.475759e+003	9.363409e+001
1.476241e+003	9.356217e+001
1.476723e+003	9.350012e+001
1.477206e+003	9.345143e+001
1.477688e+003	9.341789e+001
1.478170e+003	9.340042e+001
1.478652e+003	9.339996e+001
1.479134e+003	9.341821e+001
1.479616e+003	9.345705e+001
1.480098e+003	9.351732e+001
1.480580e+003	9.359777e+001
1.481063e+003	9.369447e+001
1.481545e+003	9.380195e+001
1.482027e+003	9.391495e+001
1.482509e+003	9.403038e+001
1.482991e+003	9.414753e+001
1.483473e+003	9.426698e+001
1.483955e+003	9.438963e+001
1.484437e+003	9.451605e+001
1.484919e+003	9.464619e+001
1.485401e+003	9.478044e+001
1.485884e+003	9.491988e+001
1.486366e+003	9.506662e+001
1.486848e+003	9.522358e+001
1.487330e+003	9.539346e+001
1.487812e+003	9.557771e+001
1.488294e+003	9.577493e+001
1.488776e+003	9.598042e+001
1.489258e+003	9.618622e+001
1.489741e+003	9.638155e+001
1.490223e+003	9.655737e+001
1.490705e+003	9.670803e+001
1.491187e+003	9.683138e+001
1.491669e+003	9.692728e+001
1.492151e+003	9.699641e+001
1.492633e+003	9.704025e+001
1.493115e+003	9.706024e+001
1.493598e+003	9.705865e+001
1.494080e+003	9.703800e+001
1.494562e+003	9.700073e+001
1.495044e+003	9.694775e+001
1.495526e+003	9.687721e+001
1.496008e+003	9.678458e+001
1.496490e+003	9.666558e+001
1.496972e+003	9.652077e+001
1.497454e+003	9.635719e+001
1.497937e+003	9.618568e+001
1.498419e+003	9.601505e+001
1.498901e+003	9.584806e+001
1.499383e+003	9.568187e+001
1.499865e+003	9.551074e+001
1.500347e+003	9.532995e+001
1.500829e+003	9.513887e+001
1.501311e+003	9.494147e+001
1.501793e+003	9.474542e+001
1.502276e+003	9.455759e+001
1.502758e+003	9.438301e+001
1.503240e+003	9.422134e+001
1.503722e+003	9.406422e+001
1.504204e+003	9.389207e+001
1.504686e+003	9.366725e+001
1.505168e+003	9.332473e+001
1.505650e+003	9.276170e+001
1.506133e+003	9.187566e+001
1.506615e+003	9.070978e+001
1.507097e+003	8.954472e+001
1.507579e+003	8.864423e+001
1.508061e+003	8.801454e+001
1.508543e+003	8.752157e+001
1.509025e+003	8.706593e+001
1.509507e+003	8.660446e+001
1.509990e+003	8.612495e+001
1.510472e+003	8.562931e+001
1.510954e+003	8.512305e+001
1.511436e+003	8.461356e+001
1.511918e+003	8.410754e+001
1.512400e+003	8.361289e+001
1.512882e+003	8.314012e+001
1.513364e+003	8.269717e+001
1.513846e+003	8.228909e+001
1.514328e+003	8.191434e+001
1.514811e+003	8.156087e+001
1.515293e+003	8.120658e+001
1.515775e+003	8.082579e+001
1.516257e+003	8.040773e+001
1.516739e+003	7.996958e+001
1.517221e+003	7.955262e+001
1.517703e+003	7.919351e+001
1.518185e+003	7.890154e+001
1.518668e+003	7.865215e+001
1.519150e+003	7.839552e+001
1.519632e+003	7.805878e+001
1.520114e+003	7.756174e+001
1.520596e+003	7.685539e+001
1.521078e+003	7.598493e+001
1.521560e+003	7.510686e+001
1.522042e+003	7.438059e+001
1.522525e+003	7.385068e+001
1.523007e+003	7.345422e+001
1.523489e+003	7.310375e+001
1.523971e+003	7.273438e+001
1.524453e+003	7.232246e+001
1.524935e+003	7.187954e+001
1.525417e+003	7.144244e+001
1.525899e+003	7.104948e+001
1.526381e+003	7.072026e+001
1.526864e+003	7.044643e+001
1.527346e+003	7.020532e+001
1.527828e+003	6.997923e+001
1.528310e+003	6.976813e+001
1.528792e+003	6.958553e+001
1.529274e+003	6.944844e+001
1.529756e+003	6.936641e+001
1.530238e+003	6.933666e+001
1.530720e+003	6.934777e+001
1.531203e+003	6.938764e+001
1.531685e+003	6.945546e+001
1.532167e+003	6.957092e+001
1.532649e+003	6.977230e+001
1.533131e+003	7.008663e+001
1.533613e+003	7.049259e+001
1.534095e+003	7.091809e+001
1.534577e+003	7.129065e+001
1.535060e+003	7.157293e+001
1.535542e+003	7.176800e+001
1.536024e+003	7.190240e+001
1.536506e+003	7.201543e+001
1.536988e+003	7.215394e+001
1.537470e+003	7.237192e+001
1.537952e+003	7.273197e+001
1.538434e+003	7.330117e+001
1.538917e+003	7.413623e+001
1.539399e+003	7.523765e+001
1.539881e+003	7.649319e+001
1.540363e+003	7.770441e+001
1.540845e+003	7.874366e+001
1.541327e+003	7.961022e+001
1.541809e+003	8.037126e+001
1.542291e+003	8.108783e+001
1.542773e+003	8.179745e+001
1.543255e+003	8.252774e+001
1.543738e+003	8.329284e+001
1.544220e+003	8.408227e+001
1.544702e+003	8.486381e+001
1.545184e+003	8.559591e+001
1.545666e+003	8.625062e+001
1.546148e+003	8.682067e+001
1.546630e+003	8.732106e+001
1.547112e+003	8.778316e+001
1.547595e+003	8.824714e+001
1.548077e+003	8.875597e+001
1.548559e+003	8.934317e+001
1.549041e+003	9.001548e+001
1.549523e+003	9.073969e+001
1.550005e+003	9.145348e+001
1.550487e+003	9.209429e+001
1.550969e+003	9.263313e+001
1.551452e+003	9.307895e+001
1.551934e+003	9.346526e+001
1.552416e+003	9.383131e+001
1.552898e+003	9.420896e+001
1.553380e+003	9.461304e+001
1.553862e+003	9.503612e+001
1.554344e+003	9.545163e+001
1.554826e+003	9.582626e+001
1.555308e+003	9.613788e+001
1.555791e+003	9.638216e+001
1.556273e+003	9.657281e+001
1.556755e+003	9.673567e+001
1.557237e+003	9.691479e+001
1.557719e+003	9.717937e+001
1.558201e+003	9.759662e+001
1.558683e+003	9.813480e+001
1.559165e+003	9.862026e+001
1.559647e+003	9.893707e+001
1.560130e+003	9.911724e+001
1.560612e+003	9.922661e+001
1.561094e+003	9.930541e+001
1.561576e+003	9.937236e+001
1.562058e+003	9.943523e+001
1.562540e+003	9.949792e+001
1.563022e+003	9.956301e+001
1.563504e+003	9.963263e+001
1.563987e+003	9.970779e+001
[truncated: 5,053 more rows]
