# Supplementary material for: Enhanced mechanical, thermal and biocompatible nature of dual component electrospun nanocomposite for bone tissue engineering
Source: PeerJ. 2019 May 27;7:e6986. doi: 10.7717/peerj.6986 (PMC6542347; doi:10.7717/peerj.6986)
Supplement: Dataset S2 [file peerj-07-6986-s002.zip › FTIR/PU CALONA OIL.CSV]

6.002353e+002	9.538243e+001
6.007174e+002	9.521094e+001
6.011995e+002	9.503030e+001
6.016816e+002	9.485878e+001
6.021638e+002	9.471042e+001
6.026459e+002	9.459064e+001
6.031280e+002	9.449451e+001
6.036101e+002	9.440633e+001
6.040922e+002	9.430376e+001
6.045743e+002	9.416133e+001
6.050565e+002	9.395915e+001
6.055386e+002	9.369062e+001
6.060207e+002	9.336479e+001
6.065028e+002	9.300618e+001
6.069849e+002	9.264650e+001
6.074670e+002	9.232156e+001
6.079492e+002	9.206005e+001
6.084313e+002	9.187673e+001
6.089134e+002	9.177059e+001
6.093955e+002	9.172654e+001
6.098776e+002	9.172312e+001
6.103597e+002	9.173924e+001
6.108419e+002	9.176089e+001
6.113240e+002	9.178354e+001
6.118061e+002	9.180995e+001
6.122882e+002	9.184765e+001
6.127703e+002	9.190523e+001
6.132524e+002	9.199032e+001
6.137346e+002	9.210779e+001
6.142167e+002	9.225948e+001
6.146988e+002	9.244226e+001
6.151809e+002	9.264787e+001
6.156630e+002	9.286129e+001
6.161451e+002	9.306300e+001
6.166273e+002	9.323544e+001
6.171094e+002	9.336785e+001
6.175915e+002	9.346067e+001
6.180736e+002	9.352465e+001
6.185557e+002	9.357664e+001
6.190378e+002	9.363374e+001
6.195200e+002	9.370679e+001
6.200021e+002	9.379845e+001
6.204842e+002	9.390244e+001
6.209663e+002	9.400795e+001
6.214484e+002	9.410192e+001
6.219305e+002	9.417368e+001
6.224127e+002	9.421663e+001
6.228948e+002	9.422791e+001
6.233769e+002	9.420879e+001
6.238590e+002	9.416479e+001
6.243411e+002	9.410562e+001
6.248232e+002	9.404356e+001
6.253054e+002	9.399028e+001
6.257875e+002	9.395480e+001
6.262696e+002	9.393919e+001
6.267517e+002	9.393821e+001
6.272338e+002	9.393968e+001
6.277159e+002	9.392941e+001
6.281981e+002	9.389447e+001
6.286802e+002	9.382812e+001
6.291623e+002	9.373190e+001
6.296444e+002	9.361497e+001
6.301265e+002	9.349153e+001
6.306086e+002	9.337498e+001
6.310908e+002	9.327534e+001
6.315729e+002	9.319574e+001
6.320550e+002	9.313213e+001
6.325371e+002	9.307534e+001
6.330192e+002	9.301437e+001
6.335013e+002	9.294073e+001
6.339835e+002	9.284996e+001
6.344656e+002	9.274361e+001
6.349477e+002	9.262790e+001
6.354298e+002	9.251307e+001
6.359119e+002	9.241022e+001
6.363940e+002	9.232899e+001
6.368762e+002	9.227637e+001
6.373583e+002	9.225510e+001
6.378404e+002	9.226328e+001
6.383225e+002	9.229427e+001
6.388046e+002	9.233775e+001
6.392867e+002	9.238152e+001
6.397689e+002	9.241357e+001
6.402510e+002	9.242665e+001
6.407331e+002	9.241953e+001
6.412152e+002	9.239746e+001
6.416973e+002	9.236965e+001
6.421794e+002	9.234624e+001
6.426616e+002	9.233495e+001
6.431437e+002	9.233810e+001
6.436258e+002	9.235255e+001
6.441079e+002	9.237070e+001
6.445900e+002	9.238374e+001
6.450721e+002	9.238376e+001
6.455543e+002	9.236615e+001
6.460364e+002	9.233037e+001
6.465185e+002	9.227931e+001
6.470006e+002	9.221849e+001
6.474827e+002	9.215402e+001
6.479648e+002	9.209212e+001
6.484470e+002	9.203741e+001
6.489291e+002	9.199213e+001
6.494112e+002	9.195601e+001
6.498933e+002	9.192638e+001
6.503754e+002	9.189899e+001
6.508575e+002	9.186903e+001
6.513397e+002	9.183307e+001
6.518218e+002	9.179040e+001
6.523039e+002	9.174359e+001
6.527860e+002	9.169760e+001
6.532681e+002	9.165821e+001
6.537502e+002	9.163000e+001
6.542324e+002	9.161422e+001
6.547145e+002	9.160847e+001
6.551966e+002	9.160722e+001
6.556787e+002	9.160439e+001
6.561608e+002	9.159533e+001
6.566429e+002	9.157835e+001
6.571251e+002	9.155503e+001
6.576072e+002	9.152892e+001
6.580893e+002	9.150384e+001
6.585714e+002	9.148209e+001
6.590535e+002	9.146408e+001
6.595356e+002	9.144876e+001
6.600178e+002	9.143503e+001
6.604999e+002	9.142246e+001
6.609820e+002	9.141170e+001
6.614641e+002	9.140316e+001
6.619462e+002	9.139577e+001
6.624283e+002	9.138595e+001
6.629105e+002	9.136844e+001
6.633926e+002	9.133784e+001
6.638747e+002	9.129188e+001
6.643568e+002	9.123283e+001
6.648389e+002	9.116920e+001
6.653210e+002	9.111449e+001
6.658032e+002	9.108620e+001
6.662853e+002	9.110467e+001
6.667674e+002	9.118571e+001
6.672495e+002	9.132980e+001
6.677316e+002	9.150898e+001
6.682137e+002	9.167277e+001
6.686959e+002	9.177392e+001
6.691780e+002	9.179572e+001
6.696601e+002	9.175389e+001
6.701422e+002	9.167773e+001
6.706243e+002	9.159504e+001
6.711064e+002	9.152371e+001
6.715886e+002	9.147355e+001
6.720707e+002	9.144657e+001
6.725528e+002	9.143895e+001
6.730349e+002	9.144337e+001
6.735170e+002	9.145206e+001
6.739991e+002	9.145990e+001
6.744813e+002	9.146543e+001
6.749634e+002	9.147081e+001
6.754455e+002	9.147968e+001
6.759276e+002	9.149535e+001
6.764097e+002	9.151897e+001
6.768918e+002	9.154920e+001
6.773740e+002	9.158289e+001
6.778561e+002	9.161644e+001
6.783382e+002	9.164728e+001
6.788203e+002	9.167408e+001
6.793024e+002	9.169698e+001
6.797845e+002	9.171690e+001
6.802667e+002	9.173512e+001
6.807488e+002	9.175298e+001
6.812309e+002	9.177190e+001
6.817130e+002	9.179351e+001
6.821951e+002	9.181948e+001
6.826772e+002	9.185101e+001
6.831594e+002	9.188825e+001
6.836415e+002	9.192977e+001
6.841236e+002	9.197269e+001
6.846057e+002	9.201312e+001
6.850878e+002	9.204787e+001
6.855699e+002	9.207542e+001
6.860521e+002	9.209696e+001
6.865342e+002	9.211604e+001
6.870163e+002	9.213799e+001
6.874984e+002	9.216809e+001
6.879805e+002	9.220966e+001
6.884626e+002	9.226315e+001
6.889448e+002	9.232568e+001
6.894269e+002	9.239225e+001
6.899090e+002	9.245665e+001
6.903911e+002	9.251379e+001
6.908732e+002	9.256070e+001
6.913553e+002	9.259683e+001
6.918375e+002	9.262398e+001
6.923196e+002	9.264550e+001
6.928017e+002	9.266566e+001
6.932838e+002	9.268829e+001
6.937659e+002	9.271596e+001
6.942480e+002	9.274959e+001
6.947302e+002	9.278803e+001
6.952123e+002	9.282847e+001
6.956944e+002	9.286683e+001
6.961765e+002	9.289912e+001
6.966586e+002	9.292209e+001
6.971407e+002	9.293420e+001
6.976229e+002	9.293582e+001
6.981050e+002	9.292899e+001
6.985871e+002	9.291667e+001
6.990692e+002	9.290165e+001
6.995513e+002	9.288579e+001
7.000334e+002	9.286948e+001
7.005156e+002	9.285176e+001
7.009977e+002	9.283051e+001
7.014798e+002	9.280323e+001
7.019619e+002	9.276783e+001
7.024440e+002	9.272288e+001
7.029261e+002	9.266827e+001
7.034083e+002	9.260516e+001
7.038904e+002	9.253619e+001
7.043725e+002	9.246503e+001
7.048546e+002	9.239579e+001
7.053367e+002	9.233286e+001
7.058188e+002	9.227978e+001
7.063010e+002	9.223882e+001
7.067831e+002	9.221075e+001
7.072652e+002	9.219489e+001
7.077473e+002	9.218920e+001
7.082294e+002	9.219104e+001
7.087115e+002	9.219797e+001
7.091937e+002	9.220824e+001
7.096758e+002	9.222108e+001
7.101579e+002	9.223653e+001
7.106400e+002	9.225511e+001
7.111221e+002	9.227714e+001
7.116042e+002	9.230229e+001
7.120864e+002	9.232953e+001
7.125685e+002	9.235708e+001
7.130506e+002	9.238290e+001
7.135327e+002	9.240504e+001
7.140148e+002	9.242188e+001
7.144969e+002	9.243240e+001
7.149791e+002	9.243621e+001
7.154612e+002	9.243348e+001
7.159433e+002	9.242490e+001
7.164254e+002	9.241171e+001
7.169075e+002	9.239536e+001
7.173896e+002	9.237726e+001
7.178718e+002	9.235853e+001
7.183539e+002	9.233958e+001
7.188360e+002	9.231999e+001
7.193181e+002	9.229877e+001
7.198002e+002	9.227479e+001
7.202823e+002	9.224766e+001
7.207645e+002	9.221822e+001
7.212466e+002	9.218875e+001
7.217287e+002	9.216267e+001
7.222108e+002	9.214376e+001
7.226929e+002	9.213495e+001
7.231750e+002	9.213761e+001
7.236572e+002	9.215100e+001
7.241393e+002	9.217269e+001
7.246214e+002	9.219908e+001
7.251035e+002	9.222643e+001
7.255856e+002	9.225208e+001
7.260677e+002	9.227495e+001
7.265499e+002	9.229569e+001
7.270320e+002	9.231618e+001
7.275141e+002	9.233902e+001
7.279962e+002	9.236654e+001
7.284783e+002	9.240005e+001
7.289604e+002	9.243961e+001
7.294426e+002	9.248363e+001
7.299247e+002	9.252955e+001
7.304068e+002	9.257386e+001
7.308889e+002	9.261315e+001
7.313710e+002	9.264486e+001
7.318531e+002	9.266756e+001
7.323353e+002	9.268141e+001
7.328174e+002	9.268793e+001
7.332995e+002	9.268941e+001
7.337816e+002	9.268811e+001
7.342637e+002	9.268535e+001
7.347458e+002	9.268125e+001
7.352280e+002	9.267449e+001
7.357101e+002	9.266276e+001
7.361922e+002	9.264332e+001
7.366743e+002	9.261401e+001
7.371564e+002	9.257367e+001
7.376385e+002	9.252240e+001
7.381207e+002	9.246135e+001
7.386028e+002	9.239239e+001
7.390849e+002	9.231741e+001
7.395670e+002	9.223782e+001
7.400491e+002	9.215430e+001
7.405313e+002	9.206673e+001
7.410134e+002	9.197446e+001
7.414955e+002	9.187666e+001
7.419776e+002	9.177272e+001
7.424597e+002	9.166270e+001
7.429418e+002	9.154755e+001
7.434240e+002	9.142926e+001
7.439061e+002	9.131054e+001
7.443882e+002	9.119482e+001
7.448703e+002	9.108561e+001
7.453524e+002	9.098579e+001
7.458345e+002	9.089748e+001
7.463167e+002	9.082149e+001
7.467988e+002	9.075749e+001
7.472809e+002	9.070433e+001
7.477630e+002	9.066071e+001
7.482451e+002	9.062570e+001
7.487272e+002	9.059917e+001
7.492094e+002	9.058176e+001
7.496915e+002	9.057455e+001
7.501736e+002	9.057861e+001
7.506557e+002	9.059422e+001
7.511378e+002	9.062063e+001
7.516199e+002	9.065581e+001
7.521021e+002	9.069681e+001
7.525842e+002	9.074000e+001
7.530663e+002	9.078143e+001
7.535484e+002	9.081757e+001
7.540305e+002	9.084534e+001
7.545126e+002	9.086249e+001
7.549948e+002	9.086786e+001
7.554769e+002	9.086118e+001
7.559590e+002	9.084282e+001
7.564411e+002	9.081339e+001
7.569232e+002	9.077313e+001
7.574053e+002	9.072141e+001
7.578875e+002	9.065640e+001
7.583696e+002	9.057498e+001
7.588517e+002	9.047307e+001
7.593338e+002	9.034649e+001
7.598159e+002	9.019117e+001
7.602980e+002	9.000419e+001
7.607802e+002	8.978407e+001
7.612623e+002	8.953069e+001
7.617444e+002	8.924519e+001
7.622265e+002	8.892937e+001
7.627086e+002	8.858548e+001
7.631907e+002	8.821566e+001
7.636729e+002	8.782227e+001
7.641550e+002	8.740820e+001
7.646371e+002	8.697721e+001
7.651192e+002	8.653444e+001
7.656013e+002	8.608694e+001
7.660834e+002	8.564271e+001
7.665656e+002	8.521128e+001
7.670477e+002	8.480330e+001
7.675298e+002	8.442911e+001
7.680119e+002	8.409974e+001
7.684940e+002	8.382570e+001
7.689761e+002	8.361575e+001
7.694583e+002	8.347706e+001
7.699404e+002	8.341402e+001
7.704225e+002	8.342807e+001
7.709046e+002	8.351795e+001
7.713867e+002	8.368024e+001
7.718688e+002	8.391016e+001
7.723510e+002	8.420128e+001
7.728331e+002	8.454607e+001
7.733152e+002	8.493620e+001
7.737973e+002	8.536177e+001
7.742794e+002	8.581285e+001
7.747615e+002	8.627991e+001
7.752437e+002	8.675382e+001
7.757258e+002	8.722699e+001
7.762079e+002	8.769301e+001
7.766900e+002	8.814606e+001
7.771721e+002	8.858154e+001
7.776542e+002	8.899583e+001
7.781364e+002	8.938670e+001
7.786185e+002	8.975392e+001
7.791006e+002	9.009928e+001
7.795827e+002	9.042657e+001
7.800648e+002	9.074043e+001
7.805469e+002	9.104605e+001
7.810291e+002	9.134821e+001
7.815112e+002	9.165052e+001
7.819933e+002	9.195573e+001
7.824754e+002	9.226550e+001
7.829575e+002	9.258058e+001
7.834396e+002	9.290083e+001
7.839218e+002	9.322506e+001
7.844039e+002	9.355118e+001
7.848860e+002	9.387593e+001
7.853681e+002	9.419541e+001
7.858502e+002	9.450565e+001
7.863323e+002	9.480266e+001
7.868145e+002	9.508301e+001
7.872966e+002	9.534407e+001
7.877787e+002	9.558366e+001
7.882608e+002	9.580033e+001
7.887429e+002	9.599358e+001
7.892250e+002	9.616389e+001
7.897072e+002	9.631287e+001
7.901893e+002	9.644291e+001
7.906714e+002	9.655687e+001
7.911535e+002	9.665706e+001
7.916356e+002	9.674470e+001
7.921177e+002	9.681972e+001
7.925999e+002	9.688089e+001
7.930820e+002	9.692634e+001
7.935641e+002	9.695433e+001
7.940462e+002	9.696392e+001
7.945283e+002	9.695502e+001
7.950104e+002	9.692841e+001
7.954926e+002	9.688518e+001
7.959747e+002	9.682668e+001
7.964568e+002	9.675404e+001
7.969389e+002	9.666817e+001
7.974210e+002	9.656973e+001
7.979031e+002	9.645909e+001
7.983853e+002	9.633624e+001
7.988674e+002	9.620073e+001
7.993495e+002	9.605164e+001
7.998316e+002	9.588793e+001
8.003137e+002	9.570875e+001
8.007958e+002	9.551392e+001
8.012780e+002	9.530440e+001
8.017601e+002	9.508225e+001
8.022422e+002	9.485030e+001
8.027243e+002	9.461140e+001
8.032064e+002	9.436784e+001
8.036885e+002	9.412048e+001
8.041707e+002	9.386851e+001
8.046528e+002	9.360969e+001
8.051349e+002	9.334098e+001
8.056170e+002	9.305951e+001
8.060991e+002	9.276322e+001
8.065812e+002	9.245169e+001
8.070634e+002	9.212599e+001
8.075455e+002	9.178850e+001
8.080276e+002	9.144195e+001
8.085097e+002	9.108893e+001
8.089918e+002	9.073129e+001
8.094739e+002	9.037003e+001
8.099561e+002	9.000575e+001
8.104382e+002	8.963927e+001
8.109203e+002	8.927194e+001
8.114024e+002	8.890623e+001
8.118845e+002	8.854554e+001
8.123666e+002	8.819383e+001
8.128488e+002	8.785589e+001
8.133309e+002	8.753696e+001
8.138130e+002	8.724275e+001
8.142951e+002	8.698017e+001
8.147772e+002	8.675671e+001
8.152593e+002	8.657995e+001
8.157415e+002	8.645749e+001
8.162236e+002	8.639537e+001
8.167057e+002	8.639773e+001
8.171878e+002	8.646675e+001
8.176699e+002	8.660247e+001
8.181520e+002	8.680296e+001
8.186342e+002	8.706400e+001
8.191163e+002	8.737941e+001
8.195984e+002	8.774038e+001
8.200805e+002	8.813559e+001
8.205626e+002	8.855294e+001
8.210447e+002	8.897964e+001
8.215269e+002	8.940366e+001
8.220090e+002	8.981553e+001
8.224911e+002	9.020777e+001
8.229732e+002	9.057544e+001
8.234553e+002	9.091624e+001
8.239374e+002	9.122967e+001
8.244196e+002	9.151687e+001
8.249017e+002	9.177993e+001
8.253838e+002	9.202149e+001
8.258659e+002	9.224397e+001
8.263480e+002	9.244907e+001
8.268301e+002	9.263765e+001
8.273123e+002	9.280988e+001
8.277944e+002	9.296579e+001
8.282765e+002	9.310577e+001
8.287586e+002	9.323110e+001
8.292407e+002	9.334397e+001
8.297228e+002	9.344747e+001
8.302050e+002	9.354478e+001
8.306871e+002	9.363869e+001
8.311692e+002	9.373119e+001
8.316513e+002	9.382304e+001
8.321334e+002	9.391393e+001
8.326155e+002	9.400267e+001
8.330977e+002	9.408764e+001
8.335798e+002	9.416702e+001
8.340619e+002	9.423908e+001
8.345440e+002	9.430263e+001
8.350261e+002	9.435699e+001
8.355082e+002	9.440228e+001
8.359904e+002	9.443918e+001
8.364725e+002	9.446889e+001
8.369546e+002	9.449256e+001
8.374367e+002	9.451079e+001
8.379188e+002	9.452323e+001
8.384009e+002	9.452864e+001
8.388831e+002	9.452511e+001
8.393652e+002	9.451052e+001
8.398473e+002	9.448321e+001
8.403294e+002	9.444254e+001
8.408115e+002	9.438902e+001
8.412936e+002	9.432421e+001
8.417758e+002	9.425033e+001
8.422579e+002	9.416988e+001
8.427400e+002	9.408525e+001
8.432221e+002	9.399828e+001
8.437042e+002	9.391052e+001
8.441863e+002	9.382298e+001
8.446685e+002	9.373653e+001
8.451506e+002	9.365209e+001
8.456327e+002	9.357085e+001
8.461148e+002	9.349439e+001
8.465969e+002	9.342500e+001
8.470790e+002	9.336525e+001
8.475612e+002	9.331806e+001
8.480433e+002	9.328631e+001
8.485254e+002	9.327209e+001
8.490075e+002	9.327647e+001
8.494896e+002	9.329900e+001
8.499717e+002	9.333780e+001
8.504539e+002	9.338977e+001
8.509360e+002	9.345129e+001
8.514181e+002	9.351947e+001
8.519002e+002	9.359219e+001
8.523823e+002	9.366895e+001
8.528644e+002	9.375043e+001
8.533466e+002	9.383789e+001
8.538287e+002	9.393219e+001
8.543108e+002	9.403313e+001
8.547929e+002	9.413894e+001
8.552750e+002	9.424636e+001
8.557571e+002	9.435141e+001
8.562393e+002	9.444980e+001
8.567214e+002	9.453808e+001
8.572035e+002	9.461423e+001
8.576856e+002	9.467797e+001
8.581677e+002	9.473087e+001
8.586498e+002	9.477595e+001
8.591320e+002	9.481734e+001
8.596141e+002	9.485916e+001
8.600962e+002	9.490494e+001
8.605783e+002	9.495728e+001
8.610604e+002	9.501745e+001
8.615425e+002	9.508580e+001
8.620247e+002	9.516236e+001
8.625068e+002	9.524734e+001
8.629889e+002	9.534169e+001
8.634710e+002	9.544736e+001
8.639531e+002	9.556653e+001
8.644352e+002	9.570150e+001
8.649174e+002	9.585374e+001
8.653995e+002	9.602336e+001
8.658816e+002	9.620902e+001
8.663637e+002	9.640807e+001
8.668458e+002	9.661729e+001
8.673279e+002	9.683295e+001
8.678101e+002	9.705155e+001
8.682922e+002	9.726994e+001
8.687743e+002	9.748508e+001
8.692564e+002	9.769433e+001
8.697385e+002	9.789562e+001
8.702206e+002	9.808737e+001
8.707028e+002	9.826877e+001
8.711849e+002	9.843956e+001
8.716670e+002	9.859959e+001
8.721491e+002	9.874841e+001
8.726312e+002	9.888506e+001
8.731133e+002	9.900806e+001
8.735955e+002	9.911600e+001
8.740776e+002	9.920803e+001
8.745597e+002	9.928455e+001
8.750418e+002	9.934708e+001
8.755239e+002	9.939819e+001
8.760060e+002	9.944093e+001
8.764882e+002	9.947777e+001
8.769703e+002	9.951056e+001
8.774524e+002	9.954022e+001
8.779345e+002	9.956691e+001
8.784166e+002	9.959029e+001
8.788987e+002	9.960988e+001
8.793809e+002	9.962522e+001
8.798630e+002	9.963601e+001
8.803451e+002	9.964205e+001
8.808272e+002	9.964356e+001
8.813093e+002	9.964124e+001
8.817914e+002	9.963620e+001
8.822736e+002	9.962997e+001
8.827557e+002	9.962408e+001
8.832378e+002	9.961940e+001
8.837199e+002	9.961594e+001
8.842020e+002	9.961268e+001
8.846841e+002	9.960794e+001
8.851663e+002	9.960008e+001
8.856484e+002	9.958808e+001
8.861305e+002	9.957205e+001
8.866126e+002	9.955318e+001
8.870947e+002	9.953336e+001
8.875768e+002	9.951433e+001
8.880590e+002	9.949726e+001
8.885411e+002	9.948215e+001
8.890232e+002	9.946827e+001
8.895053e+002	9.945422e+001
8.899874e+002	9.943860e+001
8.904695e+002	9.942048e+001
8.909517e+002	9.939942e+001
8.914338e+002	9.937552e+001
8.919159e+002	9.934924e+001
8.923980e+002	9.932142e+001
8.928801e+002	9.929302e+001
8.933622e+002	9.926521e+001
8.938444e+002	9.923907e+001
8.943265e+002	9.921553e+001
8.948086e+002	9.919478e+001
8.952907e+002	9.917630e+001
8.957728e+002	9.915880e+001
8.962549e+002	9.914064e+001
8.967371e+002	9.912008e+001
8.972192e+002	9.909608e+001
8.977013e+002	9.906847e+001
8.981834e+002	9.903801e+001
8.986655e+002	9.900597e+001
8.991476e+002	9.897371e+001
8.996298e+002	9.894225e+001
9.001119e+002	9.891203e+001
9.005940e+002	9.888290e+001
9.010761e+002	9.885429e+001
9.015582e+002	9.882533e+001
9.020403e+002	9.879495e+001
9.025225e+002	9.876179e+001
9.030046e+002	9.872434e+001
9.034867e+002	9.868101e+001
9.039688e+002	9.863045e+001
9.044509e+002	9.857195e+001
9.049330e+002	9.850570e+001
9.054152e+002	9.843269e+001
9.058973e+002	9.835417e+001
9.063794e+002	9.827122e+001
9.068615e+002	9.818399e+001
9.073436e+002	9.809149e+001
9.078257e+002	9.799178e+001
9.083079e+002	9.788263e+001
9.087900e+002	9.776247e+001
9.092721e+002	9.763092e+001
9.097542e+002	9.748922e+001
9.102363e+002	9.734005e+001
9.107184e+002	9.718727e+001
9.112006e+002	9.703493e+001
9.116827e+002	9.688697e+001
9.121648e+002	9.674702e+001
9.126469e+002	9.661802e+001
9.131290e+002	9.650240e+001
9.136111e+002	9.640232e+001
9.140933e+002	9.631949e+001
9.145754e+002	9.625529e+001
9.150575e+002	9.621086e+001
9.155396e+002	9.618684e+001
9.160217e+002	9.618343e+001
9.165038e+002	9.620023e+001
9.169860e+002	9.623627e+001
9.174681e+002	9.628962e+001
9.179502e+002	9.635728e+001
9.184323e+002	9.643530e+001
9.189144e+002	9.651873e+001
9.193965e+002	9.660202e+001
9.198787e+002	9.668030e+001
9.203608e+002	9.674953e+001
9.208429e+002	9.680741e+001
9.213250e+002	9.685349e+001
9.218071e+002	9.688873e+001
9.222892e+002	9.691472e+001
9.227714e+002	9.693291e+001
9.232535e+002	9.694408e+001
9.237356e+002	9.694805e+001
9.242177e+002	9.694394e+001
9.246998e+002	9.693060e+001
9.251819e+002	9.690714e+001
9.256641e+002	9.687330e+001
9.261462e+002	9.682946e+001
9.266283e+002	9.677674e+001
9.271104e+002	9.671667e+001
9.275925e+002	9.665112e+001
9.280746e+002	9.658186e+001
9.285568e+002	9.651051e+001
9.290389e+002	9.643815e+001
9.295210e+002	9.636510e+001
9.300031e+002	9.629095e+001
9.304852e+002	9.621458e+001
9.309673e+002	9.613448e+001
9.314495e+002	9.604936e+001
9.319316e+002	9.595840e+001
9.324137e+002	9.586171e+001
9.328958e+002	9.576028e+001
9.333779e+002	9.565568e+001
9.338600e+002	9.554954e+001
9.343422e+002	9.544318e+001
9.348243e+002	9.533717e+001
9.353064e+002	9.523121e+001
9.357885e+002	9.512438e+001
9.362706e+002	9.501546e+001
9.367527e+002	9.490337e+001
9.372349e+002	9.478752e+001
9.377170e+002	9.466797e+001
9.381991e+002	9.454557e+001
9.386812e+002	9.442170e+001
9.391633e+002	9.429810e+001
9.396454e+002	9.417638e+001
9.401276e+002	9.405791e+001
9.406097e+002	9.394333e+001
9.410918e+002	9.383257e+001
9.415739e+002	9.372476e+001
9.420560e+002	9.361857e+001
9.425381e+002	9.351233e+001
9.430203e+002	9.340446e+001
9.435024e+002	9.329380e+001
9.439845e+002	9.317976e+001
9.444666e+002	9.306217e+001
9.449487e+002	9.294135e+001
9.454308e+002	9.281763e+001
9.459130e+002	9.269120e+001
9.463951e+002	9.256183e+001
9.468772e+002	9.242898e+001
9.473593e+002	9.229169e+001
9.478414e+002	9.214912e+001
9.483235e+002	9.200046e+001
9.488057e+002	9.184544e+001
9.492878e+002	9.168432e+001
9.497699e+002	9.151804e+001
9.502520e+002	9.134811e+001
9.507341e+002	9.117628e+001
9.512162e+002	9.100462e+001
9.516984e+002	9.083487e+001
9.521805e+002	9.066847e+001
9.526626e+002	9.050633e+001
9.531447e+002	9.034885e+001
9.536268e+002	9.019597e+001
9.541089e+002	9.004743e+001
9.545911e+002	8.990303e+001
9.550732e+002	8.976293e+001
9.555553e+002	8.962794e+001
9.560374e+002	8.949943e+001
9.565195e+002	8.937935e+001
9.570016e+002	8.926993e+001
9.574838e+002	8.917311e+001
9.579659e+002	8.909016e+001
9.584480e+002	8.902149e+001
9.589301e+002	8.896652e+001
9.594122e+002	8.892396e+001
9.598943e+002	8.889228e+001
9.603765e+002	8.887019e+001
9.608586e+002	8.885687e+001
9.613407e+002	8.885213e+001
9.618228e+002	8.885615e+001
9.623049e+002	8.886935e+001
9.627870e+002	8.889199e+001
9.632692e+002	8.892404e+001
9.637513e+002	8.896507e+001
9.642334e+002	8.901416e+001
9.647155e+002	8.906998e+001
9.651976e+002	8.913068e+001
9.656797e+002	8.919413e+001
9.661619e+002	8.925813e+001
9.666440e+002	8.932053e+001
9.671261e+002	8.937973e+001
9.676082e+002	8.943479e+001
9.680903e+002	8.948528e+001
9.685724e+002	8.953108e+001
9.690546e+002	8.957190e+001
9.695367e+002	8.960679e+001
9.700188e+002	8.963422e+001
9.705009e+002	8.965204e+001
9.709830e+002	8.965799e+001
9.714651e+002	8.965043e+001
9.719473e+002	8.962859e+001
9.724294e+002	8.959293e+001
9.729115e+002	8.954488e+001
9.733936e+002	8.948660e+001
9.738757e+002	8.942049e+001
9.743578e+002	8.934858e+001
9.748400e+002	8.927243e+001
9.753221e+002	8.919307e+001
9.758042e+002	8.911095e+001
9.762863e+002	8.902633e+001
9.767684e+002	8.893954e+001
9.772505e+002	8.885101e+001
9.777327e+002	8.876185e+001
9.782148e+002	8.867355e+001
9.786969e+002	8.858822e+001
9.791790e+002	8.850864e+001
9.796611e+002	8.843764e+001
9.801432e+002	8.837791e+001
9.806254e+002	8.833160e+001
9.811075e+002	8.829975e+001
9.815896e+002	8.828236e+001
9.820717e+002	8.827835e+001
9.825538e+002	8.828627e+001
9.830359e+002	8.830452e+001
9.835181e+002	8.833189e+001
9.840002e+002	8.836784e+001
9.844823e+002	8.841206e+001
9.849644e+002	8.846430e+001
9.854465e+002	8.852404e+001
9.859286e+002	8.859009e+001
9.864108e+002	8.866076e+001
9.868929e+002	8.873415e+001
9.873750e+002	8.880822e+001
9.878571e+002	8.888107e+001
9.883392e+002	8.895113e+001
9.888214e+002	8.901707e+001
9.893035e+002	8.907769e+001
9.897856e+002	8.913229e+001
9.902677e+002	8.918047e+001
9.907498e+002	8.922237e+001
9.912319e+002	8.925850e+001
9.917141e+002	8.928966e+001
9.921962e+002	8.931647e+001
9.926783e+002	8.933916e+001
9.931604e+002	8.935734e+001
9.936425e+002	8.937017e+001
9.941246e+002	8.937666e+001
9.946068e+002	8.937600e+001
9.950889e+002	8.936784e+001
9.955710e+002	8.935249e+001
9.960531e+002	8.933067e+001
9.965352e+002	8.930327e+001
9.970173e+002	8.927099e+001
9.974995e+002	8.923413e+001
9.979816e+002	8.919262e+001
9.984637e+002	8.914606e+001
9.989458e+002	8.909393e+001
9.994279e+002	8.903588e+001
9.999100e+002	8.897159e+001
1.000392e+003	8.890099e+001
1.000874e+003	8.882410e+001
1.001356e+003	8.874115e+001
1.001839e+003	8.865254e+001
1.002321e+003	8.855892e+001
1.002803e+003	8.846118e+001
1.003285e+003	8.836028e+001
1.003767e+003	8.825694e+001
1.004249e+003	8.815148e+001
1.004731e+003	8.804356e+001
1.005213e+003	8.793235e+001
1.005695e+003	8.781666e+001
1.006178e+003	8.769545e+001
1.006660e+003	8.756815e+001
1.007142e+003	8.743484e+001
1.007624e+003	8.729617e+001
1.008106e+003	8.715295e+001
1.008588e+003	8.700582e+001
1.009070e+003	8.685468e+001
1.009552e+003	8.669852e+001
1.010034e+003	8.653527e+001
1.010517e+003	8.636201e+001
1.010999e+003	8.617491e+001
1.011481e+003	8.596925e+001
1.011963e+003	8.574010e+001
1.012445e+003	8.548215e+001
1.012927e+003	8.519086e+001
1.013409e+003	8.486382e+001
1.013891e+003	8.450194e+001
1.014374e+003	8.411136e+001
1.014856e+003	8.370322e+001
1.015338e+003	8.329518e+001
1.015820e+003	8.290955e+001
1.016302e+003	8.256952e+001
1.016784e+003	8.229916e+001
1.017266e+003	8.211843e+001
1.017748e+003	8.204080e+001
1.018230e+003	8.207298e+001
1.018713e+003	8.221339e+001
1.019195e+003	8.245330e+001
1.019677e+003	8.277655e+001
1.020159e+003	8.316260e+001
1.020641e+003	8.358847e+001
1.021123e+003	8.402949e+001
1.021605e+003	8.446371e+001
1.022087e+003	8.487244e+001
1.022570e+003	8.524043e+001
1.023052e+003	8.555746e+001
1.023534e+003	8.581729e+001
1.024016e+003	8.601730e+001
1.024498e+003	8.615820e+001
1.024980e+003	8.624348e+001
1.025462e+003	8.627888e+001
1.025944e+003	8.627104e+001
1.026426e+003	8.622715e+001
1.026909e+003	8.615405e+001
1.027391e+003	8.605711e+001
1.027873e+003	8.594060e+001
1.028355e+003	8.580774e+001
1.028837e+003	8.566081e+001
1.029319e+003	8.550214e+001
1.029801e+003	8.533427e+001
1.030283e+003	8.515992e+001
1.030766e+003	8.498203e+001
1.031248e+003	8.480313e+001
1.031730e+003	8.462496e+001
1.032212e+003	8.444839e+001
1.032694e+003	8.427355e+001
1.033176e+003	8.410027e+001
1.033658e+003	8.392841e+001
1.034140e+003	8.375815e+001
1.034622e+003	8.358992e+001
1.035104e+003	8.342418e+001
1.035587e+003	8.326105e+001
1.036069e+003	8.310021e+001
1.036551e+003	8.294093e+001
1.037033e+003	8.278236e+001
1.037515e+003	8.262373e+001
1.037997e+003	8.246420e+001
1.038479e+003	8.230289e+001
1.038961e+003	8.213832e+001
1.039444e+003	8.196814e+001
1.039926e+003	8.178951e+001
1.040408e+003	8.159937e+001
1.040890e+003	8.139523e+001
1.041372e+003	8.117598e+001
1.041854e+003	8.094195e+001
1.042336e+003	8.069460e+001
1.042818e+003	8.043576e+001
1.043301e+003	8.016679e+001
1.043783e+003	7.988794e+001
1.044265e+003	7.959834e+001
1.044747e+003	7.929636e+001
1.045229e+003	7.898050e+001
1.045711e+003	7.864996e+001
1.046193e+003	7.830476e+001
1.046675e+003	7.794562e+001
1.047157e+003	7.757332e+001
1.047640e+003	7.718842e+001
1.048122e+003	7.679102e+001
1.048604e+003	7.638099e+001
1.049086e+003	7.595840e+001
1.049568e+003	7.552370e+001
1.050050e+003	7.507767e+001
1.050532e+003	7.462086e+001
1.051014e+003	7.415329e+001
1.051496e+003	7.367409e+001
1.051979e+003	7.318195e+001
1.052461e+003	7.267607e+001
1.052943e+003	7.215681e+001
1.053425e+003	7.162637e+001
1.053907e+003	7.108819e+001
1.054389e+003	7.054626e+001
1.054871e+003	7.000390e+001
1.055353e+003	6.946265e+001
1.055836e+003	6.892265e+001
1.056318e+003	6.838338e+001
1.056800e+003	6.784499e+001
1.057282e+003	6.730934e+001
1.057764e+003	6.678018e+001
1.058246e+003	6.626221e+001
1.058728e+003	6.576025e+001
1.059210e+003	6.527785e+001
1.059693e+003	6.481693e+001
1.060175e+003	6.437854e+001
1.060657e+003	6.396355e+001
1.061139e+003	6.357339e+001
1.061621e+003	6.321013e+001
1.062103e+003	6.287548e+001
1.062585e+003	6.256993e+001
1.063067e+003	6.229211e+001
1.063549e+003	6.203922e+001
1.064031e+003	6.180807e+001
1.064514e+003	6.159651e+001
1.064996e+003	6.140417e+001
1.065478e+003	6.123210e+001
1.065960e+003	6.108150e+001
1.066442e+003	6.095216e+001
1.066924e+003	6.084139e+001
1.067406e+003	6.074416e+001
1.067888e+003	6.065490e+001
1.068371e+003	6.056859e+001
1.068853e+003	6.048237e+001
1.069335e+003	6.039573e+001
1.069817e+003	6.030954e+001
1.070299e+003	6.022464e+001
1.070781e+003	6.014087e+001
1.071263e+003	6.005687e+001
1.071745e+003	5.997093e+001
1.072228e+003	5.988207e+001
1.072710e+003	5.979076e+001
1.073192e+003	5.969878e+001
1.073674e+003	5.960815e+001
1.074156e+003	5.952026e+001
1.074638e+003	5.943506e+001
1.075120e+003	5.935167e+001
1.075602e+003	5.926964e+001
1.076084e+003	5.919027e+001
1.076567e+003	5.911732e+001
1.077049e+003	5.905660e+001
1.077531e+003	5.901398e+001
1.078013e+003	5.899384e+001
1.078495e+003	5.899795e+001
1.078977e+003	5.902559e+001
1.079459e+003	5.907492e+001
1.079941e+003	5.914487e+001
1.080423e+003	5.923617e+001
1.080906e+003	5.935150e+001
1.081388e+003	5.949409e+001
1.081870e+003	5.966585e+001
1.082352e+003	5.986617e+001
1.082834e+003	6.009141e+001
1.083316e+003	6.033600e+001
1.083798e+003	6.059291e+001
1.084280e+003	6.085478e+001
1.084763e+003	6.111440e+001
1.085245e+003	6.136331e+001
1.085727e+003	6.159200e+001
1.086209e+003	6.179055e+001
1.086691e+003	6.194867e+001
1.087173e+003	6.205853e+001
1.087655e+003	6.211602e+001
1.088137e+003	6.212120e+001
1.088620e+003	6.207781e+001
1.089102e+003	6.199139e+001
1.089584e+003	6.186787e+001
1.090066e+003	6.171173e+001
1.090548e+003	6.152604e+001
1.091030e+003	6.131357e+001
1.091512e+003	6.107765e+001
1.091994e+003	6.082324e+001
1.092476e+003	6.055689e+001
1.092958e+003	6.028500e+001
1.093441e+003	6.001299e+001
1.093923e+003	5.974404e+001
1.094405e+003	5.947912e+001
1.094887e+003	5.921809e+001
1.095369e+003	5.896110e+001
1.095851e+003	5.870941e+001
1.096333e+003	5.846524e+001
1.096815e+003	5.823080e+001
1.097298e+003	5.800690e+001
1.097780e+003	5.779241e+001
1.098262e+003	5.758484e+001
1.098744e+003	5.738189e+001
1.099226e+003	5.718298e+001
1.099708e+003	5.699016e+001
1.100190e+003	5.680749e+001
1.100672e+003	5.663976e+001
1.101155e+003	5.649029e+001
1.101637e+003	5.636002e+001
1.102119e+003	5.624773e+001
1.102601e+003	5.615168e+001
1.103083e+003	5.607136e+001
1.103565e+003	5.600867e+001
1.104047e+003	5.596752e+001
1.104529e+003	5.595249e+001
1.105011e+003	5.596704e+001
1.105494e+003	5.601211e+001
1.105976e+003	5.608633e+001
1.106458e+003	5.618723e+001
1.106940e+003	5.631304e+001
1.107422e+003	5.646359e+001
1.107904e+003	5.664037e+001
1.108386e+003	5.684519e+001
1.108868e+003	5.707909e+001
1.109350e+003	5.734153e+001
1.109833e+003	5.763089e+001
1.110315e+003	5.794571e+001
1.110797e+003	5.828606e+001
1.111279e+003	5.865385e+001
1.111761e+003	5.905218e+001
1.112243e+003	5.948352e+001
1.112725e+003	5.994801e+001
1.113207e+003	6.044274e+001
1.113690e+003	6.096243e+001
1.114172e+003	6.150128e+001
1.114654e+003	6.205429e+001
1.115136e+003	6.261870e+001
1.115618e+003	6.319368e+001
1.116100e+003	6.377922e+001
1.116582e+003	6.437485e+001
1.117064e+003	6.497905e+001
1.117547e+003	6.558943e+001
1.118029e+003	6.620375e+001
1.118511e+003	6.682081e+001
1.118993e+003	6.744077e+001
1.119475e+003	6.806463e+001
1.119957e+003	6.869330e+001
1.120439e+003	6.932665e+001
1.120921e+003	6.996344e+001
1.121403e+003	7.060176e+001
1.121885e+003	7.124030e+001
1.122368e+003	7.187907e+001
1.122850e+003	7.251956e+001
1.123332e+003	7.316386e+001
1.123814e+003	7.381339e+001
1.124296e+003	7.446797e+001
1.124778e+003	7.512540e+001
1.125260e+003	7.578220e+001
1.125742e+003	7.643455e+001
1.126225e+003	7.707948e+001
1.126707e+003	7.771556e+001
1.127189e+003	7.834242e+001
1.127671e+003	7.896022e+001
1.128153e+003	7.956888e+001
1.128635e+003	8.016759e+001
1.129117e+003	8.075497e+001
1.129599e+003	8.132948e+001
1.130082e+003	8.188973e+001
1.130564e+003	8.243481e+001
1.131046e+003	8.296407e+001
1.131528e+003	8.347703e+001
1.132010e+003	8.397310e+001
1.132492e+003	8.445180e+001
1.132974e+003	8.491293e+001
1.133456e+003	8.535686e+001
1.133938e+003	8.578449e+001
1.134421e+003	8.619695e+001
1.134903e+003	8.659508e+001
1.135385e+003	8.697906e+001
1.135867e+003	8.734830e+001
1.136349e+003	8.770164e+001
1.136831e+003	8.803791e+001
1.137313e+003	8.835651e+001
1.137795e+003	8.865775e+001
1.138277e+003	8.894289e+001
1.138760e+003	8.921376e+001
1.139242e+003	8.947234e+001
1.139724e+003	8.972050e+001
1.140206e+003	8.995980e+001
1.140688e+003	9.019118e+001
1.141170e+003	9.041528e+001
1.141652e+003	9.063234e+001
1.142134e+003	9.084221e+001
1.142617e+003	9.104441e+001
1.143099e+003	9.123833e+001
1.143581e+003	9.142343e+001
1.144063e+003	9.159949e+001
1.144545e+003	9.176689e+001
1.145027e+003	9.192653e+001
1.145509e+003	9.207973e+001
1.145991e+003	9.222775e+001
1.146474e+003	9.237153e+001
1.146956e+003	9.251144e+001
1.147438e+003	9.264734e+001
1.147920e+003	9.277876e+001
1.148402e+003	9.290511e+001
1.148884e+003	9.302600e+001
1.149366e+003	9.314124e+001
1.149848e+003	9.325082e+001
1.150330e+003	9.335492e+001
1.150813e+003	9.345380e+001
1.151295e+003	9.354794e+001
1.151777e+003	9.363777e+001
1.152259e+003	9.372394e+001
1.152741e+003	9.380686e+001
1.153223e+003	9.388667e+001
1.153705e+003	9.396299e+001
1.154187e+003	9.403500e+001
1.154669e+003	9.410175e+001
1.155152e+003	9.416248e+001
1.155634e+003	9.421703e+001
1.156116e+003	9.426597e+001
1.156598e+003	9.431048e+001
1.157080e+003	9.435193e+001
1.157562e+003	9.439143e+001
1.158044e+003	9.442952e+001
1.158526e+003	9.446598e+001
1.159009e+003	9.450014e+001
1.159491e+003	9.453112e+001
1.159973e+003	9.455821e+001
1.160455e+003	9.458107e+001
1.160937e+003	9.459978e+001
1.161419e+003	9.461461e+001
1.161901e+003	9.462607e+001
1.162383e+003	9.463467e+001
1.162865e+003	9.464090e+001
1.163348e+003	9.464520e+001
1.163830e+003	9.464786e+001
1.164312e+003	9.464890e+001
1.164794e+003	9.464788e+001
1.165276e+003	9.464408e+001
1.165758e+003	9.463651e+001
1.166240e+003	9.462431e+001
1.166722e+003	9.460710e+001
1.167204e+003	9.458517e+001
1.167687e+003	9.455940e+001
1.168169e+003	9.453094e+001
1.168651e+003	9.450061e+001
1.169133e+003	9.446862e+001
1.169615e+003	9.443432e+001
1.170097e+003	9.439642e+001
1.170579e+003	9.435319e+001
1.171061e+003	9.430325e+001
1.171544e+003	9.424561e+001
1.172026e+003	9.417979e+001
1.172508e+003	9.410563e+001
1.172990e+003	9.402293e+001
1.173472e+003	9.393111e+001
1.173954e+003	9.382926e+001
1.174436e+003	9.371610e+001
1.174918e+003	9.359018e+001
1.175401e+003	9.345023e+001
1.175883e+003	9.329527e+001
1.176365e+003	9.312471e+001
1.176847e+003	9.293877e+001
1.177329e+003	9.273857e+001
1.177811e+003	9.252660e+001
1.178293e+003	9.230653e+001
1.178775e+003	9.208369e+001
1.179257e+003	9.186430e+001
1.179740e+003	9.165438e+001
1.180222e+003	9.145944e+001
1.180704e+003	9.128300e+001
1.181186e+003	9.112605e+001
1.181668e+003	9.098682e+001
1.182150e+003	9.086111e+001
1.182632e+003	9.074332e+001
1.183114e+003	9.062687e+001
1.183596e+003	9.050573e+001
1.184079e+003	9.037493e+001
1.184561e+003	9.023048e+001
1.185043e+003	9.006967e+001
1.185525e+003	8.989072e+001
1.186007e+003	8.969238e+001
1.186489e+003	8.947388e+001
1.186971e+003	8.923477e+001
1.187453e+003	8.897490e+001
1.187936e+003	8.869442e+001
1.188418e+003	8.839379e+001
1.188900e+003	8.807365e+001
1.189382e+003	8.773475e+001
1.189864e+003	8.737789e+001
1.190346e+003	8.700391e+001
1.190828e+003	8.661372e+001
1.191310e+003	8.620843e+001
1.191792e+003	8.578946e+001
1.192275e+003	8.535812e+001
1.192757e+003	8.491566e+001
1.193239e+003	8.446248e+001
1.193721e+003	8.399806e+001
1.194203e+003	8.352071e+001
1.194685e+003	8.302786e+001
1.195167e+003	8.251703e+001
1.195649e+003	8.198591e+001
1.196131e+003	8.143328e+001
1.196614e+003	8.085898e+001
1.197096e+003	8.026362e+001
1.197578e+003	7.964825e+001
1.198060e+003	7.901408e+001
1.198542e+003	7.836281e+001
1.199024e+003	7.769690e+001
1.199506e+003	7.702048e+001
1.199988e+003	7.633998e+001
1.200471e+003	7.566330e+001
1.200953e+003	7.499978e+001
1.201435e+003	7.435932e+001
1.201917e+003	7.375072e+001
1.202399e+003	7.318198e+001
1.202881e+003	7.266029e+001
1.203363e+003	7.219143e+001
1.203845e+003	7.178037e+001
1.204328e+003	7.143021e+001
1.204810e+003	7.114107e+001
1.205292e+003	7.090943e+001
1.205774e+003	7.072780e+001
1.206256e+003	7.058633e+001
1.206738e+003	7.047319e+001
1.207220e+003	7.037672e+001
1.207702e+003	7.028677e+001
1.208184e+003	7.019337e+001
1.208667e+003	7.008709e+001
1.209149e+003	6.995842e+001
1.209631e+003	6.979666e+001
1.210113e+003	6.959162e+001
1.210595e+003	6.933481e+001
1.211077e+003	6.902026e+001
1.211559e+003	6.864622e+001
1.212041e+003	6.821469e+001
1.212523e+003	6.773106e+001
1.213006e+003	6.720234e+001
1.213488e+003	6.663653e+001
1.213970e+003	6.604272e+001
1.214452e+003	6.543044e+001
1.214934e+003	6.481094e+001
1.215416e+003	6.419749e+001
1.215898e+003	6.360312e+001
1.216380e+003	6.304060e+001
1.216863e+003	6.252037e+001
1.217345e+003	6.204924e+001
1.217827e+003	6.163165e+001
1.218309e+003	6.127065e+001
1.218791e+003	6.096936e+001
1.219273e+003	6.073173e+001
1.219755e+003	6.056183e+001
1.220237e+003	6.046188e+001
1.220719e+003	6.043118e+001
1.221202e+003	6.046526e+001
1.221684e+003	6.055748e+001
1.222166e+003	6.070011e+001
1.222648e+003	6.088688e+001
1.223130e+003	6.111356e+001
1.223612e+003	6.137694e+001
1.224094e+003	6.167362e+001
1.224576e+003	6.199867e+001
1.225058e+003	6.234486e+001
1.225541e+003	6.270444e+001
1.226023e+003	6.307067e+001
1.226505e+003	6.343922e+001
1.226987e+003	6.380882e+001
1.227469e+003	6.418006e+001
1.227951e+003	6.455368e+001
1.228433e+003	6.492904e+001
1.228915e+003	6.530383e+001
1.229398e+003	6.567490e+001
1.229880e+003	6.604015e+001
1.230362e+003	6.639970e+001
1.230844e+003	6.675641e+001
1.231326e+003	6.711465e+001
1.231808e+003	6.747892e+001
1.232290e+003	6.785209e+001
1.232772e+003	6.823479e+001
1.233255e+003	6.862616e+001
1.233737e+003	6.902523e+001
1.234219e+003	6.943219e+001
1.234701e+003	6.984895e+001
1.235183e+003	7.027845e+001
1.235665e+003	7.072331e+001
1.236147e+003	7.118510e+001
1.236629e+003	7.166381e+001
1.237111e+003	7.215825e+001
1.237594e+003	7.266714e+001
1.238076e+003	7.318972e+001
1.238558e+003	7.372569e+001
1.239040e+003	7.427423e+001
1.239522e+003	7.483329e+001
1.240004e+003	7.539904e+001
1.240486e+003	7.596616e+001
1.240968e+003	7.652946e+001
1.241450e+003	7.708478e+001
1.241933e+003	7.762956e+001
1.242415e+003	7.816267e+001
1.242897e+003	7.868291e+001
1.243379e+003	7.918766e+001
1.243861e+003	7.967235e+001
1.244343e+003	8.013058e+001
1.244825e+003	8.055543e+001
1.245307e+003	8.094162e+001
1.245790e+003	8.128609e+001
1.246272e+003	8.158868e+001
1.246754e+003	8.185143e+001
1.247236e+003	8.207806e+001
1.247718e+003	8.227298e+001
1.248200e+003	8.244090e+001
1.248682e+003	8.258764e+001
1.249164e+003	8.272009e+001
1.249646e+003	8.284612e+001
1.250129e+003	8.297490e+001
1.250611e+003	8.311520e+001
1.251093e+003	8.327430e+001
1.251575e+003	8.345784e+001
1.252057e+003	8.366910e+001
1.252539e+003	8.390987e+001
1.253021e+003	8.418125e+001
1.253503e+003	8.448429e+001
1.253985e+003	8.481958e+001
1.254468e+003	8.518673e+001
1.254950e+003	8.558346e+001
1.255432e+003	8.600519e+001
1.255914e+003	8.644539e+001
1.256396e+003	8.689764e+001
1.256878e+003	8.735644e+001
1.257360e+003	8.781834e+001
1.257842e+003	8.828207e+001
1.258325e+003	8.874709e+001
1.258807e+003	8.921207e+001
1.259289e+003	8.967390e+001
1.259771e+003	9.012711e+001
1.260253e+003	9.056493e+001
1.260735e+003	9.098117e+001
1.261217e+003	9.137126e+001
1.261699e+003	9.173332e+001
1.262182e+003	9.206769e+001
1.262664e+003	9.237601e+001
1.263146e+003	9.266014e+001
1.263628e+003	9.292126e+001
1.264110e+003	9.315986e+001
1.264592e+003	9.337591e+001
1.265074e+003	9.356931e+001
1.265556e+003	9.374023e+001
1.266038e+003	9.388927e+001
1.266521e+003	9.401736e+001
1.267003e+003	9.412566e+001
1.267485e+003	9.421554e+001
1.267967e+003	9.428856e+001
1.268449e+003	9.434670e+001
1.268931e+003	9.439214e+001
1.269413e+003	9.442721e+001
1.269895e+003	9.445405e+001
1.270377e+003	9.447412e+001
1.270860e+003	9.448820e+001
1.271342e+003	9.449639e+001
1.271824e+003	9.449862e+001
1.272306e+003	9.449516e+001
1.272788e+003	9.448716e+001
1.273270e+003	9.447649e+001
1.273752e+003	9.446568e+001
1.274234e+003	9.445737e+001
1.274717e+003	9.445351e+001
1.275199e+003	9.445540e+001
1.275681e+003	9.446361e+001
1.276163e+003	9.447826e+001
1.276645e+003	9.449957e+001
1.277127e+003	9.452807e+001
1.277609e+003	9.456461e+001
1.278091e+003	9.461005e+001
1.278573e+003	9.466465e+001
1.279056e+003	9.472772e+001
1.279538e+003	9.479736e+001
1.280020e+003	9.487079e+001
1.280502e+003	9.494507e+001
1.280984e+003	9.501729e+001
1.281466e+003	9.508559e+001
1.281948e+003	9.514881e+001
1.282430e+003	9.520661e+001
1.282912e+003	9.525897e+001
1.283395e+003	9.530595e+001
1.283877e+003	9.534755e+001
1.284359e+003	9.538372e+001
1.284841e+003	9.541450e+001
1.285323e+003	9.543994e+001
1.285805e+003	9.546000e+001
1.286287e+003	9.547405e+001
1.286769e+003	9.548064e+001
1.287252e+003	9.547757e+001
1.287734e+003	9.546204e+001
1.288216e+003	9.543143e+001
1.288698e+003	9.538418e+001
1.289180e+003	9.531990e+001
1.289662e+003	9.523943e+001
1.290144e+003	9.514407e+001
1.290626e+003	9.503492e+001
1.291109e+003	9.491227e+001
1.291591e+003	9.477549e+001
1.292073e+003	9.462355e+001
1.292555e+003	9.445559e+001
1.293037e+003	9.427155e+001
1.293519e+003	9.407238e+001
1.294001e+003	9.385935e+001
1.294483e+003	9.363367e+001
1.294965e+003	9.339560e+001
1.295448e+003	9.314421e+001
1.295930e+003	9.287754e+001
1.296412e+003	9.259293e+001
1.296894e+003	9.228801e+001
1.297376e+003	9.196084e+001
1.297858e+003	9.161007e+001
1.298340e+003	9.123495e+001
1.298822e+003	9.083507e+001
1.299304e+003	9.041044e+001
1.299787e+003	8.996161e+001
1.300269e+003	8.948992e+001
1.300751e+003	8.899744e+001
1.301233e+003	8.848656e+001
1.301715e+003	8.795982e+001
1.302197e+003	8.741970e+001
1.302679e+003	8.686874e+001
1.303161e+003	8.631042e+001
1.303644e+003	8.574968e+001
1.304126e+003	8.519281e+001
1.304608e+003	8.464796e+001
1.305090e+003	8.412368e+001
1.305572e+003	8.362803e+001
1.306054e+003	8.316875e+001
1.306536e+003	8.275230e+001
1.307018e+003	8.238415e+001
1.307500e+003	8.206894e+001
1.307983e+003	8.180966e+001
1.308465e+003	8.160778e+001
1.308947e+003	8.146307e+001
1.309429e+003	8.137466e+001
1.309911e+003	8.134207e+001
1.310393e+003	8.136595e+001
1.310875e+003	8.144785e+001
1.311357e+003	8.158842e+001
1.311839e+003	8.178457e+001
1.312322e+003	8.202782e+001
1.312804e+003	8.230306e+001
1.313286e+003	8.259134e+001
1.313768e+003	8.287595e+001
1.314250e+003	8.314564e+001
1.314732e+003	8.339832e+001
1.315214e+003	8.364040e+001
1.315696e+003	8.388506e+001
1.316179e+003	8.414853e+001
1.316661e+003	8.444617e+001
1.317143e+003	8.479125e+001
1.317625e+003	8.519173e+001
1.318107e+003	8.564915e+001
1.318589e+003	8.615841e+001
1.319071e+003	8.670839e+001
1.319553e+003	8.728440e+001
1.320036e+003	8.787079e+001
1.320518e+003	8.845499e+001
1.321000e+003	8.902927e+001
1.321482e+003	8.959097e+001
1.321964e+003	9.014126e+001
1.322446e+003	9.068237e+001
1.322928e+003	9.121484e+001
1.323410e+003	9.173640e+001
1.323892e+003	9.224160e+001
1.324375e+003	9.272337e+001
1.324857e+003	9.317612e+001
1.325339e+003	9.359681e+001
1.325821e+003	9.398568e+001
1.326303e+003	9.434492e+001
1.326785e+003	9.467702e+001
1.327267e+003	9.498315e+001
1.327749e+003	9.526314e+001
1.328231e+003	9.551633e+001
1.328714e+003	9.574287e+001
1.329196e+003	9.594434e+001
1.329678e+003	9.612350e+001
1.330160e+003	9.628278e+001
1.330642e+003	9.642289e+001
1.331124e+003	9.654240e+001
1.331606e+003	9.663853e+001
1.332088e+003	9.670897e+001
1.332571e+003	9.675327e+001
1.333053e+003	9.677370e+001
1.333535e+003	9.677439e+001
1.334017e+003	9.676026e+001
1.334499e+003	9.673512e+001
1.334981e+003	9.670150e+001
1.335463e+003	9.666174e+001
1.335945e+003	9.661929e+001
1.336427e+003	9.658076e+001
1.336910e+003	9.655682e+001
1.337392e+003	9.655968e+001
1.337874e+003	9.659995e+001
1.338356e+003	9.668005e+001
1.338838e+003	9.678990e+001
1.339320e+003	9.690597e+001
1.339802e+003	9.699905e+001
1.340284e+003	9.704807e+001
1.340766e+003	9.704639e+001
1.341249e+003	9.700256e+001
1.341731e+003	9.693272e+001
1.342213e+003	9.685444e+001
1.342695e+003	9.678107e+001
1.343177e+003	9.671927e+001
1.343659e+003	9.667010e+001
1.344141e+003	9.662968e+001
1.344623e+003	9.659183e+001
1.345106e+003	9.655025e+001
1.345588e+003	9.650068e+001
1.346070e+003	9.644164e+001
1.346552e+003	9.637370e+001
1.347034e+003	9.629818e+001
1.347516e+003	9.621583e+001
1.347998e+003	9.612568e+001
1.348480e+003	9.602516e+001
1.348963e+003	9.591060e+001
1.349445e+003	9.577821e+001
1.349927e+003	9.562580e+001
1.350409e+003	9.545355e+001
1.350891e+003	9.526447e+001
1.351373e+003	9.506362e+001
1.351855e+003	9.485756e+001
1.352337e+003	9.465279e+001
1.352819e+003	9.445401e+001
1.353302e+003	9.426367e+001
1.353784e+003	9.408143e+001
1.354266e+003	9.390475e+001
1.354748e+003	9.372972e+001
1.355230e+003	9.355260e+001
1.355712e+003	9.337099e+001
1.356194e+003	9.318382e+001
1.356676e+003	9.299125e+001
1.357158e+003	9.279400e+001
1.357641e+003	9.259338e+001
1.358123e+003	9.239137e+001
1.358605e+003	9.219102e+001
1.359087e+003	9.199822e+001
1.359569e+003	9.182143e+001
1.360051e+003	9.167133e+001
1.360533e+003	9.155999e+001
1.361015e+003	9.149635e+001
1.361498e+003	9.148093e+001
1.361980e+003	9.149931e+001
1.362462e+003	9.152381e+001
1.362944e+003	9.152141e+001
1.363426e+003	9.146743e+001
1.363908e+003	9.135706e+001
1.364390e+003	9.120238e+001
1.364872e+003	9.102567e+001
1.365354e+003	9.084989e+001
1.365837e+003	9.069650e+001
1.366319e+003	9.058218e+001
1.366801e+003	9.051575e+001
1.367283e+003	9.049760e+001
1.367765e+003	9.051790e+001
1.368247e+003	9.055979e+001
1.368729e+003	9.060272e+001
1.369211e+003	9.063023e+001
1.369693e+003	9.063538e+001
1.370176e+003	9.062147e+001
1.370658e+003	9.060104e+001
1.371140e+003	9.059207e+001
1.371622e+003	9.061742e+001
1.372104e+003	9.070023e+001
1.372586e+003	9.085915e+001
1.373068e+003	9.110087e+001
1.373550e+003	9.141043e+001
1.374033e+003	9.175005e+001
1.374515e+003	9.206895e+001
1.374997e+003	9.232898e+001
1.375479e+003	9.251940e+001
1.375961e+003	9.265662e+001
1.376443e+003	9.277037e+001
1.376925e+003	9.289122e+001
1.377407e+003	9.304184e+001
1.377890e+003	9.323093e+001
1.378372e+003	9.345402e+001
1.378854e+003	9.369661e+001
1.379336e+003	9.394272e+001
1.379818e+003	9.418086e+001
1.380300e+003	9.440753e+001
1.380782e+003	9.462509e+001
1.381264e+003	9.483588e+001
1.381746e+003	9.503717e+001
1.382229e+003	9.522083e+001
1.382711e+003	9.537592e+001
1.383193e+003	9.549595e+001
1.383675e+003	9.558423e+001
1.384157e+003	9.565643e+001
1.384639e+003	9.573808e+001
1.385121e+003	9.585753e+001
1.385603e+003	9.603927e+001
1.386085e+003	9.629038e+001
1.386568e+003	9.659253e+001
1.387050e+003	9.690103e+001
1.387532e+003	9.716460e+001
1.388014e+003	9.734808e+001
1.388496e+003	9.744273e+001
1.388978e+003	9.746143e+001
1.389460e+003	9.742473e+001
1.389942e+003	9.735205e+001
1.390425e+003	9.725736e+001
1.390907e+003	9.715191e+001
1.391389e+003	9.704815e+001
1.391871e+003	9.696071e+001
1.392353e+003	9.690842e+001
1.392835e+003	9.691100e+001
1.393317e+003	9.698139e+001
1.393799e+003	9.711575e+001
1.394281e+003	9.728464e+001
1.394764e+003	9.744173e+001
1.395246e+003	9.754106e+001
1.395728e+003	9.756345e+001
1.396210e+003	9.752253e+001
1.396692e+003	9.745471e+001
1.397174e+003	9.739979e+001
1.397656e+003	9.738372e+001
1.398138e+003	9.741019e+001
1.398620e+003	9.745480e+001
1.399103e+003	9.747636e+001
1.399585e+003	9.743336e+001
1.400067e+003	9.730666e+001
1.400549e+003	9.710302e+001
1.401031e+003	9.684605e+001
1.401513e+003	9.656323e+001
1.401995e+003	9.627727e+001
1.402477e+003	9.600393e+001
1.402960e+003	9.574738e+001
1.403442e+003	9.549993e+001
1.403924e+003	9.524127e+001
1.404406e+003	9.494438e+001
1.404888e+003	9.458257e+001
1.405370e+003	9.413802e+001
1.405852e+003	9.360834e+001
1.406334e+003	9.300060e+001
1.406817e+003	9.232571e+001
1.407299e+003	9.159259e+001
1.407781e+003	9.080777e+001
1.408263e+003	8.997672e+001
1.408745e+003	8.910518e+001
1.409227e+003	8.820535e+001
1.409709e+003	8.729704e+001
1.410191e+003	8.640568e+001
1.410673e+003	8.556268e+001
1.411156e+003	8.479886e+001
1.411638e+003	8.413911e+001
1.412120e+003	8.360265e+001
1.412602e+003	8.320197e+001
1.413084e+003	8.294438e+001
1.413566e+003	8.283361e+001
1.414048e+003	8.286878e+001
1.414530e+003	8.304483e+001
1.415012e+003	8.335308e+001
1.415495e+003	8.378870e+001
1.415977e+003	8.435924e+001
1.416459e+003	8.509275e+001
1.416941e+003	8.604179e+001
1.417423e+003	8.726620e+001
1.417905e+003	8.878336e+001
1.418387e+003	9.050009e+001
1.418869e+003	9.219682e+001
1.419352e+003	9.362396e+001
1.419834e+003	9.464632e+001
1.420316e+003	9.528100e+001
1.420798e+003	9.564040e+001
1.421280e+003	9.585074e+001
1.421762e+003	9.601989e+001
1.422244e+003	9.622093e+001
1.422726e+003	9.648555e+001
1.423208e+003	9.680302e+001
1.423691e+003	9.712122e+001
1.424173e+003	9.737230e+001
1.424655e+003	9.750058e+001
1.425137e+003	9.749247e+001
1.425619e+003	9.737270e+001
1.426101e+003	9.718587e+001
1.426583e+003	9.697491e+001
1.427065e+003	9.676942e+001
1.427547e+003	9.658650e+001
1.428030e+003	9.642902e+001
1.428512e+003	9.628997e+001
1.428994e+003	9.615613e+001
1.429476e+003	9.601411e+001
1.429958e+003	9.585375e+001
1.430440e+003	9.566799e+001
1.430922e+003	9.545336e+001
1.431404e+003	9.520853e+001
1.431887e+003	9.493562e+001
1.432369e+003	9.464174e+001
1.432851e+003	9.434167e+001
1.433333e+003	9.405965e+001
1.433815e+003	9.382620e+001
1.434297e+003	9.368181e+001
1.434779e+003	9.367130e+001
1.435261e+003	9.382919e+001
1.435744e+003	9.415263e+001
1.436226e+003	9.457207e+001
1.436708e+003	9.497086e+001
1.437190e+003	9.524287e+001
1.437672e+003	9.535478e+001
1.438154e+003	9.533822e+001
1.438636e+003	9.524854e+001
1.439118e+003	9.513306e+001
1.439600e+003	9.501952e+001
1.440083e+003	9.492009e+001
1.440565e+003	9.483343e+001
1.441047e+003	9.475018e+001
1.441529e+003	9.465717e+001
1.442011e+003	9.454241e+001
1.442493e+003	9.439843e+001
1.442975e+003	9.422399e+001
1.443457e+003	9.402477e+001
1.443939e+003	9.381286e+001
1.444422e+003	9.360688e+001
1.444904e+003	9.342851e+001
1.445386e+003	9.330190e+001
1.445868e+003	9.324979e+001
1.446350e+003	9.328584e+001
1.446832e+003	9.340678e+001
1.447314e+003	9.358509e+001
1.447796e+003	9.377666e+001
1.448279e+003	9.393415e+001
1.448761e+003	9.402891e+001
1.449243e+003	9.405932e+001
1.449725e+003	9.404271e+001
1.450207e+003	9.400186e+001
1.450689e+003	9.395226e+001
1.451171e+003	9.389796e+001
1.451653e+003	9.383051e+001
1.452135e+003	9.373518e+001
1.452618e+003	9.359801e+001
1.453100e+003	9.341495e+001
1.453582e+003	9.319500e+001
1.454064e+003	9.296494e+001
1.454546e+003	9.276871e+001
1.455028e+003	9.267110e+001
1.455510e+003	9.276539e+001
1.455992e+003	9.315097e+001
1.456474e+003	9.385816e+001
1.456957e+003	9.473069e+001
1.457439e+003	9.547063e+001
1.457921e+003	9.587315e+001
1.458403e+003	9.594382e+001
1.458885e+003	9.579426e+001
1.459367e+003	9.552660e+001
1.459849e+003	9.520483e+001
1.460331e+003	9.486303e+001
1.460814e+003	9.452321e+001
1.461296e+003	9.420483e+001
1.461778e+003	9.392536e+001
1.462260e+003	9.370703e+001
1.462742e+003	9.357320e+001
1.463224e+003	9.354103e+001
1.463706e+003	9.361143e+001
1.464188e+003	9.375483e+001
1.464671e+003	9.391606e+001
1.465153e+003	9.403200e+001
1.465635e+003	9.406596e+001
1.466117e+003	9.401760e+001
1.466599e+003	9.390813e+001
1.467081e+003	9.376241e+001
1.467563e+003	9.359787e+001
1.468045e+003	9.342541e+001
1.468527e+003	9.325156e+001
1.469010e+003	9.308373e+001
1.469492e+003	9.293719e+001
1.469974e+003	9.283681e+001
1.470456e+003	9.281947e+001
1.470938e+003	9.292995e+001
1.471420e+003	9.320061e+001
1.471902e+003	9.361419e+001
1.472384e+003	9.407243e+001
1.472866e+003	9.444046e+001
1.473349e+003	9.463374e+001
1.473831e+003	9.466389e+001
1.474313e+003	9.459595e+001
1.474795e+003	9.449470e+001
1.475277e+003	9.439600e+001
1.475759e+003	9.430437e+001
1.476241e+003	9.420556e+001
1.476723e+003	9.408241e+001
1.477206e+003	9.392936e+001
1.477688e+003	9.375650e+001
1.478170e+003	9.358723e+001
1.478652e+003	9.344849e+001
1.479134e+003	9.336720e+001
1.479616e+003	9.336072e+001
1.480098e+003	9.343105e+001
1.480580e+003	9.356088e+001
1.481063e+003	9.371600e+001
1.481545e+003	9.385802e+001
1.482027e+003	9.395650e+001
1.482509e+003	9.400188e+001
1.482991e+003	9.400339e+001
1.483473e+003	9.398170e+001
1.483955e+003	9.395874e+001
1.484437e+003	9.395236e+001
1.484919e+003	9.397482e+001
1.485401e+003	9.403209e+001
1.485884e+003	9.412666e+001
1.486366e+003	9.426100e+001
1.486848e+003	9.444288e+001
1.487330e+003	9.468879e+001
1.487812e+003	9.502382e+001
1.488294e+003	9.546972e+001
1.488776e+003	9.602337e+001
1.489258e+003	9.662979e+001
1.489741e+003	9.718649e+001
1.490223e+003	9.758547e+001
1.490705e+003	9.777200e+001
1.491187e+003	9.776051e+001
1.491669e+003	9.760320e+001
1.492151e+003	9.735938e+001
1.492633e+003	9.707643e+001
1.493115e+003	9.679362e+001
1.493598e+003	9.654214e+001
1.494080e+003	9.634756e+001
1.494562e+003	9.623491e+001
1.495044e+003	9.622060e+001
1.495526e+003	9.630466e+001
1.496008e+003	9.645811e+001
1.496490e+003	9.662720e+001
1.496972e+003	9.675377e+001
1.497454e+003	9.679944e+001
1.497937e+003	9.675929e+001
1.498419e+003	9.664832e+001
1.498901e+003	9.648299e+001
1.499383e+003	9.627090e+001
1.499865e+003	9.601109e+001
1.500347e+003	9.569996e+001
1.500829e+003	9.533768e+001
1.501311e+003	9.493066e+001
1.501793e+003	9.449136e+001
1.502276e+003	9.403194e+001
1.502758e+003	9.356523e+001
1.503240e+003	9.310204e+001
1.503722e+003	9.264832e+001
1.504204e+003	9.221292e+001
1.504686e+003	9.181161e+001
1.505168e+003	9.147517e+001
1.505650e+003	9.125240e+001
1.506133e+003	9.117757e+001
1.506615e+003	9.118816e+001
1.507097e+003	9.106638e+001
1.507579e+003	9.065345e+001
1.508061e+003	9.000209e+001
1.508543e+003	8.923614e+001
1.509025e+003	8.844671e+001
1.509507e+003	8.767767e+001
1.509990e+003	8.694627e+001
1.510472e+003	8.625150e+001
1.510954e+003	8.558212e+001
1.511436e+003	8.492399e+001
1.511918e+003	8.426520e+001
1.512400e+003	8.360352e+001
1.512882e+003	8.295126e+001
1.513364e+003	8.232907e+001
1.513846e+003	8.176450e+001
1.514328e+003	8.128571e+001
1.514811e+003	8.090987e+001
1.515293e+003	8.063538e+001
1.515775e+003	8.042786e+001
1.516257e+003	8.022664e+001
1.516739e+003	7.996265e+001
1.517221e+003	7.960247e+001
1.517703e+003	7.916473e+001
1.518185e+003	7.869730e+001
1.518668e+003	7.824534e+001
1.519150e+003	7.783138e+001
1.519632e+003	7.745833e+001
1.520114e+003	7.710709e+001
1.520596e+003	7.674257e+001
1.521078e+003	7.632247e+001
1.521560e+003	7.582821e+001
1.522042e+003	7.528100e+001
1.522525e+003	7.471456e+001
1.523007e+003	7.415170e+001
1.523489e+003	7.360033e+001
1.523971e+003	7.306675e+001
1.524453e+003	7.256371e+001
1.524935e+003	7.211229e+001
1.525417e+003	7.173557e+001
1.525899e+003	7.144019e+001
1.526381e+003	7.120664e+001
1.526864e+003	7.099288e+001
1.527346e+003	7.075925e+001
1.527828e+003	7.048496e+001
1.528310e+003	7.017538e+001
1.528792e+003	6.985300e+001
1.529274e+003	6.954617e+001
1.529756e+003	6.927946e+001
1.530238e+003	6.906847e+001
1.530720e+003	6.892823e+001
1.531203e+003	6.888077e+001
1.531685e+003	6.896159e+001
1.532167e+003	6.921801e+001
1.532649e+003	6.967615e+001
1.533131e+003	7.029006e+001
1.533613e+003	7.091669e+001
1.534095e+003	7.139410e+001
1.534577e+003	7.164346e+001
1.535060e+003	7.167986e+001
1.535542e+003	7.156953e+001
1.536024e+003	7.138422e+001
1.536506e+003	7.119537e+001
1.536988e+003	7.107035e+001
1.537470e+003	7.108282e+001
1.537952e+003	7.132637e+001
1.538434e+003	7.191753e+001
1.538917e+003	7.298091e+001
1.539399e+003	7.456059e+001
1.539881e+003	7.647698e+001
1.540363e+003	7.831248e+001
1.540845e+003	7.972919e+001
1.541327e+003	8.070147e+001
1.541809e+003	8.140877e+001
1.542291e+003	8.203821e+001
1.542773e+003	8.270338e+001
1.543255e+003	8.345844e+001
1.543738e+003	8.429469e+001
1.544220e+003	8.514765e+001
1.544702e+003	8.592408e+001
1.545184e+003	8.654849e+001
1.545666e+003	8.700067e+001
1.546148e+003	8.730988e+001
1.546630e+003	8.754028e+001
1.547112e+003	8.776720e+001
1.547595e+003	8.807035e+001
1.548077e+003	8.851715e+001
1.548559e+003	8.914375e+001
1.549041e+003	8.992835e+001
1.549523e+003	9.077940e+001
1.550005e+003	9.157090e+001
1.550487e+003	9.219936e+001
1.550969e+003	9.263966e+001
1.551452e+003	9.293645e+001
1.551934e+003	9.317155e+001
1.552416e+003	9.342239e+001
1.552898e+003	9.373952e+001
1.553380e+003	9.412993e+001
1.553862e+003	9.455249e+001
1.554344e+003	9.493126e+001
1.554826e+003	9.518937e+001
1.555308e+003	9.528926e+001
1.555791e+003	9.524680e+001
1.556273e+003	9.513441e+001
1.556755e+003	9.507513e+001
1.557237e+003	9.528608e+001
1.557719e+003	9.610201e+001
1.558201e+003	9.780447e+001
1.558683e+003	1.000371e+002
1.559165e+003	1.017000e+002
1.559647e+003	1.022459e+002
1.560130e+003	1.020277e+002
1.560612e+003	1.015217e+002
1.561094e+003	1.009816e+002
1.561576e+003	1.005146e+002
1.562058e+003	1.001585e+002
1.562540e+003	9.992336e+001
1.563022e+003	9.981103e+001
1.563504e+003	9.980672e+001
1.563987e+003	9.987686e+001
[truncated: 5,053 more rows]
