# Supplementary material for: Enhanced mechanical, thermal and biocompatible nature of dual component electrospun nanocomposite for bone tissue engineering
Source: PeerJ. 2019 May 27;7:e6986. doi: 10.7717/peerj.6986 (PMC6542347; doi:10.7717/peerj.6986)
Supplement: Dataset S3 [file peerj-07-6986-s003.zip]

Archive with 9 entries (9 files):
- Tensile/PU (1).txt
- Tensile/PU (2).txt
- Tensile/PU (3).txt
- Tensile/PU CANOLA NEEM OIL (1).txt
- Tensile/PU CANOLA NEEM OIL (2).txt
- Tensile/PU CANOLA NEEM OIL (3).txt
- Tensile/PU CANOLA OIL (1).txt
- Tensile/PU CANOLA OIL (2).txt
- Tensile/PU CANOLA OIL (3).txt
