# Supplementary material for: Enhanced mechanical, thermal and biocompatible nature of dual component electrospun nanocomposite for bone tissue engineering
Source: PeerJ. 2019 May 27;7:e6986. doi: 10.7717/peerj.6986 (PMC6542347; doi:10.7717/peerj.6986)
Supplement: Dataset S3 [file peerj-07-6986-s003.zip › Tensile/PU (1).txt]

sec	AD1:N		X:mm
0.044	0.051		0.1934
0.088	0.053		0.1970
0.130	0.054		0.2004
0.171	0.055		0.2038
0.213	0.057		0.2075
0.254	0.058		0.2109
0.295	0.059		0.2142
0.335	0.060		0.2174
0.376	0.061		0.2209
0.417	0.062		0.2245
0.457	0.064		0.2279
0.498	0.065		0.2315
0.538	0.066		0.2347
0.581	0.068		0.2383
0.621	0.069		0.2416
0.661	0.071		0.2450
0.702	0.072		0.2483
0.742	0.073		0.2515
0.782	0.075		0.2547
0.823	0.076		0.2581
0.863	0.077		0.2617
0.903	0.078		0.2652
0.944	0.079		0.2685
0.984	0.081		0.2717
1.028	0.082		0.2754
1.076	0.084		0.2793
1.124	0.085		0.2832
1.171	0.087		0.2870
1.219	0.089		0.2910
1.266	0.090		0.2949
1.314	0.092		0.2991
1.362	0.093		0.3035
1.409	0.095		0.3075
1.457	0.096		0.3113
1.505	0.098		0.3153
1.552	0.099		0.3193
1.600	0.101		0.3231
1.647	0.102		0.3268
1.695	0.104		0.3307
1.743	0.106		0.3349
1.790	0.107		0.3391
1.838	0.109		0.3431
1.885	0.111		0.3470
1.933	0.113		0.3509
1.981	0.114		0.3549
2.029	0.116		0.3587
2.077	0.117		0.3625
2.125	0.119		0.3663
2.172	0.120		0.3702
2.220	0.122		0.3746
2.267	0.124		0.3787
2.315	0.125		0.3827
2.363	0.127		0.3868
2.410	0.129		0.3908
2.458	0.130		0.3947
2.506	0.132		0.3986
2.553	0.134		0.4023
2.601	0.135		0.4062
2.648	0.137		0.4103
2.696	0.139		0.4146
2.744	0.140		0.4186
2.791	0.142		0.4224
2.839	0.144		0.4265
2.886	0.146		0.4305
2.934	0.148		0.4342
2.982	0.149		0.4379
3.029	0.151		0.4417
3.077	0.152		0.4458
3.125	0.154		0.4499
3.172	0.156		0.4539
3.220	0.158		0.4580
3.267	0.160		0.4620
3.315	0.162		0.4660
3.363	0.163		0.4701
3.410	0.165		0.4739
3.458	0.167		0.4777
3.506	0.169		0.4817
3.553	0.171		0.4859
3.601	0.172		0.4900
3.648	0.174		0.4938
3.696	0.176		0.4978
3.744	0.178		0.5020
3.791	0.179		0.5058
3.839	0.181		0.5096
3.886	0.183		0.5134
3.934	0.185		0.5173
3.982	0.186		0.5214
4.029	0.188		0.5254
4.077	0.190		0.5294
4.125	0.192		0.5333
4.172	0.193		0.5372
4.220	0.195		0.5414
4.267	0.197		0.5452
4.315	0.199		0.5491
4.363	0.201		0.5531
4.410	0.202		0.5572
4.458	0.204		0.5614
4.506	0.205		0.5655
4.553	0.207		0.5693
4.601	0.209		0.5732
4.648	0.211		0.5772
4.696	0.213		0.5812
4.744	0.214		0.5850
4.791	0.216		0.5888
4.839	0.218		0.5928
4.887	0.220		0.5971
4.934	0.222		0.6010
4.982	0.224		0.6048
5.029	0.226		0.6088
5.077	0.227		0.6127
5.125	0.229		0.6166
5.172	0.231		0.6204
5.220	0.233		0.6244
5.267	0.235		0.6283
5.317	0.237		0.6326
5.365	0.238		0.6370
5.412	0.240		0.6410
5.460	0.242		0.6448
5.508	0.244		0.6489
5.555	0.246		0.6528
5.603	0.248		0.6566
5.650	0.249		0.6603
5.698	0.251		0.6643
5.746	0.253		0.6685
5.793	0.255		0.6726
5.841	0.257		0.6767
5.889	0.258		0.6806
5.936	0.260		0.6844
5.984	0.262		0.6884
6.031	0.264		0.6922
6.079	0.265		0.6959
6.127	0.267		0.6998
6.174	0.269		0.7037
6.222	0.271		0.7080
6.270	0.273		0.7123
6.317	0.275		0.7161
6.365	0.276		0.7203
6.412	0.278		0.7243
6.460	0.281		0.7282
6.508	0.283		0.7320
6.555	0.284		0.7358
6.603	0.286		0.7397
6.650	0.288		0.7438
6.698	0.290		0.7481
6.746	0.291		0.7521
6.793	0.293		0.7559
6.841	0.295		0.7599
6.889	0.297		0.7641
6.940	0.299		0.7680
6.988	0.300		0.7717
7.035	0.302		0.7755
7.083	0.304		0.7796
7.131	0.306		0.7837
7.178	0.308		0.7878
7.226	0.310		0.7919
7.273	0.312		0.7958
7.321	0.314		0.7999
7.369	0.315		0.8039
7.416	0.317		0.8077
7.464	0.319		0.8115
7.512	0.321		0.8155
7.559	0.323		0.8197
7.607	0.325		0.8238
7.654	0.326		0.8276
7.702	0.328		0.8316
7.750	0.330		0.8358
7.797	0.332		0.8396
7.845	0.334		0.8434
7.892	0.336		0.8472
7.940	0.338		0.8510
7.988	0.339		0.8552
8.032	0.341		0.8590
8.075	0.343		0.8625
8.117	0.344		0.8659
8.162	0.346		0.8696
8.205	0.348		0.8734
8.248	0.349		0.8770
8.293	0.351		0.8806
8.335	0.353		0.8840
8.378	0.354		0.8877
8.423	0.356		0.8916
8.466	0.358		0.8953
8.511	0.360		0.8991
8.553	0.361		0.9026
8.596	0.363		0.9061
8.640	0.364		0.9098
8.684	0.366		0.9135
8.726	0.368		0.9169
8.771	0.370		0.9204
8.814	0.372		0.9239
8.857	0.373		0.9277
8.902	0.375		0.9317
8.944	0.377		0.9351
8.987	0.379		0.9385
9.032	0.380		0.9423
9.075	0.382		0.9459
9.117	0.384		0.9493
9.162	0.386		0.9529
9.205	0.387		0.9564
9.248	0.389		0.9600
9.293	0.391		0.9638
9.335	0.392		0.9676
9.378	0.394		0.9715
9.423	0.396		0.9752
9.466	0.398		0.9786
9.509	0.399		0.9822
9.553	0.401		0.9860
9.596	0.402		0.9894
9.640	0.404		0.9928
9.684	0.406		0.9964
9.726	0.407		1.0000
9.771	0.409		1.0040
9.814	0.411		1.0077
9.857	0.413		1.0113
9.902	0.415		1.0150
9.944	0.416		1.0184
9.987	0.418		1.0220
10.032	0.420		1.0256
10.075	0.422		1.0289
10.140	0.424		1.0341
10.184	0.426		1.0379
10.226	0.428		1.0417
10.271	0.429		1.0457
10.314	0.431		1.0492
10.357	0.433		1.0529
10.402	0.435		1.0568
10.444	0.436		1.0602
10.487	0.438		1.0637
10.532	0.440		1.0672
10.575	0.441		1.0707
10.617	0.443		1.0742
10.662	0.445		1.0781
10.705	0.446		1.0820
10.748	0.448		1.0855
10.793	0.450		1.0892
10.835	0.452		1.0927
10.878	0.453		1.0964
10.923	0.455		1.0999
10.966	0.457		1.1032
11.009	0.458		1.1067
11.053	0.460		1.1103
11.096	0.462		1.1140
11.140	0.464		1.1178
11.184	0.465		1.1215
11.226	0.467		1.1251
11.271	0.468		1.1289
11.314	0.470		1.1325
11.357	0.472		1.1362
11.402	0.474		1.1399
11.444	0.475		1.1432
11.487	0.477		1.1466
11.532	0.479		1.1506
11.575	0.481		1.1544
11.617	0.482		1.1579
11.662	0.484		1.1615
11.707	0.486		1.1653
11.750	0.488		1.1691
11.793	0.489		1.1726
11.835	0.491		1.1759
11.878	0.493		1.1793
11.923	0.494		1.1829
11.966	0.496		1.1866
12.009	0.498		1.1903
12.053	0.500		1.1940
12.096	0.501		1.1975
12.140	0.503		1.2011
12.184	0.505		1.2049
12.226	0.507		1.2085
12.271	0.509		1.2121
12.314	0.511		1.2156
12.357	0.513		1.2192
12.402	0.514		1.2231
12.444	0.516		1.2267
12.487	0.518		1.2304
12.532	0.520		1.2342
12.575	0.521		1.2377
12.617	0.523		1.2411
12.662	0.525		1.2450
12.705	0.526		1.2485
12.748	0.528		1.2519
12.793	0.530		1.2555
12.835	0.532		1.2590
12.878	0.533		1.2629
12.923	0.535		1.2667
12.966	0.537		1.2702
13.009	0.539		1.2736
13.053	0.540		1.2773
13.098	0.542		1.2811
13.141	0.544		1.2845
13.184	0.546		1.2880
13.226	0.548		1.2915
13.271	0.549		1.2952
13.314	0.551		1.2989
13.357	0.553		1.3029
13.402	0.555		1.3068
13.444	0.556		1.3101
13.487	0.558		1.3137
13.532	0.560		1.3175
13.575	0.562		1.3211
13.617	0.563		1.3243
13.662	0.565		1.3279
13.705	0.567		1.3314
13.748	0.569		1.3352
13.793	0.571		1.3392
13.841	0.573		1.3432
13.884	0.574		1.3468
13.928	0.576		1.3504
13.971	0.578		1.3539
14.015	0.580		1.3575
14.061	0.581		1.3611
14.104	0.583		1.3645
14.146	0.585		1.3679
14.189	0.586		1.3716
14.232	0.588		1.3755
14.277	0.590		1.3795
14.319	0.592		1.3829
14.367	0.594		1.3871
14.412	0.595		1.3909
14.455	0.597		1.3944
14.498	0.599		1.3978
14.543	0.600		1.4014
14.585	0.602		1.4048
14.628	0.604		1.4084
14.673	0.606		1.4124
14.716	0.608		1.4162
14.759	0.609		1.4197
14.803	0.611		1.4233
14.846	0.613		1.4270
14.890	0.615		1.4307
14.934	0.616		1.4341
14.976	0.618		1.4373
15.021	0.620		1.4410
15.064	0.622		1.4446
15.107	0.623		1.4482
15.152	0.625		1.4521
15.194	0.627		1.4557
15.237	0.629		1.4594
15.282	0.630		1.4631
15.325	0.632		1.4668
15.367	0.634		1.4703
15.412	0.635		1.4740
15.455	0.637		1.4773
15.498	0.639		1.4809
15.543	0.641		1.4849
15.585	0.642		1.4885
15.630	0.644		1.4923
15.673	0.645		1.4957
15.716	0.647		1.4995
15.763	0.649		1.5034
15.809	0.651		1.5071
15.852	0.653		1.5105
15.903	0.655		1.5147
15.953	0.657		1.5188
15.999	0.659		1.5227
16.046	0.661		1.5268
16.096	0.663		1.5308
16.145	0.664		1.5349
16.193	0.666		1.5389
16.241	0.668		1.5430
16.289	0.670		1.5469
16.335	0.672		1.5506
16.382	0.674		1.5546
16.428	0.675		1.5586
16.475	0.678		1.5627
16.521	0.680		1.5666
16.568	0.681		1.5704
16.615	0.683		1.5743
16.661	0.685		1.5781
16.708	0.687		1.5820
16.754	0.689		1.5856
16.801	0.691		1.5894
16.847	0.693		1.5934
16.894	0.695		1.5976
16.940	0.697		1.6014
16.987	0.699		1.6051
17.033	0.701		1.6090
17.080	0.703		1.6129
17.126	0.705		1.6166
17.173	0.707		1.6204
17.219	0.708		1.6241
17.266	0.710		1.6281
17.312	0.712		1.6320
17.359	0.714		1.6364
17.405	0.716		1.6404
17.452	0.718		1.6441
17.498	0.720		1.6479
17.545	0.722		1.6519
17.591	0.723		1.6556
17.638	0.725		1.6593
17.684	0.727		1.6630
17.731	0.729		1.6670
17.777	0.731		1.6711
17.824	0.733		1.6751
17.870	0.735		1.6789
17.917	0.737		1.6828
17.963	0.739		1.6865
18.010	0.741		1.6904
18.063	0.743		1.6946
18.109	0.745		1.6982
18.155	0.747		1.7019
18.205	0.749		1.7063
18.251	0.751		1.7105
18.298	0.752		1.7145
18.344	0.754		1.7183
18.391	0.756		1.7224
18.440	0.758		1.7264
18.487	0.760		1.7302
18.536	0.762		1.7341
18.583	0.764		1.7379
18.629	0.766		1.7417
18.676	0.768		1.7459
18.722	0.770		1.7500
18.769	0.772		1.7538
18.815	0.774		1.7576
18.862	0.776		1.7616
18.908	0.778		1.7654
18.955	0.779		1.7690
19.001	0.781		1.7726
19.048	0.783		1.7765
19.094	0.785		1.7804
19.141	0.787		1.7844
19.187	0.789		1.7884
19.234	0.791		1.7924
19.280	0.793		1.7962
19.327	0.795		1.8002
19.373	0.797		1.8041
19.420	0.799		1.8078
19.466	0.801		1.8115
19.513	0.803		1.8154
19.559	0.804		1.8195
19.606	0.806		1.8235
19.655	0.808		1.8275
19.702	0.810		1.8314
19.748	0.812		1.8354
19.795	0.814		1.8393
19.841	0.816		1.8429
19.888	0.818		1.8467
19.934	0.820		1.8504
19.981	0.822		1.8544
20.027	0.824		1.8584
20.074	0.825		1.8623
20.120	0.827		1.8660
20.167	0.830		1.8699
20.216	0.832		1.8742
20.263	0.834		1.8780
20.309	0.836		1.8817
20.356	0.837		1.8856
20.402	0.839		1.8896
20.449	0.842		1.8937
20.495	0.844		1.8976
20.542	0.846		1.9015
20.588	0.847		1.9053
20.635	0.849		1.9092
20.681	0.851		1.9131
20.728	0.853		1.9169
20.774	0.855		1.9205
20.821	0.857		1.9244
20.867	0.858		1.9284
20.914	0.860		1.9325
20.960	0.861		1.9362
21.007	0.863		1.9400
21.053	0.865		1.9439
21.100	0.867		1.9478
21.146	0.869		1.9514
21.193	0.870		1.9553
21.240	0.873		1.9592
21.286	0.875		1.9630
21.333	0.877		1.9672
21.379	0.879		1.9714
21.426	0.880		1.9753
21.472	0.883		1.9790
21.519	0.885		1.9830
21.565	0.886		1.9868
21.612	0.889		1.9905
21.658	0.891		1.9941
21.705	0.892		1.9980
21.751	0.894		2.0021
21.798	0.896		2.0062
21.844	0.898		2.0101
21.891	0.900		2.0140
21.937	0.902		2.0177
21.984	0.904		2.0216
22.030	0.906		2.0253
22.077	0.908		2.0290
22.123	0.910		2.0326
22.170	0.912		2.0365
22.216	0.914		2.0406
22.263	0.916		2.0448
22.309	0.918		2.0486
22.356	0.920		2.0526
22.402	0.922		2.0566
22.449	0.923		2.0604
22.495	0.925		2.0641
22.542	0.927		2.0679
22.588	0.929		2.0715
22.635	0.931		2.0755
22.681	0.933		2.0797
22.728	0.935		2.0838
22.774	0.937		2.0875
22.821	0.939		2.0914
22.867	0.941		2.0953
22.914	0.943		2.0991
22.960	0.945		2.1026
23.007	0.947		2.1064
23.053	0.949		2.1102
23.100	0.951		2.1142
23.146	0.953		2.1181
23.193	0.955		2.1221
23.240	0.957		2.1262
23.286	0.959		2.1300
23.333	0.962		2.1340
23.379	0.963		2.1379
23.426	0.965		2.1416
23.472	0.967		2.1453
23.519	0.969		2.1493
23.565	0.971		2.1534
23.612	0.973		2.1573
23.658	0.975		2.1610
23.705	0.977		2.1650
23.751	0.979		2.1690
23.798	0.981		2.1729
23.844	0.983		2.1765
23.891	0.985		2.1803
23.937	0.987		2.1840
23.984	0.989		2.1880
24.030	0.991		2.1920
24.077	0.993		2.1958
24.123	0.995		2.1995
24.170	0.997		2.2035
24.216	0.999		2.2075
24.263	1.001		2.2114
24.312	1.003		2.2153
24.359	1.005		2.2192
24.410	1.007		2.2236
24.458	1.009		2.2278
24.504	1.011		2.2317
24.551	1.013		2.2356
24.597	1.015		2.2393
24.644	1.017		2.2433
24.690	1.019		2.2471
24.737	1.021		2.2509
24.783	1.023		2.2546
24.830	1.025		2.2584
24.876	1.027		2.2626
24.923	1.029		2.2666
24.969	1.031		2.2703
25.016	1.034		2.2741
25.062	1.036		2.2779
25.109	1.038		2.2818
25.155	1.040		2.2855
25.202	1.042		2.2893
25.248	1.044		2.2931
25.295	1.046		2.2971
25.341	1.048		2.3012
25.388	1.050		2.3055
25.434	1.052		2.3092
25.481	1.054		2.3130
25.527	1.057		2.3169
25.574	1.058		2.3208
25.620	1.060		2.3244
25.667	1.062		2.3281
25.713	1.064		2.3320
25.760	1.066		2.3361
25.806	1.068		2.3402
25.853	1.070		2.3441
25.899	1.072		2.3479
25.946	1.074		2.3517
25.992	1.076		2.3555
26.039	1.078		2.3593
26.085	1.080		2.3629
26.132	1.082		2.3666
26.178	1.084		2.3705
26.225	1.086		2.3747
26.271	1.088		2.3788
26.318	1.091		2.3827
26.365	1.092		2.3867
26.411	1.095		2.3907
26.458	1.097		2.3945
26.504	1.099		2.3982
26.553	1.101		2.4021
26.600	1.103		2.4058
26.646	1.105		2.4098
26.693	1.107		2.4140
26.740	1.109		2.4180
26.786	1.111		2.4218
26.833	1.113		2.4257
26.879	1.116		2.4297
26.926	1.118		2.4334
26.972	1.119		2.4369
27.019	1.121		2.4407
27.065	1.123		2.4445
27.112	1.125		2.4485
27.158	1.128		2.4525
27.205	1.129		2.4565
27.251	1.131		2.4604
27.298	1.134		2.4644
27.347	1.136		2.4685
27.394	1.138		2.4724
27.440	1.140		2.4760
27.487	1.142		2.4798
27.533	1.144		2.4839
27.582	1.146		2.4881
27.629	1.149		2.4920
27.676	1.150		2.4958
27.722	1.152		2.4998
27.769	1.155		2.5038
27.815	1.157		2.5075
27.862	1.159		2.5112
27.908	1.161		2.5149
27.955	1.163		2.5187
28.001	1.165		2.5227
28.048	1.167		2.5268
28.094	1.170		2.5305
28.141	1.172		2.5343
28.187	1.174		2.5382
28.234	1.176		2.5423
28.280	1.178		2.5460
28.327	1.180		2.5498
28.373	1.182		2.5537
28.420	1.185		2.5577
28.466	1.187		2.5617
28.513	1.189		2.5658
28.559	1.191		2.5695
28.606	1.193		2.5733
28.664	1.195		2.5782
28.734	1.198		2.5839
28.803	1.201		2.5895
28.873	1.205		2.5956
28.943	1.208		2.6014
29.013	1.212		2.6071
29.083	1.215		2.6130
29.152	1.219		2.6185
29.222	1.222		2.6243
29.292	1.225		2.6301
29.362	1.228		2.6365
29.431	1.231		2.6422
29.501	1.234		2.6480
29.571	1.238		2.6539
29.641	1.241		2.6594
29.710	1.244		2.6650
29.780	1.247		2.6712
29.850	1.251		2.6771
29.920	1.254		2.6829
29.990	1.258		2.6886
30.059	1.261		2.6941
30.129	1.264		2.6997
30.199	1.267		2.7057
30.269	1.270		2.7119
30.338	1.273		2.7177
30.408	1.277		2.7237
30.478	1.280		2.7294
30.548	1.284		2.7350
30.617	1.287		2.7406
30.687	1.290		2.7468
30.757	1.293		2.7527
30.827	1.296		2.7585
30.896	1.300		2.7644
30.966	1.303		2.7697
31.036	1.306		2.7753
31.106	1.310		2.7813
31.176	1.313		2.7873
31.245	1.316		2.7932
31.315	1.320		2.7991
31.385	1.323		2.8050
31.455	1.326		2.8105
31.524	1.330		2.8163
31.594	1.333		2.8224
31.664	1.336		2.8281
31.734	1.339		2.8341
31.803	1.343		2.8399
31.873	1.347		2.8454
31.943	1.350		2.8510
32.011	1.353		2.8569
32.081	1.356		2.8628
32.151	1.360		2.8685
32.221	1.363		2.8745
32.290	1.366		2.8801
32.359	1.370		2.8858
32.429	1.373		2.8918
32.499	1.376		2.8979
32.569	1.380		2.9036
32.639	1.383		2.9095
32.709	1.387		2.9152
32.779	1.390		2.9208
32.849	1.394		2.9267
32.917	1.397		2.9327
32.987	1.400		2.9383
33.057	1.404		2.9441
33.127	1.407		2.9498
33.197	1.410		2.9555
33.267	1.414		2.9613
33.337	1.417		2.9675
33.407	1.421		2.9737
33.476	1.424		2.9791
33.545	1.428		2.9850
33.615	1.431		2.9906
33.685	1.435		2.9962
33.755	1.438		3.0023
33.825	1.441		3.0083
33.898	1.445		3.0144
33.968	1.449		3.0201
34.037	1.452		3.0257
34.106	1.455		3.0311
34.176	1.458		3.0369
34.246	1.462		3.0432
34.316	1.465		3.0491
34.386	1.469		3.0551
34.456	1.472		3.0609
34.526	1.476		3.0665
34.596	1.479		3.0721
34.665	1.483		3.0781
34.734	1.486		3.0842
34.804	1.490		3.0899
34.874	1.494		3.0958
34.944	1.497		3.1013
35.014	1.500		3.1069
35.084	1.504		3.1127
35.154	1.507		3.1187
35.224	1.511		3.1246
35.292	1.514		3.1304
35.362	1.518		3.1364
35.432	1.522		3.1419
35.502	1.525		3.1476
35.572	1.529		3.1538
35.642	1.532		3.1596
35.712	1.536		3.1655
35.782	1.539		3.1714
35.851	1.543		3.1769
35.920	1.547		3.1825
35.990	1.550		3.1884
36.060	1.554		3.1943
36.130	1.558		3.2000
36.200	1.562		3.2059
36.270	1.566		3.2117
36.340	1.570		3.2174
36.410	1.573		3.2234
36.479	1.577		3.2294
36.548	1.581		3.2352
36.618	1.585		3.2409
36.688	1.589		3.2468
36.758	1.592		3.2524
36.828	1.596		3.2581
36.898	1.600		3.2643
36.968	1.604		3.2700
37.040	1.608		3.2759
37.109	1.611		3.2816
37.179	1.615		3.2872
37.249	1.618		3.2931
37.319	1.622		3.2990
37.389	1.626		3.3054
37.459	1.629		3.3110
37.529	1.633		3.3170
37.599	1.637		3.3226
37.667	1.641		3.3280
37.737	1.645		3.3339
37.807	1.649		3.3401
37.877	1.653		3.3459
37.947	1.657		3.3516
38.017	1.661		3.3574
38.087	1.664		3.3629
38.157	1.668		3.3685
38.226	1.672		3.3747
38.295	1.676		3.3806
38.365	1.680		3.3866
38.435	1.684		3.3925
38.505	1.688		3.3981
38.575	1.691		3.4037
38.648	1.695		3.4098
38.721	1.699		3.4163
38.790	1.703		3.4219
38.859	1.707		3.4278
38.929	1.711		3.4335
38.999	1.715		3.4389
39.069	1.719		3.4447
39.139	1.722		3.4507
39.209	1.726		3.4566
39.279	1.730		3.4626
39.349	1.734		3.4685
39.417	1.738		3.4741
39.487	1.741		3.4796
39.557	1.745		3.4858
39.627	1.749		3.4917
39.697	1.753		3.4975
39.767	1.757		3.5035
39.837	1.761		3.5090
39.907	1.765		3.5147
39.976	1.769		3.5204
40.045	1.773		3.5264
40.115	1.777		3.5321
40.185	1.781		3.5379
40.261	1.785		3.5444
40.331	1.790		3.5500
40.401	1.794		3.5560
40.471	1.797		3.5620
40.540	1.801		3.5678
40.609	1.805		3.5734
40.679	1.809		3.5794
40.749	1.813		3.5850
40.819	1.817		3.5906
40.889	1.822		3.5969
40.959	1.826		3.6026
41.029	1.830		3.6083
41.099	1.834		3.6141
41.167	1.838		3.6196
41.237	1.842		3.6254
41.307	1.846		3.6313
41.377	1.850		3.6377
41.447	1.854		3.6434
41.517	1.858		3.6492
41.587	1.863		3.6550
41.657	1.867		3.6605
41.726	1.871		3.6663
41.795	1.875		3.6724
41.910	1.882		3.6820
41.979	1.887		3.6876
42.048	1.890		3.6931
42.118	1.894		3.6986
42.188	1.899		3.7045
42.258	1.903		3.7108
42.328	1.907		3.7166
42.398	1.912		3.7227
42.468	1.916		3.7284
42.537	1.921		3.7339
42.606	1.925		3.7395
42.676	1.929		3.7457
42.746	1.933		3.7517
42.816	1.938		3.7574
42.886	1.942		3.7634
42.956	1.946		3.7688
43.026	1.951		3.7744
43.096	1.955		3.7803
43.165	1.959		3.7862
43.234	1.963		3.7921
43.304	1.968		3.7980
43.374	1.972		3.8039
43.447	1.976		3.8097
43.517	1.981		3.8155
43.587	1.985		3.8217
43.657	1.990		3.8274
43.726	1.994		3.8333
43.795	1.998		3.8391
43.865	2.003		3.8446
43.935	2.007		3.8503
44.005	2.011		3.8562
44.075	2.016		3.8621
44.145	2.020		3.8678
44.215	2.025		3.8738
44.285	2.029		3.8796
44.354	2.033		3.8852
44.423	2.038		3.8912
44.493	2.043		3.8972
44.563	2.047		3.9030
44.633	2.052		3.9088
44.703	2.056		3.9146
44.773	2.060		3.9201
44.843	2.064		3.9260
44.912	2.069		3.9321
44.981	2.073		3.9376
45.054	2.078		3.9437
45.124	2.083		3.9494
45.194	2.087		3.9551
45.264	2.091		3.9609
45.334	2.096		3.9670
45.404	2.101		3.9733
45.474	2.105		3.9789
45.542	2.110		3.9847
45.612	2.114		3.9902
45.682	2.118		3.9958
45.752	2.123		4.0019
45.822	2.128		4.0079
45.892	2.132		4.0138
45.962	2.137		4.0195
46.032	2.141		4.0252
46.101	2.145		4.0306
46.170	2.150		4.0362
46.240	2.155		4.0425
46.310	2.159		4.0485
46.380	2.164		4.0545
46.450	2.169		4.0603
46.520	2.174		4.0659
46.590	2.178		4.0715
46.660	2.183		4.0775
46.729	2.187		4.0836
46.798	2.192		4.0892
46.868	2.197		4.0952
46.938	2.201		4.1007
47.008	2.205		4.1062
47.078	2.210		4.1120
47.148	2.215		4.1180
47.218	2.220		4.1240
47.287	2.224		4.1299
47.356	2.229		4.1358
47.426	2.234		4.1414
47.496	2.238		4.1470
47.566	2.243		4.1532
47.636	2.248		4.1590
47.706	2.252		4.1648
47.776	2.257		4.1708
47.846	2.261		4.1764
47.915	2.266		4.1819
47.984	2.270		4.1877
48.054	2.274		4.1937
48.124	2.279		4.1994
48.194	2.283		4.2053
48.264	2.288		4.2112
48.334	2.293		4.2168
48.404	2.298		4.2228
48.474	2.302		4.2289
48.542	2.307		4.2346
48.612	2.312		4.2403
48.682	2.317		4.2462
48.752	2.322		4.2518
48.822	2.327		4.2575
48.892	2.332		4.2637
48.962	2.336		4.2694
49.032	2.341		4.2752
49.101	2.346		4.2809
49.170	2.351		4.2864
49.240	2.355		4.2922
49.310	2.360		4.2981
49.380	2.365		4.3045
49.450	2.370		4.3102
49.520	2.375		4.3161
49.590	2.381		4.3218
49.660	2.385		4.3273
49.729	2.390		4.3331
49.804	2.395		4.3397
49.874	2.400		4.3456
49.947	2.406		4.3515
50.017	2.410		4.3573
50.087	2.415		4.3628
50.157	2.420		4.3684
50.226	2.425		4.3745
50.295	2.430		4.3806
50.365	2.434		4.3865
50.435	2.440		4.3923
50.505	2.445		4.3980
50.575	2.450		4.4036
50.645	2.454		4.4094
50.718	2.460		4.4159
50.789	2.465		4.4217
50.859	2.470		4.4277
50.932	2.475		4.4336
51.002	2.480		4.4390
51.072	2.485		4.4448
51.142	2.490		4.4508
51.212	2.495		4.4568
51.282	2.500		4.4627
51.357	2.506		4.4691
51.426	2.511		4.4746
51.496	2.516		4.4803
51.566	2.521		4.4865
51.636	2.526		4.4923
51.706	2.532		4.4981
51.776	2.537		4.5041
51.846	2.541		4.5097
51.915	2.546		4.5152
51.984	2.551		4.5210
52.054	2.556		4.5270
52.124	2.561		4.5327
52.194	2.566		4.5386
52.264	2.572		4.5445
52.334	2.577		4.5501
52.404	2.582		4.5561
52.474	2.587		4.5622
52.542	2.592		4.5679
52.612	2.597		4.5736
52.682	2.603		4.5795
52.752	2.608		4.5851
52.822	2.613		4.5908
52.892	2.619		4.5970
52.962	2.624		4.6028
53.032	2.629		4.6085
53.101	2.634		4.6142
53.170	2.640		4.6197
53.240	2.645		4.6255
53.310	2.650		4.6314
53.380	2.655		4.6378
53.450	2.661		4.6434
53.520	2.666		4.6493
53.590	2.672		4.6551
53.660	2.677		4.6606
53.729	2.682		4.6664
53.798	2.686		4.6724
53.868	2.692		4.6784
53.938	2.697		4.6841
54.008	2.703		4.6898
54.078	2.708		4.6954
54.148	2.714		4.7009
54.218	2.719		4.7070
54.287	2.724		4.7131
54.356	2.730		4.7189
54.426	2.735		4.7249
54.496	2.740		4.7305
54.566	2.746		4.7361
54.636	2.751		4.7419
54.706	2.756		4.7482
54.776	2.762		4.7539
54.846	2.767		4.7598
54.915	2.772		4.7656
54.984	2.777		4.7709
55.054	2.783		4.7765
55.124	2.788		4.7825
55.194	2.793		4.7885
55.264	2.799		4.7945
55.334	2.804		4.8003
55.404	2.809		4.8062
55.474	2.815		4.8117
55.542	2.820		4.8176
55.612	2.825		4.8236
55.682	2.831		4.8293
55.752	2.836		4.8354
55.822	2.842		4.8411
55.892	2.847		4.8467
55.962	2.853		4.8523
56.032	2.858		4.8584
56.101	2.863		4.8640
56.176	2.869		4.8703
56.246	2.875		4.8763
56.316	2.880		4.8819
56.386	2.886		4.8878
56.456	2.891		4.8938
56.526	2.897		4.8998
56.596	2.902		4.9055
56.665	2.908		4.9113
56.734	2.913		4.9169
56.804	2.919		4.9225
56.874	2.925		4.9286
56.944	2.930		4.9345
57.014	2.936		4.9402
57.084	2.942		4.9460
57.154	2.947		4.9517
57.224	2.952		4.9574
57.292	2.958		4.9631
57.362	2.964		4.9694
57.432	2.970		4.9753
57.502	2.975		4.9811
57.572	2.981		4.9870
57.642	2.987		4.9924
57.712	2.992		4.9982
57.782	2.998		5.0044
57.851	3.004		5.0102
57.920	3.010		5.0159
57.990	3.015		5.0217
58.060	3.021		5.0272
58.130	3.026		5.0328
58.200	3.032		5.0387
58.270	3.038		5.0450
58.340	3.043		5.0508
58.410	3.049		5.0569
58.479	3.055		5.0625
58.548	3.061		5.0680
58.618	3.066		5.0737
58.688	3.071		5.0799
58.758	3.077		5.0858
58.828	3.083		5.0916
58.898	3.088		5.0975
58.968	3.094		5.1029
59.037	3.099		5.1084
59.106	3.105		5.1143
59.176	3.110		5.1203
59.246	3.116		5.1262
59.316	3.121		5.1321
59.386	3.127		5.1380
59.456	3.133		5.1436
59.526	3.138		5.1495
59.596	3.144		5.1556
59.665	3.150		5.1612
59.734	3.156		5.1671
59.804	3.161		5.1729
59.874	3.167		5.1785
59.944	3.172		5.1841
60.014	3.178		5.1901
60.084	3.184		5.1960
60.154	3.190		5.2017
60.224	3.196		5.2077
60.292	3.202		5.2133
60.362	3.207		5.2190
60.432	3.213		5.2251
60.502	3.218		5.2311
60.572	3.224		5.2369
60.642	3.230		5.2427
60.712	3.235		5.2485
60.782	3.241		5.2540
60.851	3.247		5.2599
60.920	3.253		5.2659
60.990	3.258		5.2715
61.060	3.264		5.2773
61.130	3.270		5.2831
61.200	3.276		5.2887
61.270	3.281		5.2946
61.340	3.287		5.3007
61.409	3.293		5.3069
61.479	3.299		5.3124
61.548	3.305		5.3183
61.618	3.311		5.3239
61.688	3.317		5.3295
61.758	3.323		5.3355
61.828	3.329		5.3416
61.898	3.335		5.3474
61.968	3.341		5.3531
62.036	3.346		5.3586
62.107	3.352		5.3642
62.176	3.358		5.3699
62.246	3.363		5.3762
62.316	3.369		5.3821
62.386	3.375		5.3881
62.456	3.381		5.3939
62.531	3.388		5.3999
62.602	3.393		5.4056
62.670	3.399		5.4115
62.740	3.405		5.4177
62.810	3.411		5.4233
62.880	3.417		5.4293
62.950	3.422		5.4348
63.020	3.428		5.4403
63.090	3.434		5.4462
63.159	3.439		5.4521
63.230	3.445		5.4582
63.298	3.451		5.4639
63.368	3.457		5.4699
63.438	3.463		5.4755
63.508	3.469		5.4812
63.578	3.475		5.4874
63.648	3.481		5.4931
63.718	3.487		5.4990
63.786	3.493		5.5048
63.857	3.499		5.5104
63.926	3.505		5.5160
63.996	3.511		5.5219
64.067	3.517		5.5279
64.138	3.522		5.5337
64.209	3.529		5.5397
64.281	3.534		5.5457
64.352	3.540		5.5515
64.424	3.546		5.5577
64.495	3.553		5.5638
64.567	3.559		5.5697
64.638	3.565		5.5756
64.709	3.571		5.5815
64.781	3.577		5.5872
64.852	3.583		5.5932
64.924	3.589		5.5995
64.995	3.595		5.6052
65.067	3.601		5.6112
65.138	3.608		5.6170
65.209	3.613		5.6228
65.281	3.619		5.6288
65.352	3.625		5.6351
65.424	3.632		5.6413
65.495	3.638		5.6470
65.567	3.644		5.6532
65.638	3.650		5.6587
65.709	3.656		5.6645
65.781	3.661		5.6708
65.852	3.668		5.6769
65.924	3.674		5.6828
65.995	3.680		5.6886
66.067	3.686		5.6944
66.138	3.692		5.7000
66.209	3.699		5.7061
66.281	3.704		5.7125
66.352	3.710		5.7185
66.424	3.716		5.7246
66.495	3.723		5.7304
66.567	3.729		5.7361
66.638	3.735		5.7420
66.709	3.740		5.7483
66.781	3.747		5.7542
66.852	3.753		5.7602
66.924	3.760		5.7661
66.995	3.766		5.7716
67.067	3.771		5.7776
67.138	3.777		5.7836
67.209	3.784		5.7897
67.281	3.790		5.7958
67.352	3.796		5.8018
67.424	3.802		5.8077
67.495	3.809		5.8133
67.567	3.815		5.8197
67.638	3.821		5.8256
67.709	3.827		5.8315
67.781	3.833		5.8377
67.852	3.839		5.8433
67.924	3.845		5.8491
67.995	3.851		5.8551
68.067	3.857		5.8612
68.138	3.863		5.8670
68.210	3.869		5.8731
68.281	3.876		5.8790
68.352	3.882		5.8848
68.424	3.889		5.8910
68.495	3.895		5.8971
68.567	3.901		5.9030
68.638	3.907		5.9089
68.710	3.914		5.9149
68.781	3.920		5.9206
68.855	3.926		5.9268
68.926	3.933		5.9330
68.998	3.939		5.9388
69.069	3.945		5.9447
69.141	3.952		5.9506
69.212	3.958		5.9563
69.284	3.964		5.9623
69.355	3.970		5.9687
69.426	3.977		5.9748
69.498	3.984		5.9806
69.569	3.990		5.9866
69.641	3.997		5.9923
69.712	4.003		5.9981
69.784	4.009		6.0044
69.855	4.016		6.0105
69.926	4.022		6.0163
69.998	4.028		6.0222
70.069	4.035		6.0278
70.141	4.041		6.0336
70.212	4.047		6.0397
70.284	4.053		6.0460
70.355	4.059		6.0520
70.426	4.065		6.0581
70.498	4.072		6.0639
70.569	4.078		6.0695
70.641	4.084		6.0755
70.712	4.091		6.0818
70.784	4.097		6.0878
70.855	4.104		6.0937
70.926	4.110		6.0996
70.998	4.116		6.1052
71.069	4.122		6.1110
71.141	4.128		6.1172
71.212	4.134		6.1232
71.284	4.140		6.1293
71.355	4.147		6.1353
71.426	4.153		6.1411
71.498	4.159		6.1469
71.569	4.165		6.1531
71.641	4.171		6.1591
71.712	4.177		6.1650
71.784	4.184		6.1712
71.855	4.190		6.1768
71.926	4.196		6.1825
72.001	4.203		6.1888
72.073	4.210		6.1950
72.144	4.216		6.2008
72.216	4.222		6.2069
72.287	4.228		6.2127
72.358	4.235		6.2185
72.430	4.241		6.2247
72.501	4.247		6.2309
72.585	4.255		6.2378
72.644	4.260		6.2427
72.704	4.266		6.2477
72.763	4.271		6.2524
72.823	4.277		6.2573
72.882	4.282		6.2625
72.942	4.287		6.2675
73.001	4.293		6.2723
73.061	4.298		6.2773
73.120	4.303		6.2821
73.180	4.309		6.2869
73.239	4.314		6.2918
73.299	4.319		6.2968
73.358	4.324		6.3022
73.418	4.330		6.3074
73.477	4.335		6.3121
73.537	4.341		6.3172
73.596	4.346		6.3220
73.656	4.352		6.3267
73.716	4.357		6.3316
73.775	4.362		6.3369
73.835	4.367		6.3420
73.894	4.373		6.3469
73.954	4.378		6.3518
74.013	4.383		6.3567
74.073	4.389		6.3614
74.132	4.394		6.3661
74.192	4.399		6.3711
74.251	4.404		6.3765
74.311	4.410		6.3815
74.370	4.416		6.3866
74.430	4.422		6.3917
74.489	4.427		6.3964
74.549	4.432		6.4012
74.608	4.438		6.4059
74.668	4.443		6.4112
74.727	4.448		6.4164
74.787	4.453		6.4213
74.846	4.459		6.4262
74.906	4.464		6.4313
74.966	4.469		6.4359
75.025	4.474		6.4406
75.085	4.479		6.4456
75.144	4.484		6.4507
75.209	4.490		6.4562
75.269	4.495		6.4614
75.329	4.500		6.4664
75.388	4.506		6.4714
75.448	4.511		6.4761
75.507	4.516		6.4809
75.567	4.522		6.4863
75.626	4.527		6.4912
75.686	4.533		6.4961
75.745	4.538		6.5012
75.805	4.544		6.5062
75.864	4.549		6.5108
75.924	4.554		6.5157
75.983	4.559		6.5206
76.043	4.564		6.5258
76.103	4.570		6.5307
76.162	4.575		6.5355
76.222	4.580		6.5407
76.281	4.586		6.5455
76.341	4.591		6.5504
76.400	4.596		6.5554
76.460	4.601		6.5606
76.519	4.607		6.5657
76.579	4.612		6.5706
76.638	4.617		6.5755
76.698	4.623		6.5805
76.760	4.628		6.5854
76.819	4.634		6.5902
76.879	4.639		6.5955
76.938	4.644		6.6005
76.998	4.650		6.6053
77.057	4.655		6.6102
77.117	4.661		6.6152
77.176	4.666		6.6199
77.236	4.671		6.6249
77.295	4.676		6.6298
77.355	4.682		6.6352
77.417	4.687		6.6406
77.477	4.693		6.6454
77.537	4.698		6.6505
77.597	4.704		6.6554
77.656	4.709		6.6600
77.716	4.715		6.6650
77.775	4.720		6.6702
77.835	4.726		6.6753
77.894	4.731		6.6802
77.954	4.737		6.6851
78.013	4.742		6.6900
78.073	4.747		6.6947
78.132	4.752		6.6994
78.192	4.757		6.7044
78.251	4.763		6.7098
78.311	4.768		6.7149
78.370	4.774		6.7199
78.430	4.779		6.7250
78.490	4.785		6.7298
78.549	4.790		6.7345
78.609	4.796		6.7393
78.668	4.801		6.7445
78.728	4.806		6.7498
78.787	4.811		6.7546
78.847	4.817		6.7596
78.906	4.823		6.7646
78.966	4.828		6.7692
79.025	4.833		6.7739
79.085	4.839		6.7789
79.144	4.844		6.7839
79.204	4.849		6.7891
79.263	4.855		6.7941
79.323	4.860		6.7992
79.384	4.866		6.8043
79.444	4.871		6.8091
79.504	4.876		6.8140
79.563	4.881		6.8192
79.623	4.887		6.8243
79.682	4.892		6.8291
79.742	4.897		6.8342
79.801	4.902		6.8391
79.861	4.908		6.8439
79.920	4.913		6.8486
79.980	4.919		6.8536
80.039	4.924		6.8587
80.099	4.929		6.8637
80.158	4.934		6.8685
80.218	4.940		6.8737
80.277	4.945		6.8785
80.337	4.951		6.8834
80.396	4.957		6.8884
80.456	4.962		6.8936
80.516	4.968		6.8987
80.575	4.973		6.9036
80.635	4.979		6.9085
80.694	4.984		6.9135
80.754	4.989		6.9183
80.813	4.995		6.9230
80.873	5.000		6.9283
80.932	5.005		6.9333
80.992	5.011		6.9381
81.051	5.016		6.9430
81.111	5.022		6.9480
81.170	5.027		6.9527
81.230	5.033		6.9577
81.289	5.038		6.9626
81.349	5.044		6.9680
81.408	5.049		6.9732
81.468	5.055		6.9780
81.527	5.060		6.9829
81.587	5.066		6.9879
81.646	5.070		6.9925
81.706	5.076		6.9974
81.766	5.081		7.0027
81.825	5.086		7.0078
81.885	5.092		7.0128
81.944	5.097		7.0176
82.004	5.102		7.0225
82.063	5.108		7.0272
82.123	5.113		7.0320
82.182	5.118		7.0368
82.242	5.123		7.0423
82.301	5.129		7.0473
82.361	5.134		7.0524
82.420	5.140		7.0575
82.480	5.146		7.0623
82.539	5.151		7.0670
82.599	5.157		7.0718
82.658	5.162		7.0769
82.718	5.168		7.0822
82.777	5.173		7.0870
82.837	5.179		7.0920
82.896	5.185		7.0971
82.956	5.190		7.1017
83.016	5.196		7.1064
83.079	5.201		7.1117
83.138	5.207		7.1167
83.198	5.212		7.1219
83.257	5.217		7.1270
83.317	5.223		7.1320
83.376	5.228		7.1370
83.436	5.234		7.1418
83.495	5.239		7.1465
83.555	5.244		7.1518
83.616	5.250		7.1570
83.676	5.255		7.1619
83.736	5.261		7.1670
83.795	5.267		7.1720
83.855	5.272		7.1767
83.914	5.277		7.1815
83.974	5.283		7.1864
84.033	5.288		7.1916
84.093	5.293		7.1965
84.152	5.299		7.2013
84.212	5.305		7.2064
84.271	5.310		7.2114
84.331	5.316		7.2162
84.391	5.321		7.2212
84.450	5.327		7.2263
84.510	5.333		7.2315
84.569	5.339		7.2363
84.629	5.345		7.2413
84.688	5.351		7.2463
84.748	5.356		7.2511
84.808	5.362		7.2559
84.867	5.367		7.2610
84.926	5.373		7.2661
84.986	5.378		7.2709
85.045	5.384		7.2758
85.105	5.389		7.2808
85.164	5.395		7.2855
85.224	5.400		7.2904
85.283	5.406		7.2953
85.343	5.411		7.3007
85.402	5.418		7.3060
85.462	5.424		7.3108
85.521	5.430		7.3157
85.581	5.436		7.3207
85.641	5.441		7.3254
85.700	5.447		7.3302
85.760	5.452		7.3354
85.819	5.458		7.3406
85.879	5.464		7.3456
85.938	5.469		7.3504
85.998	5.475		7.3553
86.057	5.480		7.3600
86.117	5.485		7.3648
86.176	5.490		7.3696
86.236	5.496		7.3750
86.295	5.502		7.3802
86.355	5.508		7.3852
86.414	5.513		7.3903
86.474	5.519		7.3951
86.533	5.524		7.3998
86.593	5.530		7.4046
86.652	5.535		7.4097
86.712	5.540		7.4150
86.771	5.546		7.4199
86.831	5.552		7.4248
86.891	5.557		7.4300
86.950	5.563		7.4346
87.010	5.568		7.4392
87.069	5.573		7.4441
87.129	5.578		7.4493
87.190	5.584		7.4545
87.250	5.589		7.4596
87.310	5.595		7.4646
87.370	5.601		7.4698
87.430	5.606		7.4746
87.490	5.612		7.4793
87.549	5.617		7.4845
87.609	5.623		7.4897
87.668	5.629		7.4945
87.728	5.634		7.4996
87.787	5.640		7.5046
87.849	5.646		7.5095
87.908	5.652		7.5143
87.968	5.657		7.5192
88.027	5.663		7.5243
88.087	5.668		7.5293
88.146	5.674		7.5341
88.206	5.680		7.5392
88.266	5.686		7.5443
88.325	5.692		7.5490
88.385	5.697		7.5540
88.444	5.703		7.5591
88.504	5.709		7.5643
88.563	5.715		7.5692
88.623	5.721		7.5741
88.682	5.726		7.5791
88.742	5.732		7.5839
88.801	5.738		7.5886
88.861	5.743		7.5938
88.920	5.749		7.5990
88.980	5.754		7.6038
89.039	5.760		7.6086
89.099	5.766		7.6136
89.158	5.771		7.6183
89.218	5.777		7.6233
89.277	5.782		7.6282
89.337	5.788		7.6334
89.396	5.795		7.6388
89.456	5.801		7.6436
89.516	5.807		7.6486
89.575	5.813		7.6535
89.635	5.819		7.6582
89.694	5.824		7.6630
89.754	5.830		7.6682
89.813	5.836		7.6733
89.873	5.842		7.6784
89.932	5.848		7.6832
89.995	5.854		7.6883
90.055	5.859		7.6931
90.115	5.865		7.6979
90.174	5.871		7.7027
90.234	5.877		7.7081
90.293	5.883		7.7132
90.353	5.889		7.7182
90.412	5.895		7.7233
90.472	5.901		7.7282
90.531	5.907		7.7329
90.591	5.912		7.7377
90.650	5.918		7.7427
90.710	5.924		7.7481
90.769	5.930		7.7529
90.829	5.936		7.7579
90.888	5.942		7.7630
90.948	5.948		7.7676
91.021	5.955		7.7734
91.081	5.960		7.7784
91.141	5.966		7.7836
91.200	5.972		7.7886
91.260	5.978		7.7938
91.319	5.984		7.7987
91.379	5.990		7.8038
91.438	5.995		7.8085
91.498	6.001		7.8133
91.557	6.006		7.8185
91.617	6.012		7.8236
91.676	6.017		7.8284
91.736	6.023		7.8336
91.795	6.029		7.8385
91.855	6.034		7.8433
91.914	6.040		7.8480
91.974	6.045		7.8530
92.032	6.050		7.8580
92.093	6.056		7.8631
92.151	6.062		7.8678
92.210	6.067		7.8728
92.270	6.073		7.8778
92.329	6.079		7.8826
92.389	6.084		7.8876
92.448	6.090		7.8927
92.508	6.096		7.8979
92.569	6.103		7.9029
92.627	6.108		7.9077
92.686	6.114		7.9127
92.746	6.120		7.9175
92.805	6.126		7.9222
92.865	6.132		7.9274
92.924	6.138		7.9325
92.984	6.144		7.9373
93.043	6.150		7.9422
93.103	6.156		7.9472
93.162	6.162		7.9519
93.222	6.167		7.9568
93.282	6.173		7.9618
93.341	6.179		7.9670
93.401	6.185		7.9725
93.460	6.190		7.9772
93.520	6.196		7.9822
93.579	6.202		7.9871
93.639	6.208		7.9918
93.698	6.214		7.9966
93.758	6.219		8.0018
93.817	6.225		8.0069
93.877	6.231		8.0120
93.936	6.237		8.0168
93.996	6.243		8.0217
94.055	6.248		8.0264
94.115	6.254		8.0312
94.176	6.259		8.0361
94.234	6.265		8.0414
94.293	6.271		8.0465
94.353	6.277		8.0515
94.412	6.283		8.0566
94.472	6.289		8.0615
94.532	6.294		8.0663
94.591	6.300		8.0710
94.651	6.305		8.0761
94.710	6.310		8.0814
94.770	6.316		8.0863
94.829	6.322		8.0912
94.889	6.327		8.0964
94.948	6.333		8.1010
95.008	6.338		8.1057
95.067	6.344		8.1105
95.127	6.349		8.1157
95.186	6.354		8.1207
95.246	6.360		8.1259
95.305	6.366		8.1308
95.365	6.371		8.1359
95.424	6.377		8.1407
95.484	6.383		8.1454
95.543	6.389		8.1506
95.603	6.395		8.1557
95.662	6.401		8.1605
95.722	6.406		8.1656
95.782	6.412		8.1707
95.841	6.418		8.1754
95.901	6.424		8.1803
95.960	6.429		8.1850
96.020	6.435		8.1902
96.079	6.440		8.1952
96.139	6.446		8.2001
96.198	6.451		8.2050
96.258	6.457		8.2102
96.317	6.463		8.2149
96.377	6.468		8.2199
96.436	6.474		8.2250
96.496	6.480		8.2302
96.555	6.486		8.2351
96.615	6.491		8.2400
96.674	6.497		8.2450
96.734	6.503		8.2499
96.793	6.509		8.2545
96.853	6.514		8.2596
96.912	6.520		8.2648
96.972	6.527		8.2697
97.032	6.533		8.2746
97.091	6.538		8.2795
97.151	6.544		8.2844
97.210	6.550		8.2891
97.270	6.556		8.2941
97.334	6.562		8.2997
97.394	6.568		8.3052
97.454	6.575		8.3100
97.514	6.581		8.3149
97.573	6.587		8.3200
97.633	6.593		8.3246
97.692	6.598		8.3294
97.752	6.604		8.3346
97.811	6.610		8.3398
97.871	6.616		8.3448
97.930	6.622		8.3496
97.990	6.628		8.3546
98.049	6.634		8.3593
98.109	6.640		8.3640
98.168	6.645		8.3688
98.228	6.650		8.3741
98.287	6.656		8.3793
98.347	6.662		8.3843
98.407	6.668		8.3895
98.466	6.674		8.3943
98.526	6.679		8.3991
98.585	6.685		8.4038
98.645	6.691		8.4089
98.704	6.696		8.4141
98.764	6.702		8.4191
98.823	6.708		8.4240
98.883	6.714		8.4292
98.942	6.720		8.4338
99.002	6.725		8.4385
99.061	6.731		8.4433
99.121	6.736		8.4484
99.180	6.741		8.4535
99.240	6.747		8.4586
99.299	6.753		8.4636
99.359	6.759		8.4687
99.418	6.765		8.4735
99.478	6.771		8.4782
99.537	6.776		8.4833
99.597	6.782		8.4885
99.657	6.788		8.4935
99.716	6.794		8.4984
99.776	6.800		8.5035
99.835	6.806		8.5083
99.895	6.812		8.5131
99.954	6.817		8.5178
100.014	6.822		8.5230
100.073	6.828		8.5280
100.133	6.833		8.5329
100.192	6.839		8.5378
100.252	6.845		8.5430
100.311	6.850		8.5477
100.371	6.856		8.5527
100.430	6.862		8.5578
100.490	6.868		8.5630
100.549	6.875		8.5679
100.609	6.881		8.5728
100.668	6.887		8.5778
100.728	6.892		8.5827
100.787	6.898		8.5874
100.847	6.903		8.5924
100.907	6.909		8.5977
100.966	6.915		8.6025
101.026	6.922		8.6074
101.085	6.927		8.6123
101.145	6.934		8.6172
101.204	6.939		8.6220
101.264	6.945		8.6270
101.323	6.950		8.6320
101.383	6.957		8.6375
101.442	6.963		8.6423
101.502	6.969		8.6472
101.561	6.975		8.6523
101.621	6.981		8.6570
101.680	6.987		8.6617
101.740	6.992		8.6668
101.799	6.998		8.6720
101.859	7.004		8.6771
101.918	7.010		8.6819
101.978	7.016		8.6868
102.037	7.022		8.6916
102.101	7.028		8.6967
102.161	7.034		8.7015
102.221	7.039		8.7067
102.281	7.045		8.7121
102.341	7.051		8.7171
102.401	7.058		8.7223
102.460	7.064		8.7271
102.520	7.070		8.7319
102.579	7.076		8.7366
102.639	7.081		8.7416
102.698	7.087		8.7469
102.758	7.094		8.7520
102.817	7.100		8.7568
102.877	7.106		8.7620
102.936	7.112		8.7667
102.996	7.118		8.7713
103.055	7.124		8.7761
103.115	7.130		8.7812
103.174	7.136		8.7863
103.234	7.142		8.7914
103.293	7.147		8.7964
103.353	7.153		8.8015
103.412	7.159		8.8064
103.472	7.165		8.8110
103.532	7.171		8.8161
103.591	7.177		8.8213
103.651	7.183		8.8263
103.710	7.189		8.8312
103.770	7.196		8.8364
103.829	7.202		8.8411
103.889	7.208		8.8459
103.948	7.214		8.8507
104.008	7.220		8.8558
104.067	7.226		8.8608
104.127	7.233		8.8657
104.186	7.239		8.8706
104.246	7.245		8.8758
104.305	7.251		8.8805
104.365	7.257		8.8854
104.424	7.264		8.8905
104.484	7.270		8.8957
104.543	7.277		8.9007
104.603	7.284		8.9056
104.662	7.290		8.9105
104.722	7.297		8.9155
104.782	7.303		8.9202
104.841	7.309		8.9251
104.901	7.315		8.9304
104.960	7.322		8.9353
105.020	7.328		8.9402
105.079	7.334		8.9451
105.139	7.339		8.9500
105.198	7.345		8.9547
105.258	7.351		8.9597
105.317	7.357		8.9648
105.377	7.363		8.9703
105.436	7.369		8.9751
105.496	7.375		8.9800
105.555	7.382		8.9851
105.615	7.388		8.9898
105.674	7.394		8.9945
105.734	7.400		8.9996
105.793	7.406		9.0048
105.853	7.413		9.0099
105.912	7.419		9.0148
105.972	7.425		9.0196
106.032	7.431		9.0245
106.091	7.437		9.0292
106.151	7.443		9.0339
106.210	7.449		9.0391
106.270	7.455		9.0445
106.329	7.461		9.0494
106.389	7.467		9.0546
106.448	7.473		9.0595
106.508	7.480		9.0643
106.567	7.485		9.0690
106.627	7.491		9.0739
106.686	7.496		9.0791
106.746	7.502		9.0843
106.809	7.509		9.0894
106.869	7.515		9.0946
106.929	7.521		9.0995
106.989	7.527		9.1040
107.049	7.533		9.1089
107.109	7.538		9.1140
107.168	7.544		9.1191
107.198	7.547		9.1216
107.228	7.550		9.1242
107.258	7.553		9.1268
107.287	7.556		9.1292
107.317	7.560		9.1317
107.347	7.563		9.1342
107.377	7.566		9.1368
107.407	7.569		9.1392
107.436	7.572		9.1414
107.466	7.575		9.1438
107.496	7.578		9.1463
107.526	7.581		9.1488
107.555	7.584		9.1514
107.585	7.587		9.1541
107.615	7.590		9.1566
107.645	7.593		9.1590
107.674	7.596		9.1614
107.704	7.599		9.1639
107.734	7.602		9.1665
107.764	7.605		9.1691
107.793	7.608		9.1715
107.823	7.611		9.1739
107.853	7.614		9.1762
107.883	7.617		9.1787
107.912	7.620		9.1810
107.942	7.623		9.1834
107.972	7.626		9.1859
108.002	7.628		9.1885
108.032	7.631		9.1911
108.061	7.634		9.1936
108.091	7.637		9.1960
108.121	7.640		9.1984
108.151	7.643		9.2009
108.180	7.646		9.2033
108.210	7.649		9.2059
108.240	7.652		9.2085
108.270	7.655		9.2110
108.299	7.658		9.2133
108.329	7.661		9.2157
108.359	7.664		9.2182
108.389	7.666		9.2208
108.418	7.669		9.2233
108.450	7.672		9.2260
108.479	7.675		9.2286
108.508	7.678		9.2311
108.537	7.681		9.2335
108.567	7.684		9.2359
108.597	7.687		9.2383
108.627	7.691		9.2408
108.657	7.694		9.2434
108.686	7.696		9.2458
108.716	7.699		9.2483
108.746	7.702		9.2507
108.776	7.705		9.2530
108.805	7.708		9.2554
108.835	7.711		9.2579
108.865	7.714		9.2605
108.895	7.717		9.2632
108.924	7.720		9.2657
108.954	7.723		9.2681
108.984	7.726		9.2705
109.014	7.729		9.2730
109.043	7.732		9.2754
109.073	7.735		9.2779
109.103	7.738		9.2804
109.133	7.741		9.2828
109.162	7.744		9.2851
109.192	7.747		9.2875
109.222	7.750		9.2900
109.252	7.753		9.2925
109.282	7.756		9.2950
109.311	7.758		9.2975
109.341	7.761		9.3002
109.371	7.764		9.3029
109.401	7.768		9.3056
109.430	7.771		9.3080
109.460	7.774		9.3103
109.490	7.777		9.3128
109.520	7.780		9.3153
109.549	7.783		9.3178
109.579	7.786		9.3203
109.609	7.789		9.3227
109.639	7.792		9.3250
109.668	7.795		9.3273
109.698	7.798		9.3297
109.728	7.801		9.3323
109.758	7.804		9.3349
109.787	7.807		9.3375
109.817	7.810		9.3401
109.847	7.814		9.3426
109.877	7.817		9.3451
109.907	7.820		9.3476
109.936	7.823		9.3499
109.966	7.826		9.3524
109.996	7.829		9.3549
110.026	7.832		9.3573
110.055	7.835		9.3596
110.085	7.838		9.3619
110.115	7.841		9.3643
110.145	7.844		9.3667
110.174	7.846		9.3691
110.204	7.849		9.3717
110.234	7.852		9.3745
110.264	7.855		9.3772
110.293	7.858		9.3796
110.323	7.861		9.3821
110.353	7.864		9.3846
110.383	7.867		9.3873
110.412	7.870		9.3898
110.442	7.873		9.3922
110.472	7.876		9.3947
110.502	7.878		9.3971
110.532	7.881		9.3994
110.561	7.884		9.4018
110.591	7.886		9.4042
110.621	7.889		9.4066
110.651	7.892		9.4092
110.680	7.895		9.4118
110.710	7.898		9.4145
110.740	7.901		9.4171
110.770	7.904		9.4195
110.799	7.907		9.4219
110.829	7.911		9.4243
110.859	7.914		9.4269
110.889	7.917		9.4295
110.918	7.920		9.4318
110.948	7.923		9.4341
110.978	7.926		9.4364
111.008	7.929		9.4388
111.037	7.932		9.4412
111.067	7.935		9.4437
111.097	7.937		9.4462
111.127	7.940		9.4488
111.157	7.943		9.4513
111.186	7.946		9.4538
111.216	7.949		9.4564
111.246	7.952		9.4590
111.276	7.956		9.4615
111.305	7.958		9.4639
111.335	7.961		9.4665
111.365	7.965		9.4691
111.395	7.968		9.4715
111.424	7.970		9.4739
111.454	7.973		9.4762
111.484	7.976		9.4786
111.514	7.979		9.4811
111.543	7.982		9.4837
111.573	7.985		9.4864
111.603	7.988		9.4889
111.633	7.991		9.4914
111.662	7.994		9.4937
111.692	7.997		9.4962
111.722	8.000		9.4988
111.753	8.004		9.5015
111.782	8.007		9.5039
111.811	8.010		9.5062
111.841	8.013		9.5086
111.871	8.016		9.5110
111.901	8.019		9.5134
111.930	8.022		9.5157
111.960	8.025		9.5182
111.990	8.028		9.5208
112.020	8.031		9.5234
112.049	8.034		9.5259
112.079	8.037		9.5284
112.109	8.041		9.5308
112.139	8.044		9.5332
112.168	8.047		9.5356
112.198	8.050		9.5382
[truncated: 3,001 more rows]
