# Supplementary material for: Enhanced mechanical, thermal and biocompatible nature of dual component electrospun nanocomposite for bone tissue engineering
Source: PeerJ. 2019 May 27;7:e6986. doi: 10.7717/peerj.6986 (PMC6542347; doi:10.7717/peerj.6986)
Supplement: Dataset S3 [file peerj-07-6986-s003.zip › Tensile/PU (2).txt]

sec	AD1:N		X:mm
0.0800	0.051		0.5673
0.1600	0.054		0.5775
0.2400	0.056		0.5878
0.3200	0.057		0.5982
0.4000	0.057		0.6087
0.4800	0.059		0.6193
0.5600	0.061		0.6299
0.6400	0.062		0.6414
0.7200	0.061		0.6522
0.8000	0.062		0.6632
0.8800	0.064		0.6742
0.9600	0.067		0.6854
1.0400	0.069		0.6967
1.1200	0.069		0.7080
1.2000	0.070		0.7195
1.2800	0.070		0.7310
1.3600	0.071		0.7426
1.4400	0.072		0.7542
1.5200	0.072		0.7660
1.8400	0.075		0.8139
1.9200	0.075		0.8262
2.0000	0.076		0.8384
2.0800	0.077		0.8508
2.1600	0.079		0.8632
2.2400	0.079		0.8757
2.3200	0.080		0.8883
2.4000	0.081		0.9010
2.4800	0.082		0.9136
2.5600	0.083		0.9264
2.6400	0.083		0.9392
2.7200	0.084		0.9520
2.8000	0.085		0.9650
2.8800	0.086		0.9779
2.9600	0.087		0.9909
3.0400	0.089		1.0040
3.1200	0.089		1.0171
3.2000	0.089		1.0302
3.2800	0.091		1.0433
3.3600	0.092		1.0565
3.4400	0.094		1.0696
3.5200	0.094		1.0828
3.6000	0.094		1.0960
3.6800	0.095		1.1091
3.7600	0.096		1.1223
3.8400	0.098		1.1354
3.9200	0.098		1.1486
4.0000	0.098		1.1617
4.0800	0.098		1.1749
4.1600	0.099		1.1879
4.2400	0.101		1.2010
4.3200	0.102		1.2141
4.4000	0.102		1.2272
4.4800	0.103		1.2403
4.5600	0.104		1.2535
4.6400	0.105		1.2666
4.7200	0.107		1.2796
4.8000	0.107		1.2928
4.8800	0.107		1.3059
4.9600	0.109		1.3191
5.0400	0.110		1.3323
5.1200	0.112		1.3456
5.2000	0.113		1.3588
5.2800	0.113		1.3720
5.3600	0.114		1.3853
5.4400	0.116		1.3985
5.5200	0.118		1.4119
5.6000	0.119		1.4252
5.6800	0.120		1.4385
5.7600	0.121		1.4518
5.8400	0.123		1.4651
5.9200	0.124		1.4784
6.0000	0.124		1.4917
6.0800	0.126		1.5050
6.1600	0.127		1.5183
6.2400	0.129		1.5316
6.3200	0.130		1.5448
6.4000	0.131		1.5580
6.4800	0.132		1.5712
6.5600	0.133		1.5844
6.6400	0.135		1.5976
6.7200	0.136		1.6109
6.8000	0.137		1.6240
6.8800	0.138		1.6373
6.9600	0.140		1.6504
7.0400	0.142		1.6637
7.1200	0.143		1.6769
7.2000	0.144		1.6902
7.2800	0.146		1.7034
7.3600	0.148		1.7167
7.4400	0.149		1.7300
7.5200	0.150		1.7433
7.6000	0.152		1.7566
7.6800	0.154		1.7700
7.7600	0.156		1.7841
7.8400	0.157		1.7974
7.9200	0.159		1.8108
8.0000	0.161		1.8241
8.0800	0.163		1.8374
8.1600	0.164		1.8506
8.2400	0.166		1.8639
8.3200	0.167		1.8772
8.4000	0.168		1.8905
8.4800	0.171		1.9037
8.5600	0.172		1.9170
8.6400	0.173		1.9302
8.7200	0.174		1.9434
8.8000	0.175		1.9567
8.8800	0.178		1.9699
8.9600	0.180		1.9832
9.0400	0.182		1.9965
9.1200	0.183		2.0097
9.2000	0.185		2.0230
9.2800	0.186		2.0363
9.3600	0.189		2.0497
9.4400	0.191		2.0630
9.5200	0.193		2.0764
9.6000	0.195		2.0897
9.6800	0.197		2.1031
9.7600	0.198		2.1164
9.8400	0.201		2.1298
9.9200	0.204		2.1432
10.0000	0.206		2.1566
10.0800	0.208		2.1699
10.1600	0.210		2.1833
10.2400	0.212		2.1966
10.3200	0.214		2.2099
10.4000	0.216		2.2232
10.4800	0.218		2.2365
10.5600	0.220		2.2497
10.6400	0.222		2.2630
10.7200	0.224		2.2763
10.8000	0.225		2.2895
10.8800	0.226		2.3027
10.9600	0.229		2.3159
11.0400	0.232		2.3292
11.1200	0.233		2.3424
11.2000	0.235		2.3556
11.2800	0.237		2.3689
11.3600	0.240		2.3821
11.4400	0.241		2.3954
11.5200	0.244		2.4087
11.6000	0.246		2.4220
11.6800	0.248		2.4353
11.7600	0.251		2.4486
11.8400	0.254		2.4619
11.9200	0.255		2.4753
12.0000	0.257		2.4886
12.0800	0.261		2.5020
12.1600	0.265		2.5153
12.2400	0.267		2.5287
12.3200	0.268		2.5420
12.4000	0.270		2.5554
12.4800	0.273		2.5687
12.5600	0.276		2.5821
12.6400	0.278		2.5954
12.7200	0.280		2.6087
12.8000	0.281		2.6220
12.8800	0.284		2.6353
12.9600	0.286		2.6486
13.0400	0.288		2.6619
13.1200	0.291		2.6752
13.2000	0.294		2.6885
13.2800	0.297		2.7018
13.3600	0.299		2.7151
13.4400	0.301		2.7285
13.5200	0.304		2.7418
13.6000	0.306		2.7551
13.6800	0.309		2.7685
13.7600	0.311		2.7818
13.8400	0.313		2.7952
13.9200	0.316		2.8085
14.0000	0.320		2.8219
14.0800	0.321		2.8353
14.1600	0.323		2.8486
14.2400	0.326		2.8620
14.3200	0.330		2.8753
14.4000	0.333		2.8887
14.4800	0.335		2.9020
14.5600	0.337		2.9153
14.6400	0.340		2.9286
14.7200	0.343		2.9420
14.8000	0.346		2.9553
14.8800	0.348		2.9694
14.9600	0.350		2.9827
15.0400	0.352		2.9960
15.1200	0.356		3.0093
15.2000	0.359		3.0225
15.2800	0.360		3.0358
15.3600	0.362		3.0491
15.4400	0.366		3.0625
15.5200	0.370		3.0758
15.6000	0.372		3.0891
15.6800	0.374		3.1025
15.7600	0.375		3.1158
15.8400	0.379		3.1291
15.9200	0.383		3.1425
16.0000	0.385		3.1559
16.0800	0.387		3.1693
16.1600	0.389		3.1827
16.2400	0.393		3.1960
16.3200	0.396		3.2094
16.4000	0.399		3.2228
16.4800	0.401		3.2361
16.5600	0.404		3.2495
16.6400	0.408		3.2629
16.7200	0.411		3.2762
16.8000	0.413		3.2895
16.8800	0.415		3.3028
16.9600	0.418		3.3161
17.0400	0.422		3.3294
17.1200	0.424		3.3427
17.2000	0.427		3.3560
17.2800	0.429		3.3692
17.3600	0.432		3.3825
17.4400	0.435		3.3958
17.5200	0.437		3.4091
17.6000	0.439		3.4224
17.6800	0.442		3.4357
17.7600	0.445		3.4490
17.8400	0.448		3.4623
17.9200	0.451		3.4756
18.0000	0.453		3.4889
18.0800	0.456		3.5022
18.1600	0.460		3.5156
18.2400	0.462		3.5289
18.3200	0.465		3.5423
18.4000	0.468		3.5557
18.4800	0.471		3.5690
18.5600	0.474		3.5824
18.6400	0.477		3.5958
18.7200	0.480		3.6092
18.8000	0.483		3.6225
18.8800	0.487		3.6359
18.9600	0.490		3.6492
19.0400	0.492		3.6625
19.1200	0.495		3.6758
19.2000	0.499		3.6892
19.2800	0.502		3.7025
19.3600	0.504		3.7159
19.4400	0.507		3.7292
19.5200	0.509		3.7425
19.6000	0.512		3.7558
19.6800	0.515		3.7692
19.7600	0.518		3.7826
19.8400	0.522		3.7959
19.9200	0.524		3.8093
20.0000	0.527		3.8226
20.0800	0.531		3.8360
20.1600	0.533		3.8492
20.2400	0.536		3.8625
20.3200	0.539		3.8758
20.4000	0.542		3.8891
20.4800	0.546		3.9023
20.5600	0.548		3.9156
20.6400	0.551		3.9287
20.7200	0.555		3.9420
20.8000	0.559		3.9552
20.8800	0.562		3.9684
20.9600	0.564		3.9816
21.0400	0.567		3.9949
21.1200	0.571		4.0081
21.2000	0.575		4.0213
21.2800	0.578		4.0346
21.3600	0.581		4.0478
21.4400	0.584		4.0611
21.5200	0.587		4.0744
21.6000	0.589		4.0885
21.6800	0.592		4.1018
21.7600	0.596		4.1151
21.8400	0.600		4.1284
21.9200	0.602		4.1418
22.0000	0.605		4.1551
22.0800	0.608		4.1684
22.1600	0.612		4.1818
22.2400	0.615		4.1952
22.3200	0.619		4.2085
22.4000	0.622		4.2219
22.4800	0.625		4.2353
22.5600	0.628		4.2487
22.6400	0.632		4.2621
22.7200	0.635		4.2754
22.8000	0.638		4.2888
22.8800	0.641		4.3022
22.9600	0.645		4.3156
23.0400	0.648		4.3290
23.1200	0.651		4.3423
23.2000	0.655		4.3557
23.2800	0.659		4.3691
23.3600	0.662		4.3824
23.4400	0.666		4.3957
23.5200	0.671		4.4091
23.6000	0.679		4.4224
23.6800	0.685		4.4356
23.7600	0.691		4.4488
23.8400	0.696		4.4621
23.9200	0.702		4.4753
24.0000	0.708		4.4886
24.0800	0.714		4.5018
24.1600	0.718		4.5151
24.2400	0.723		4.5284
24.3200	0.731		4.5416
24.4000	0.737		4.5549
24.4800	0.742		4.5682
24.5600	0.747		4.5815
24.6400	0.752		4.5949
24.7200	0.758		4.6082
24.8000	0.763		4.6215
24.8800	0.768		4.6349
24.9600	0.773		4.6482
25.0400	0.778		4.6616
25.1200	0.783		4.6749
25.2000	0.788		4.6882
25.3100	0.795		4.7066
25.4300	0.803		4.7266
25.5500	0.810		4.7466
25.6700	0.818		4.7666
25.7900	0.826		4.7866
25.9100	0.833		4.8066
26.0300	0.841		4.8266
26.1500	0.848		4.8467
26.2700	0.851		4.8667
26.3900	0.855		4.8867
26.5100	0.859		4.9067
26.6300	0.863		4.9267
26.7500	0.866		4.9468
26.8700	0.870		4.9669
26.9900	0.874		4.9870
27.1100	0.879		5.0071
27.2300	0.883		5.0272
27.3500	0.888		5.0473
27.4700	0.892		5.0673
27.5900	0.896		5.0873
27.7100	0.900		5.1072
27.8300	0.904		5.1271
27.9500	0.908		5.1471
28.0700	0.911		5.1670
28.1900	0.916		5.1868
28.3100	0.920		5.2067
28.4300	0.924		5.2266
28.5500	0.929		5.2466
28.6700	0.933		5.2666
28.7900	0.938		5.2866
28.9100	0.942		5.3066
29.0300	0.947		5.3267
29.1500	0.951		5.3476
29.2700	0.956		5.3677
29.3900	0.960		5.3878
29.5100	0.967		5.4078
29.6300	0.971		5.4279
29.7500	0.975		5.4479
29.8700	0.980		5.4678
29.9900	0.985		5.4877
30.1100	0.990		5.5076
30.2300	0.994		5.5275
30.3500	1.000		5.5473
30.4700	1.003		5.5672
30.5900	1.008		5.5870
30.7100	1.014		5.6069
30.8300	1.019		5.6268
30.9500	1.022		5.6467
31.0700	1.028		5.6667
31.1900	1.034		5.6867
31.3100	1.038		5.7067
31.4300	1.043		5.7267
31.5500	1.050		5.7467
31.6700	1.054		5.7667
31.7900	1.060		5.7868
31.9100	1.066		5.8068
32.0300	1.070		5.8268
32.1500	1.075		5.8467
32.2700	1.082		5.8667
32.3900	1.087		5.8867
32.5100	1.092		5.9066
32.6300	1.097		5.9265
32.7500	1.102		5.9464
32.8700	1.108		5.9663
32.9900	1.113		5.9863
33.1100	1.119		6.0062
33.2300	1.124		6.0262
33.3500	1.130		6.0463
33.4700	1.135		6.0663
33.5900	1.146		6.0863
33.7100	1.232		6.1064
33.8300	1.252		6.1264
33.9500	1.297		6.1464
34.0700	1.330		6.1665
34.1900	1.338		6.1865
34.3100	1.341		6.2064
34.4300	1.369		6.2263
34.5500	1.380		6.2463
34.6700	1.380		6.2662
34.7900	1.389		6.2861
34.9100	1.397		6.3060
35.0300	1.398		6.3259
35.1500	1.403		6.3459
35.2700	1.413		6.3659
35.3900	1.415		6.3859
35.5100	1.421		6.4059
35.6300	1.430		6.4260
35.7500	1.437		6.4461
35.8700	1.440		6.4662
35.9900	1.444		6.4862
36.1100	1.449		6.5064
36.2300	1.452		6.5273
36.3500	1.457		6.5473
36.4700	1.460		6.5673
36.5900	1.465		6.5873
36.7100	1.469		6.6073
36.8300	1.472		6.6272
36.9500	1.475		6.6471
37.0700	1.479		6.6670
37.1900	1.483		6.6869
37.3100	1.487		6.7069
37.4300	1.493		6.7268
37.5500	1.496		6.7467
37.6700	1.501		6.7667
37.7900	1.509		6.7867
37.9100	1.513		6.8067
38.0300	1.518		6.8268
38.1500	1.525		6.8468
38.2700	1.531		6.8669
38.3900	1.536		6.8869
38.5100	1.539		6.9070
38.6300	1.541		6.9270
38.7500	1.544		6.9470
38.8700	1.548		6.9670
38.9900	1.551		6.9869
39.1100	1.553		7.0068
39.2300	1.557		7.0267
39.3500	1.559		7.0467
39.4700	1.563		7.0666
39.5900	1.566		7.0866
39.7100	1.569		7.1065
39.8300	1.573		7.1265
39.9500	1.579		7.1465
40.0700	1.581		7.1665
40.1900	1.585		7.1865
40.3100	1.590		7.2065
40.4300	1.594		7.2266
40.5500	1.597		7.2467
40.6700	1.602		7.2667
40.7900	1.607		7.2866
40.9100	1.611		7.3066
41.0300	1.615		7.3266
41.1500	1.620		7.3465
41.2700	1.624		7.3664
41.3900	1.627		7.3863
41.5100	1.633		7.4062
41.6300	1.637		7.4261
41.7500	1.641		7.4460
41.8700	1.647		7.4660
41.9900	1.652		7.4859
42.1100	1.656		7.5059
42.2300	1.662		7.5260
42.3500	1.668		7.5460
42.4700	1.672		7.5661
42.5900	1.677		7.5862
42.7100	1.684		7.6064
42.8300	1.688		7.6265
42.9500	1.693		7.6466
43.0700	1.699		7.6666
43.1900	1.704		7.6866
43.3100	1.709		7.7065
43.4300	1.716		7.7271
43.5500	1.720		7.7469
43.6700	1.725		7.7667
43.7900	1.731		7.7865
43.9100	1.736		7.8062
44.0300	1.742		7.8260
44.1500	1.748		7.8458
44.2700	1.753		7.8657
44.3900	1.760		7.8857
44.5100	1.767		7.9057
44.6300	1.772		7.9258
44.7500	1.778		7.9459
44.8700	1.785		7.9660
44.9900	1.791		7.9862
45.1100	1.796		8.0062
45.2300	1.803		8.0263
45.3500	1.810		8.0463
45.4700	1.815		8.0664
45.5900	1.821		8.0864
45.7100	1.828		8.1063
45.8300	1.833		8.1263
45.9500	1.839		8.1463
46.0700	1.868		8.1663
46.1900	1.911		8.1863
46.3100	1.937		8.2063
46.4300	1.979		8.2263
46.5500	2.010		8.2464
46.6700	2.037		8.2664
46.7900	2.045		8.2864
46.9100	2.058		8.3065
47.0300	2.071		8.3265
47.1500	2.077		8.3464
47.2700	2.090		8.3664
47.3900	2.097		8.3863
47.5100	2.108		8.4062
47.6300	2.117		8.4262
47.7500	2.124		8.4461
47.8700	2.135		8.4660
47.9900	2.141		8.4859
48.1100	2.145		8.5058
48.2300	2.150		8.5258
48.3500	2.156		8.5457
48.4700	2.158		8.5657
48.5900	2.171		8.5857
48.7100	2.183		8.6057
48.8300	2.192		8.6257
48.9500	2.198		8.6458
49.0700	2.209		8.6658
49.1900	2.224		8.6859
49.3100	2.226		8.7060
49.4300	2.231		8.7260
49.5500	2.238		8.7459
49.6700	2.241		8.7659
49.7900	2.244		8.7860
49.9100	2.252		8.8059
50.0300	2.254		8.8258
50.1500	2.259		8.8466
50.2700	2.266		8.8658
50.3900	2.269		8.8865
50.5100	2.276		8.9064
50.6300	2.281		8.9264
50.7500	2.285		8.9463
50.8700	2.294		8.9663
50.9900	2.298		8.9863
51.1100	2.303		9.0062
51.2300	2.312		9.0262
51.3500	2.318		9.0463
51.4700	2.321		9.0663
51.5900	2.331		9.0863
51.7100	2.337		9.1063
51.8300	2.341		9.1264
51.9500	2.345		9.1463
52.0700	2.349		9.1663
52.1900	2.351		9.1863
52.3100	2.354		9.2063
52.4300	2.358		9.2262
52.5500	2.362		9.2462
52.6700	2.365		9.2662
52.7900	2.369		9.2861
52.9100	2.372		9.3060
53.0300	2.378		9.3261
53.1500	2.381		9.3460
53.2700	2.386		9.3660
53.3900	2.391		9.3860
53.5100	2.395		9.4061
53.6300	2.399		9.4261
53.7500	2.404		9.4461
53.8700	2.409		9.4660
53.9900	2.413		9.4860
54.1100	2.418		9.5059
54.2300	2.424		9.5259
54.3500	2.427		9.5458
54.4700	2.432		9.5657
54.5900	2.438		9.5857
54.7100	2.443		9.6056
54.8300	2.447		9.6256
54.9500	2.453		9.6455
55.0700	2.460		9.6655
55.1900	2.463		9.6856
55.3100	2.471		9.7056
55.4300	2.498		9.7257
55.5500	2.510		9.7457
55.6700	2.528		9.7658
55.7900	2.555		9.7859
55.9100	2.566		9.8060
56.0300	2.584		9.8260
56.1500	2.602		9.8460
56.2700	2.612		9.8660
56.3900	2.630		9.8860
56.5100	2.640		9.9059
56.6300	2.647		9.9259
56.7500	2.656		9.9458
56.8700	2.660		9.9657
56.9900	2.667		9.9857
57.1100	2.676		10.0056
57.2300	2.680		10.0255
57.3500	2.686		10.0463
57.4700	2.696		10.0655
57.5900	2.702		10.0863
57.7100	2.709		10.1063
57.8300	2.715		10.1263
57.9500	2.723		10.1464
58.0700	2.731		10.1664
58.1900	2.736		10.1864
58.3100	2.742		10.2063
58.4300	2.753		10.2263
58.5500	2.758		10.2463
58.6700	2.763		10.2662
58.7900	2.772		10.2861
58.9100	2.779		10.3061
59.0300	2.784		10.3260
59.1500	2.791		10.3460
59.2700	2.796		10.3659
59.3900	2.799		10.3860
59.5100	2.803		10.4060
59.6300	2.807		10.4261
59.7500	2.812		10.4461
59.8700	2.814		10.4661
59.9900	2.819		10.4862
60.1100	2.825		10.5063
60.2300	2.829		10.5263
60.3500	2.832		10.5463
60.4700	2.837		10.5662
60.5900	2.843		10.5861
60.7100	2.846		10.6060
60.8300	2.851		10.6259
60.9500	2.856		10.6458
61.0700	2.859		10.6657
61.1900	2.866		10.6856
61.3100	2.871		10.7055
61.4300	2.874		10.7254
61.5500	2.880		10.7454
61.6700	2.885		10.7654
61.7900	2.891		10.7854
61.9100	2.895		10.8055
62.0300	2.901		10.8255
62.1500	2.906		10.8456
62.2700	2.912		10.8656
62.3900	2.918		10.8857
62.5100	2.924		10.9057
62.6300	2.928		10.9256
62.7600	2.935		10.9473
62.8600	2.940		10.9639
62.9600	2.944		10.9805
63.0600	2.949		10.9970
63.1600	2.952		11.0136
63.2600	2.957		11.0301
63.3600	2.963		11.0468
63.4600	2.968		11.0634
63.5600	2.972		11.0800
63.6600	2.977		11.0966
63.7600	2.982		11.1132
63.8600	2.988		11.1299
63.9600	2.993		11.1466
64.0600	2.998		11.1633
64.1600	3.003		11.1800
64.2600	3.011		11.1967
64.3600	3.020		11.2134
64.4600	3.027		11.2301
64.5600	3.080		11.2468
64.6600	3.296		11.2635
64.7600	3.256		11.2811
64.8600	3.241		11.2977
64.9600	3.278		11.3144
65.0600	3.316		11.3310
65.1600	3.308		11.3476
65.2600	3.295		11.3642
65.3600	3.307		11.3809
65.4600	3.322		11.3975
65.5600	3.323		11.4142
65.6600	3.314		11.4309
65.7600	3.323		11.4476
65.8600	3.333		11.4644
65.9600	3.335		11.4811
66.0600	3.337		11.4979
66.1600	3.339		11.5146
66.2600	3.347		11.5314
66.3600	3.352		11.5481
66.4600	3.356		11.5648
66.5600	3.359		11.5814
66.6600	3.365		11.5980
66.7600	3.373		11.6146
66.8600	3.375		11.6311
66.9600	3.374		11.6476
67.0600	3.383		11.6641
67.1600	3.389		11.6807
67.2600	3.388		11.6972
67.3600	3.390		11.7137
67.4600	3.395		11.7302
67.5600	3.399		11.7468
67.6600	3.400		11.7634
67.7600	3.403		11.7801
67.8600	3.408		11.7967
67.9600	3.412		11.8134
68.0600	3.417		11.8301
68.1600	3.421		11.8468
68.2600	3.423		11.8636
68.3600	3.427		11.8803
68.4600	3.435		11.8970
68.5600	3.440		11.9138
68.6600	3.442		11.9306
68.7600	3.446		11.9473
68.8600	3.455		11.9641
68.9600	3.458		11.9808
69.0600	3.460		11.9975
69.1600	3.465		12.0142
69.2600	3.473		12.0308
69.3600	3.478		12.0475
69.4600	3.478		12.0642
69.5600	3.484		12.0807
69.6600	3.489		12.0973
69.7600	3.490		12.1139
69.8600	3.493		12.1305
69.9600	3.496		12.1471
70.0600	3.499		12.1636
70.1600	3.501		12.1801
70.2600	3.504		12.1967
70.3600	3.507		12.2133
70.4600	3.511		12.2299
70.5600	3.514		12.2466
70.6600	3.517		12.2632
70.7600	3.520		12.2799
70.8600	3.523		12.2965
70.9600	3.528		12.3132
71.0600	3.531		12.3299
71.1600	3.533		12.3466
71.2600	3.538		12.3633
71.3600	3.542		12.3799
71.4600	3.545		12.3965
71.5600	3.547		12.4132
71.6600	3.552		12.4306
71.7600	3.557		12.4464
71.8600	3.559		12.4638
71.9600	3.562		12.4803
72.0600	3.567		12.4969
72.1600	3.571		12.5135
72.2600	3.574		12.5302
72.3600	3.578		12.5468
72.4600	3.583		12.5635
72.5600	3.588		12.5802
72.6600	3.591		12.5970
72.7600	3.594		12.6137
72.8600	3.600		12.6304
72.9600	3.604		12.6472
73.0600	3.608		12.6639
73.1600	3.612		12.6807
73.2600	3.618		12.6974
73.3600	3.622		12.7142
73.4600	3.627		12.7308
73.5600	3.636		12.7474
73.6600	3.646		12.7641
73.7600	3.653		12.7807
73.8600	3.660		12.7972
73.9600	3.670		12.8138
74.0600	3.677		12.8303
74.1600	3.683		12.8469
74.2600	3.694		12.8634
74.3600	3.703		12.8801
74.4600	3.708		12.8966
74.5600	3.715		12.9133
74.6600	3.725		12.9299
74.7600	3.733		12.9466
74.8600	3.739		12.9633
74.9600	3.748		12.9800
75.0600	3.757		12.9968
75.1600	3.764		13.0136
75.2600	3.771		13.0303
75.3600	3.780		13.0471
75.4600	3.789		13.0639
75.5600	3.795		13.0806
75.6600	3.801		13.0973
75.7600	3.809		13.1140
75.8600	3.817		13.1307
75.9600	3.823		13.1473
76.0600	3.828		13.1639
76.1600	3.832		13.1805
76.2600	3.835		13.1971
76.3600	3.839		13.2137
76.4600	3.843		13.2303
76.5600	3.846		13.2469
76.6600	3.849		13.2635
76.7600	3.854		13.2801
76.8600	3.859		13.2968
76.9600	3.861		13.3134
77.0600	3.865		13.3301
77.1600	3.871		13.3468
77.2600	3.875		13.3635
77.3600	3.877		13.3801
77.4600	3.883		13.3969
77.5600	3.889		13.4136
77.6600	3.892		13.4303
77.7600	3.896		13.4470
77.8600	3.900		13.4636
77.9600	3.905		13.4803
78.0600	3.911		13.4969
78.1600	3.914		13.5135
78.2600	3.917		13.5301
78.3600	3.923		13.5467
78.4600	3.928		13.5633
78.5600	3.931		13.5799
78.6600	3.935		13.5973
78.7600	3.941		13.6131
78.8600	3.946		13.6298
78.9600	3.950		13.6464
79.0600	3.954		13.6639
79.1600	3.959		13.6806
79.2600	3.965		13.6973
79.3600	3.970		13.7140
79.4600	3.973		13.7307
79.5600	3.978		13.7474
79.6600	3.988		13.7641
79.7600	3.997		13.7808
79.8600	4.006		13.7975
79.9600	4.015		13.8142
80.0600	4.024		13.8308
80.1600	4.034		13.8474
80.2600	4.043		13.8640
80.3600	4.050		13.8806
80.4600	4.058		13.8971
80.5600	4.068		13.9136
80.6600	4.077		13.9302
80.7600	4.082		13.9468
80.8600	4.090		13.9634
80.9600	4.102		13.9799
81.0600	4.109		13.9965
81.1600	4.113		14.0131
81.2600	4.126		14.0297
81.3600	4.264		14.0464
81.4600	4.260		14.0631
81.5600	4.276		14.0798
81.6600	4.313		14.0964
81.7600	4.322		14.1131
81.8600	4.327		14.1299
81.9600	4.331		14.1466
82.0600	4.342		14.1633
82.1600	4.346		14.1799
82.2600	4.350		14.1966
82.3600	4.357		14.2133
82.4600	4.360		14.2299
82.5600	4.363		14.2466
82.6600	4.364		14.2632
82.7600	4.366		14.2798
82.8600	4.369		14.2964
82.9600	4.375		14.3130
83.0600	4.378		14.3296
83.1600	4.380		14.3462
83.2600	4.386		14.3628
83.3600	4.390		14.3795
83.4600	4.393		14.3961
83.5600	4.397		14.4128
83.6600	4.404		14.4294
83.7600	4.407		14.4462
83.8600	4.410		14.4628
83.9600	4.413		14.4795
84.0600	4.415		14.4962
84.1600	4.418		14.5129
84.2600	4.423		14.5296
84.3600	4.426		14.5462
84.4600	4.427		14.5629
84.5600	4.430		14.5796
84.6600	4.436		14.5962
84.7600	4.440		14.6128
84.8600	4.440		14.6294
84.9600	4.443		14.6460
85.0600	4.450		14.6627
85.1600	4.454		14.6793
85.2600	4.454		14.6960
85.3600	4.458		14.7126
85.4600	4.465		14.7301
85.5600	4.470		14.7459
85.6600	4.472		14.7626
85.7600	4.476		14.7793
85.8600	4.481		14.7968
85.9600	4.487		14.8127
86.0600	4.491		14.8295
86.1600	4.496		14.8471
86.2600	4.499		14.8638
86.3600	4.502		14.8805
86.4600	4.505		14.8972
86.5600	4.506		14.9139
86.6600	4.508		14.9306
86.7600	4.512		14.9473
86.8600	4.515		14.9640
86.9600	4.516		14.9806
87.0600	4.519		14.9972
87.1600	4.522		15.0138
87.2600	4.525		15.0304
87.3600	4.527		15.0470
87.4600	4.530		15.0637
87.5600	4.534		15.0803
87.6600	4.537		15.0969
87.7600	4.539		15.1136
87.8600	4.542		15.1303
87.9600	4.546		15.1469
88.0600	4.550		15.1636
88.1600	4.552		15.1804
88.2600	4.555		15.1971
88.3600	4.560		15.2138
88.4600	4.564		15.2305
88.5600	4.566		15.2472
88.6600	4.570		15.2639
88.7600	4.574		15.2807
88.8600	4.577		15.2974
88.9600	4.581		15.3141
89.0600	4.585		15.3307
89.1600	4.588		15.3474
89.2600	4.592		15.3640
89.3600	4.597		15.3806
89.4600	4.599		15.3971
89.5600	4.602		15.4137
89.6600	4.607		15.4302
89.7600	4.612		15.4467
89.8600	4.614		15.4632
89.9600	4.617		15.4797
90.0600	4.623		15.4963
90.1600	4.627		15.5128
90.2600	4.631		15.5294
90.3600	4.634		15.5460
90.4600	4.639		15.5626
90.5600	4.645		15.5793
90.6600	4.650		15.5959
90.7600	4.652		15.6126
90.8600	4.657		15.6293
90.9600	4.662		15.6460
91.0600	4.666		15.6627
91.1600	4.670		15.6793
91.2600	4.675		15.6961
91.3600	4.679		15.7127
91.4600	4.683		15.7293
91.5600	4.688		15.7459
91.6600	4.692		15.7625
91.7600	4.697		15.7792
91.8600	4.702		15.7958
91.9600	4.706		15.8125
92.0600	4.709		15.8292
92.1600	4.714		15.8458
92.2600	4.720		15.8626
92.3600	4.724		15.8793
92.4600	4.728		15.8960
92.5600	4.733		15.9127
92.6600	4.738		15.9294
92.7600	4.742		15.9470
92.8600	4.748		15.9628
92.9600	4.754		15.9795
93.0600	4.758		15.9961
93.1600	4.761		16.0127
93.2600	4.766		16.0301
93.3600	4.771		16.0467
93.4600	4.776		16.0632
93.5600	4.780		16.0797
93.6600	4.785		16.0963
93.7600	4.790		16.1129
93.8600	4.794		16.1294
93.9600	4.799		16.1460
94.0600	4.804		16.1626
94.1600	4.809		16.1792
94.2600	4.813		16.1958
94.3600	4.819		16.2125
94.4600	4.824		16.2293
94.5600	4.828		16.2460
94.6600	4.834		16.2627
94.7600	4.840		16.2794
94.8600	4.844		16.2961
94.9600	4.848		16.3129
95.0600	4.854		16.3295
95.1600	4.860		16.3462
95.2600	4.864		16.3629
95.3600	4.868		16.3796
95.4600	4.874		16.3963
95.5600	4.880		16.4129
95.6600	4.884		16.4296
95.7600	4.888		16.4462
95.8600	4.893		16.4629
95.9600	4.949		16.4795
96.0600	5.006		16.4962
96.1600	5.030		16.5129
96.2600	5.060		16.5296
96.3600	5.082		16.5463
96.4600	5.096		16.5630
96.5600	5.102		16.5797
96.6600	5.112		16.5965
96.7600	5.131		16.6131
96.8600	5.149		16.6298
96.9600	5.149		16.6465
97.0600	5.154		16.6632
97.1600	5.167		16.6799
97.2600	5.170		16.6965
97.3600	5.170		16.7132
97.4600	5.174		16.7298
97.5600	5.183		16.7465
97.6600	5.187		16.7631
97.7600	5.189		16.7797
97.8600	5.197		16.7964
97.9600	5.200		16.8130
98.0600	5.202		16.8296
98.1600	5.207		16.8462
98.2600	5.212		16.8629
98.3600	5.213		16.8796
98.4600	5.216		16.8963
98.5600	5.226		16.9129
98.6600	5.233		16.9296
98.7600	5.237		16.9464
98.8600	5.243		16.9631
98.9600	5.256		16.9798
99.0600	5.259		16.9964
99.1600	5.256		17.0131
99.2600	5.266		17.0298
99.3600	5.278		17.0465
99.4600	5.281		17.0631
99.5600	5.283		17.0798
99.6600	5.284		17.0964
99.7600	5.287		17.1130
99.8600	5.293		17.1296
99.9600	5.294		17.1462
100.0600	5.296		17.1636
100.1600	5.299		17.1793
100.2600	5.304		17.1958
100.3600	5.308		17.2132
100.4600	5.309		17.2298
100.5600	5.313		17.2464
100.6600	5.317		17.2629
100.7600	5.320		17.2796
100.8600	5.324		17.2962
100.9600	5.329		17.3128
101.0600	5.332		17.3295
101.1600	5.335		17.3461
101.2600	5.340		17.3628
101.3600	5.346		17.3795
101.4600	5.349		17.3962
101.5600	5.351		17.4129
101.6600	5.358		17.4296
101.7600	5.364		17.4462
101.8600	5.365		17.4629
101.9600	5.371		17.4795
102.0600	5.374		17.4962
102.1600	5.376		17.5128
102.2600	5.378		17.5294
102.3600	5.380		17.5460
102.4600	5.382		17.5626
102.5600	5.384		17.5792
102.6600	5.387		17.5958
102.7600	5.389		17.6125
102.8600	5.391		17.6291
102.9600	5.394		17.6457
103.0600	5.397		17.6623
103.1600	5.400		17.6790
103.2600	5.401		17.6957
103.3600	5.405		17.7124
103.4600	5.408		17.7290
103.5600	5.411		17.7457
103.6600	5.414		17.7624
103.7600	5.417		17.7790
103.8600	5.420		17.7957
103.9600	5.423		17.8123
104.0600	5.426		17.8289
104.1600	5.429		17.8456
104.2600	5.432		17.8622
104.3600	5.435		17.8788
104.4600	5.439		17.8954
104.5600	5.442		17.9119
104.6600	5.444		17.9285
104.7600	5.448		17.9452
104.8600	5.452		17.9618
104.9600	5.454		17.9785
105.0600	5.456		17.9951
105.1600	5.460		18.0118
105.2600	5.465		18.0285
105.3600	5.468		18.0452
105.4600	5.471		18.0620
105.5600	5.475		18.0787
105.6600	5.480		18.0955
105.7600	5.483		18.1123
105.8600	5.485		18.1290
105.9600	5.490		18.1458
106.0600	5.496		18.1625
106.1600	5.499		18.1792
106.2600	5.500		18.1959
106.3600	5.505		18.2126
106.4600	5.510		18.2292
106.5600	5.513		18.2459
106.6600	5.516		18.2624
106.7600	5.519		18.2790
106.8600	5.524		18.2956
106.9600	5.528		18.3122
107.0600	5.530		18.3289
107.1600	5.535		18.3463
107.2600	5.539		18.3621
107.3600	5.543		18.3788
107.4600	5.546		18.3955
107.5600	5.550		18.4130
107.6600	5.555		18.4297
107.7600	5.559		18.4465
107.8600	5.563		18.4632
107.9600	5.568		18.4799
108.0600	5.571		18.4967
108.1600	5.575		18.5134
108.2600	5.580		18.5301
108.3600	5.584		18.5468
108.4600	5.587		18.5634
108.5600	5.592		18.5801
108.6600	5.598		18.5967
108.7600	5.601		18.6133
108.8600	5.604		18.6298
108.9600	5.608		18.6464
109.0600	5.613		18.6630
109.1600	5.617		18.6796
109.2600	5.621		18.6962
109.3600	5.625		18.7128
109.4600	5.629		18.7294
109.5600	5.633		18.7460
109.6600	5.637		18.7627
109.7600	5.642		18.7794
109.8600	5.647		18.7961
109.9100	5.649		18.8044
109.9600	5.651		18.8128
110.0100	5.653		18.8211
110.0600	5.655		18.8294
110.1100	5.657		18.8378
110.1600	5.660		18.8462
110.2100	5.663		18.8545
110.2600	5.666		18.8629
110.3100	5.668		18.8712
110.3600	5.669		18.8795
110.4100	5.671		18.8879
110.4600	5.672		18.8962
110.5100	5.675		18.9045
110.5600	5.677		18.9128
110.6100	5.681		18.9212
110.6600	5.684		18.9295
110.7100	5.686		18.9378
110.7600	5.687		18.9461
110.8100	5.688		18.9544
110.8600	5.690		18.9627
110.9100	5.692		18.9710
110.9600	5.695		18.9793
111.0100	5.701		18.9876
111.0600	5.707		18.9959
111.1100	5.711		19.0041
111.1600	5.713		19.0125
111.2100	5.716		19.0207
111.2600	5.718		19.0290
111.3100	5.723		19.0374
111.3600	5.728		19.0457
111.4100	5.734		19.0540
111.4600	5.740		19.0623
111.5100	5.744		19.0706
111.5600	5.747		19.0789
111.6100	5.749		19.0872
111.6600	5.751		19.0956
111.7100	5.754		19.1039
111.7600	5.760		19.1122
111.8100	5.772		19.1206
111.8600	5.795		19.1290
111.9100	5.808		19.1374
111.9600	5.815		19.1457
112.0100	5.821		19.1541
112.0600	5.830		19.1625
112.1100	5.840		19.1709
112.1600	5.851		19.1792
112.2100	5.866		19.1876
112.2600	5.882		19.1959
112.3100	5.895		19.2043
112.3600	5.901		19.2127
112.4100	5.902		19.2211
112.4600	5.901		19.2294
112.5100	5.904		19.2377
112.5600	5.910		19.2461
112.6100	5.917		19.2544
112.6600	5.924		19.2627
112.7100	5.927		19.2709
112.7600	5.928		19.2792
112.8100	5.929		19.2875
112.8600	5.929		19.2957
112.9100	5.930		19.3039
112.9600	5.933		19.3122
113.0100	5.939		19.3204
113.0600	5.946		19.3287
113.1100	5.949		19.3369
113.1600	5.950		19.3451
113.2100	5.951		19.3533
113.2600	5.951		19.3615
113.3100	5.952		19.3698
113.3600	5.956		19.3780
113.4100	5.963		19.3863
113.4600	5.970		19.3946
113.5100	5.973		19.4028
113.5600	5.972		19.4111
113.6100	5.972		19.4194
113.6600	5.974		19.4276
113.7100	5.977		19.4360
113.7600	5.979		19.4442
113.8100	5.981		19.4525
113.8600	5.984		19.4609
113.9100	5.987		19.4692
113.9600	5.987		19.4776
114.0100	5.987		19.4859
114.0600	5.988		19.4943
114.1100	5.990		19.5035
114.1600	5.993		19.5110
114.2100	5.997		19.5194
114.2600	5.999		19.5287
114.3100	6.001		19.5362
114.3600	6.001		19.5446
114.4100	6.002		19.5530
114.4600	6.003		19.5613
114.5100	6.006		19.5706
114.5600	6.008		19.5782
114.6100	6.011		19.5874
114.6600	6.013		19.5957
114.7100	6.014		19.6041
114.7600	6.015		19.6125
114.8100	6.017		19.6208
114.8600	6.019		19.6292
114.9100	6.020		19.6375
114.9600	6.022		19.6458
115.0100	6.024		19.6542
115.0600	6.027		19.6626
115.1100	6.029		19.6709
115.1600	6.030		19.6793
115.2100	6.032		19.6876
115.2600	6.034		19.6959
115.3100	6.037		19.7042
115.3600	6.038		19.7125
115.4100	6.039		19.7208
115.4600	6.040		19.7292
115.5100	6.040		19.7375
115.5600	6.042		19.7458
115.6100	6.044		19.7541
115.6600	6.048		19.7624
115.7100	6.051		19.7708
115.7600	6.054		19.7791
115.8100	6.055		19.7874
115.8600	6.055		19.7958
115.9100	6.056		19.8041
115.9600	6.058		19.8124
116.0100	6.060		19.8207
116.0600	6.063		19.8290
116.1100	6.066		19.8373
116.1600	6.069		19.8456
116.2100	6.073		19.8540
116.2600	6.073		19.8623
116.3100	6.072		19.8707
116.3600	6.072		19.8790
116.5300	6.078		19.9073
116.5800	6.079		19.9157
116.6300	6.081		19.9240
116.6800	6.081		19.9324
116.7300	6.081		19.9407
116.7800	6.082		19.9491
116.8300	6.083		19.9574
116.8800	6.086		19.9657
116.9300	6.088		19.9741
116.9800	6.089		19.9824
117.0300	6.090		19.9907
117.0800	6.090		19.9990
117.1300	6.090		20.0073
117.1800	6.091		20.0157
117.2300	6.093		20.0240
117.2800	6.096		20.0323
117.3300	6.098		20.0406
117.3800	6.099		20.0489
117.4300	6.099		20.0573
117.4800	6.099		20.0655
117.5300	6.100		20.0738
117.5800	6.101		20.0821
117.6300	6.103		20.0904
117.6800	6.105		20.0988
117.7300	6.107		20.1071
117.7800	6.108		20.1154
117.8300	6.108		20.1237
117.8800	6.108		20.1320
117.9300	6.110		20.1403
117.9800	6.112		20.1487
118.0300	6.114		20.1570
118.0800	6.116		20.1653
118.1300	6.117		20.1736
118.1800	6.117		20.1819
118.2300	6.118		20.1902
118.2800	6.120		20.1986
118.3300	6.122		20.2069
118.3800	6.124		20.2153
118.4300	6.125		20.2237
118.4800	6.127		20.2320
118.5300	6.128		20.2404
118.5800	6.129		20.2488
118.6300	6.129		20.2572
118.6800	6.131		20.2655
118.7300	6.133		20.2739
118.7800	6.135		20.2823
118.8300	6.137		20.2906
118.8800	6.139		20.2990
118.9300	6.140		20.3074
118.9800	6.141		20.3158
119.0300	6.142		20.3242
119.0800	6.143		20.3325
119.1300	6.146		20.3409
119.1800	6.148		20.3493
119.2300	6.150		20.3576
119.2800	6.151		20.3659
119.3300	6.152		20.3743
119.3800	6.154		20.3826
119.4300	6.155		20.3910
119.4800	6.157		20.3993
119.5300	6.158		20.4076
119.5800	6.160		20.4159
119.6300	6.162		20.4242
119.6800	6.163		20.4325
119.7300	6.165		20.4408
119.7800	6.166		20.4491
119.8300	6.167		20.4573
119.8800	6.168		20.4656
119.9300	6.170		20.4739
119.9800	6.172		20.4822
120.0300	6.174		20.4904
120.0800	6.176		20.4987
120.1300	6.177		20.5070
120.1800	6.179		20.5153
120.2300	6.180		20.5236
120.2800	6.182		20.5318
120.3300	6.184		20.5401
120.3800	6.185		20.5484
120.4300	6.187		20.5567
120.4800	6.189		20.5650
120.5300	6.191		20.5734
120.5800	6.192		20.5817
120.6300	6.193		20.5901
120.6800	6.195		20.5984
120.7300	6.198		20.6067
120.7800	6.200		20.6150
120.8300	6.202		20.6234
120.8800	6.203		20.6317
120.9300	6.204		20.6401
120.9800	6.205		20.6485
121.0300	6.208		20.6568
121.0800	6.211		20.6652
121.1300	6.213		20.6744
121.1800	6.215		20.6819
121.2300	6.217		20.6903
121.2800	6.218		20.6986
121.3300	6.220		20.7070
121.3800	6.221		20.7153
121.4300	6.223		20.7237
121.4800	6.225		20.7320
121.5300	6.228		20.7404
121.5800	6.230		20.7487
121.6300	6.231		20.7571
121.6800	6.233		20.7662
121.7300	6.234		20.7745
121.7800	6.236		20.7829
121.8300	6.238		20.7912
121.8800	6.240		20.7994
121.9300	6.242		20.8077
121.9800	6.244		20.8160
122.0300	6.245		20.8243
122.0800	6.246		20.8326
122.1300	6.248		20.8409
122.1800	6.251		20.8492
122.2300	6.253		20.8575
122.2800	6.255		20.8658
122.3300	6.256		20.8740
122.3800	6.258		20.8823
122.4300	6.259		20.8906
122.4800	6.260		20.8989
122.5300	6.262		20.9072
122.5800	6.264		20.9155
122.6300	6.266		20.9238
122.6800	6.269		20.9321
122.7300	6.271		20.9405
122.7800	6.273		20.9488
122.8300	6.274		20.9571
122.8800	6.275		20.9654
122.9300	6.277		20.9738
122.9800	6.280		20.9821
123.0300	6.282		20.9905
123.0800	6.284		20.9988
123.1300	6.286		21.0071
123.1800	6.288		21.0154
123.2300	6.290		21.0238
123.2800	6.292		21.0321
123.3300	6.294		21.0405
123.3800	6.296		21.0488
123.4300	6.300		21.0572
123.4800	6.305		21.0655
123.5300	6.309		21.0738
123.5800	6.313		21.0822
123.6300	6.316		21.0905
123.6800	6.319		21.0988
123.7300	6.322		21.1071
123.7800	6.325		21.1154
123.8300	6.329		21.1237
123.8800	6.333		21.1320
123.9300	6.337		21.1404
123.9800	6.341		21.1486
124.0300	6.345		21.1569
124.0800	6.347		21.1652
124.1300	6.349		21.1735
124.1800	6.351		21.1818
124.2300	6.355		21.1901
124.2800	6.360		21.1984
124.3300	6.364		21.2067
124.3800	6.368		21.2150
124.4300	6.371		21.2233
124.4800	6.373		21.2316
124.5300	6.375		21.2399
124.5800	6.377		21.2482
124.6300	6.382		21.2565
124.6800	6.387		21.2649
124.7300	6.391		21.2732
124.7800	6.394		21.2815
124.8300	6.396		21.2899
124.8800	6.398		21.2982
124.9300	6.401		21.3066
124.9800	6.404		21.3149
125.0300	6.409		21.3233
125.0800	6.414		21.3316
125.1300	6.417		21.3400
125.1800	6.419		21.3484
125.2300	6.420		21.3567
125.2800	6.423		21.3651
125.3300	6.426		21.3734
125.4000	6.434		21.3852
125.4450	6.438		21.3927
125.4900	6.441		21.4003
125.5350	6.442		21.4078
125.5800	6.443		21.4153
125.6250	6.444		21.4228
125.6700	6.447		21.4303
125.7150	6.451		21.4378
125.7600	6.455		21.4453
125.8050	6.458		21.4528
125.8500	6.461		21.4603
125.8950	6.464		21.4678
125.9400	6.465		21.4753
125.9850	6.466		21.4828
126.0300	6.467		21.4903
126.0750	6.468		21.4978
126.1200	6.470		21.5053
126.1650	6.471		21.5128
126.2100	6.473		21.5202
126.2550	6.474		21.5277
126.3000	6.475		21.5352
126.3450	6.476		21.5426
126.3900	6.477		21.5501
126.4350	6.478		21.5575
126.4800	6.480		21.5650
126.5250	6.481		21.5725
126.5700	6.483		21.5800
126.6150	6.483		21.5875
126.6600	6.484		21.5949
126.7050	6.486		21.6024
126.7500	6.488		21.6099
126.7950	6.489		21.6174
126.8400	6.490		21.6248
126.8850	6.491		21.6323
126.9300	6.493		21.6398
126.9750	6.494		21.6473
127.0200	6.496		21.6548
127.0650	6.498		21.6623
127.1100	6.500		21.6698
127.1550	6.501		21.6773
127.2000	6.502		21.6848
127.2450	6.503		21.6923
127.2900	6.504		21.6998
127.3350	6.505		21.7073
127.3800	6.506		21.7149
127.4250	6.508		21.7224
127.4700	6.510		21.7299
127.5150	6.512		21.7374
127.5600	6.515		21.7449
127.6050	6.516		21.7524
127.6500	6.517		21.7600
127.6950	6.517		21.7675
127.7400	6.518		21.7750
127.7850	6.519		21.7825
127.8300	6.521		21.7901
127.8750	6.524		21.7975
127.9200	6.527		21.8051
127.9650	6.528		21.8125
128.0100	6.529		21.8201
128.0550	6.530		21.8275
128.1000	6.530		21.8351
128.1450	6.531		21.8426
128.1900	6.533		21.8501
128.2350	6.535		21.8575
128.2800	6.537		21.8650
128.3250	6.538		21.8734
128.3700	6.540		21.8800
128.4150	6.542		21.8875
128.4600	6.543		21.8950
128.5050	6.544		21.9024
128.5500	6.545		21.9099
128.5950	6.547		21.9174
128.6400	6.548		21.9257
128.6850	6.549		21.9324
128.7300	6.550		21.9407
128.7750	6.552		21.9474
128.8200	6.554		21.9549
128.8650	6.556		21.9632
128.9100	6.558		21.9707
128.9550	6.559		21.9781
129.0000	6.561		21.9856
129.0450	6.562		21.9931
129.0900	6.563		22.0006
129.1350	6.564		22.0081
129.1800	6.565		22.0156
129.2250	6.567		22.0231
129.2700	6.570		22.0306
129.3150	6.572		22.0381
129.3600	6.573		22.0456
129.4050	6.574		22.0531
129.4500	6.575		22.0606
129.4950	6.577		22.0682
129.5400	6.579		22.0756
129.5850	6.581		22.0832
129.6300	6.583		22.0906
129.6750	6.584		22.0982
129.7200	6.586		22.1057
129.7650	6.588		22.1132
129.8100	6.590		22.1207
129.8550	6.591		22.1282
129.9000	6.592		22.1357
129.9450	6.594		22.1432
129.9900	6.596		22.1507
130.0350	6.599		22.1582
130.0800	6.601		22.1657
130.1250	6.602		22.1731
130.1700	6.603		22.1806
130.2150	6.603		22.1881
130.2600	6.604		22.1956
130.3050	6.606		22.2031
130.3500	6.609		22.2105
130.3950	6.611		22.2180
130.4400	6.614		22.2255
130.4850	6.615		22.2330
130.5300	6.617		22.2405
130.5750	6.617		22.2479
130.6200	6.618		22.2554
130.6650	6.620		22.2628
130.7100	6.621		22.2703
130.7550	6.624		22.2778
130.8000	6.626		22.2852
130.8450	6.628		22.2927
130.8900	6.630		22.3002
130.9350	6.631		22.3077
130.9800	6.631		22.3152
131.0250	6.632		22.3226
131.0700	6.634		22.3301
131.1150	6.636		22.3376
131.1600	6.639		22.3451
131.2050	6.641		22.3526
131.2500	6.642		22.3601
131.2950	6.643		22.3676
131.3400	6.644		22.3750
131.3850	6.645		22.3826
131.4300	6.647		22.3901
131.4750	6.649		22.3976
131.5200	6.651		22.4051
131.5650	6.653		22.4126
131.6100	6.656		22.4202
131.6550	6.658		22.4276
131.7000	6.659		22.4352
131.7450	6.660		22.4427
131.7900	6.660		22.4502
131.8350	6.662		22.4577
131.8800	6.664		22.4652
131.9250	6.691		22.4727
131.9700	6.724		22.4803
132.0150	6.736		22.4878
132.0600	6.739		22.4952
132.1050	6.748		22.5028
132.1500	6.768		22.5103
132.1950	6.788		22.5178
132.2400	6.801		22.5252
132.2850	6.808		22.5327
132.3300	6.815		22.5402
132.3750	6.821		22.5476
132.4200	6.823		22.5551
132.4650	6.823		22.5626
132.5100	6.825		22.5701
132.5550	6.831		22.5776
132.6000	6.838		22.5851
132.6450	6.844		22.5925
132.6900	6.850		22.6000
132.7350	6.858		22.6074
132.7800	6.863		22.6149
132.8250	6.861		22.6223
132.8700	6.855		22.6298
132.9150	6.853		22.6372
132.9600	6.853		22.6447
133.0050	6.856		22.6522
133.0500	6.859		22.6596
133.0950	6.861		22.6671
133.1400	6.863		22.6746
133.1850	6.865		22.6821
133.2300	6.867		22.6895
133.2750	6.869		22.6970
133.3200	6.869		22.7045
133.3650	6.868		22.7120
133.4100	6.868		22.7195
133.4550	6.869		22.7269
133.5000	6.870		22.7344
133.5450	6.872		22.7419
133.5900	6.874		22.7494
133.6350	6.877		22.7569
133.6800	6.880		22.7644
133.7250	6.884		22.7720
133.7700	6.887		22.7794
133.8150	6.888		22.7870
133.8600	6.888		22.7945
133.9050	6.888		22.8020
133.9500	6.890		22.8095
133.9950	6.893		22.8170
134.0400	6.896		22.8245
134.0850	6.899		22.8321
134.1300	6.904		22.8396
134.1750	6.907		22.8471
134.2200	6.907		22.8547
134.2650	6.907		22.8622
134.3100	6.906		22.8696
134.3550	6.907		22.8772
134.4000	6.910		22.8847
134.4450	6.911		22.8922
134.4900	6.912		22.8997
134.5350	6.913		22.9072
134.5800	6.915		22.9147
134.6250	6.916		22.9222
134.6700	6.915		22.9297
134.7150	6.914		22.9372
134.7600	6.915		22.9447
134.8050	6.917		22.9522
134.8500	6.920		22.9597
134.8950	6.922		22.9672
134.9400	6.923		22.9747
134.9850	6.923		22.9822
135.0300	6.923		22.9897
135.0750	6.922		22.9972
135.1200	6.923		23.0047
135.1650	6.924		23.0122
135.2100	6.927		23.0197
135.2550	6.928		23.0273
135.3000	6.929		23.0348
135.3450	6.929		23.0423
135.3900	6.930		23.0498
135.4350	6.931		23.0573
135.4800	6.932		23.0648
135.5250	6.933		23.0731
135.5700	6.934		23.0798
135.6150	6.936		23.0873
135.6600	6.937		23.0948
135.7050	6.939		23.1022
135.7500	6.941		23.1097
135.7950	6.942		23.1172
135.8400	6.944		23.1255
135.8850	6.945		23.1322
135.9300	6.946		23.1405
135.9750	6.948		23.1479
136.0200	6.950		23.1554
136.0650	6.951		23.1629
136.1100	6.951		23.1703
136.1550	6.952		23.1778
136.2000	6.954		23.1852
136.2450	6.957		23.1927
136.2900	6.959		23.2002
136.3350	6.962		23.2077
136.3800	6.963		23.2151
136.4250	6.963		23.2226
136.4700	6.962		23.2301
136.5150	6.962		23.2376
136.5600	6.964		23.2450
136.6050	6.967		23.2525
136.6500	6.971		23.2600
136.6950	6.974		23.2674
136.7400	6.974		23.2749
136.7850	6.974		23.2824
136.8300	6.974		23.2899
136.8750	6.974		23.2974
136.9200	6.974		23.3049
136.9650	6.976		23.3124
137.0100	6.978		23.3199
137.0550	6.980		23.3274
137.1000	6.981		23.3348
137.1450	6.981		23.3423
137.1900	6.981		23.3498
137.2350	6.980		23.3573
137.2800	6.980		23.3648
137.3250	6.981		23.3723
137.3700	6.983		23.3798
137.4150	6.985		23.3873
137.4600	6.986		23.3948
137.5050	6.987		23.4023
137.5500	6.987		23.4098
137.5950	6.988		23.4173
137.6400	6.988		23.4248
137.6850	6.989		23.4323
137.7300	6.990		23.4398
137.7750	6.991		23.4473
137.8200	6.992		23.4548
137.8650	6.994		23.4623
137.9100	6.995		23.4699
137.9550	6.995		23.4774
138.0000	6.996		23.4849
138.0450	6.997		23.4924
138.0900	6.998		23.5000
138.1350	6.999		23.5075
138.1800	7.000		23.5150
138.2250	7.002		23.5226
138.2700	7.003		23.5301
138.3150	7.004		23.5376
138.3600	7.005		23.5452
138.4050	7.005		23.5527
138.4500	7.006		23.5602
138.4950	7.007		23.5678
138.5400	7.008		23.5753
138.5850	7.009		23.5829
138.6300	7.011		23.5904
138.6750	7.012		23.5979
138.7200	7.013		23.6054
138.7650	7.014		23.6129
138.8100	7.015		23.6204
138.8550	7.017		23.6279
138.9000	7.018		23.6354
138.9450	7.019		23.6429
138.9900	7.020		23.6504
139.0350	7.021		23.6579
139.0800	7.022		23.6653
139.1250	7.023		23.6728
139.1700	7.024		23.6803
139.2150	7.025		23.6877
139.2600	7.026		23.6952
139.3050	7.028		23.7026
139.3500	7.029		23.7101
139.3950	7.029		23.7175
139.4400	7.030		23.7249
139.4850	7.030		23.7324
139.5300	7.032		23.7398
139.5750	7.034		23.7473
139.6200	7.035		23.7547
139.6650	7.036		23.7622
139.7100	7.037		23.7696
139.7550	7.038		23.7771
139.8000	7.039		23.7846
139.8450	7.040		23.7920
139.8900	7.041		23.7994
139.9350	7.042		23.8069
139.9800	7.044		23.8144
140.0250	7.045		23.8218
140.0700	7.046		23.8293
140.1150	7.048		23.8368
140.1600	7.049		23.8443
140.2050	7.050		23.8518
140.2500	7.051		23.8593
140.2950	7.052		23.8668
140.3400	7.054		23.8743
140.3850	7.055		23.8818
140.4300	7.057		23.8894
140.4750	7.058		23.8969
140.5200	7.059		23.9044
140.5650	7.060		23.9119
140.6100	7.061		23.9194
140.6550	7.063		23.9269
140.7000	7.065		23.9345
140.7450	7.066		23.9420
140.7900	7.067		23.9495
140.8350	7.068		23.9570
140.8800	7.070		23.9645
140.9250	7.071		23.9720
140.9700	7.072		23.9796
141.0150	7.073		23.9870
141.0600	7.075		23.9945
141.1050	7.077		24.0020
141.1500	7.078		24.0095
141.1950	7.080		24.0170
141.2400	7.081		24.0244
141.2850	7.082		24.0319
141.3300	7.084		24.0394
141.3750	7.085		24.0469
141.4200	7.086		24.0544
141.4650	7.088		24.0618
141.5100	7.089		24.0693
141.5550	7.091		24.0768
141.6000	7.092		24.0842
141.6450	7.093		24.0917
141.6900	7.093		24.0992
141.7350	7.095		24.1067
141.7800	7.096		24.1142
141.8250	7.098		24.1217
141.8700	7.100		24.1292
141.9150	7.101		24.1367
141.9600	7.103		24.1442
142.0050	7.103		24.1517
142.0500	7.104		24.1592
142.0950	7.105		24.1666
142.1400	7.107		24.1742
142.1850	7.109		24.1817
142.2300	7.111		24.1892
142.2750	7.113		24.1967
142.3200	7.114		24.2042
142.3650	7.115		24.2126
142.4100	7.116		24.2193
142.4550	7.117		24.2268
142.5000	7.118		24.2343
142.5450	7.121		24.2419
142.5900	7.123		24.2494
142.6350	7.125		24.2569
142.6800	7.126		24.2653
142.7250	7.126		24.2720
142.7700	7.127		24.2795
142.8150	7.128		24.2870
142.8600	7.130		24.2945
142.9050	7.132		24.3020
142.9500	7.135		24.3095
142.9950	7.137		24.3179
143.0400	7.139		24.3254
143.0850	7.140		24.3328
143.1300	7.140		24.3403
143.1750	7.140		24.3477
143.2200	7.141		24.3552
143.2650	7.143		24.3627
143.3100	7.146		24.3702
143.3550	7.148		24.3776
143.4000	7.150		24.3851
143.4450	7.151		24.3926
143.4900	7.152		24.4000
143.5350	7.152		24.4075
143.5800	7.153		24.4150
143.6250	7.155		24.4224
143.6700	7.157		24.4299
143.7150	7.159		24.4373
143.7600	7.161		24.4447
143.8050	7.162		24.4522
143.8500	7.163		24.4597
143.8950	7.164		24.4671
143.9400	7.165		24.4746
143.9850	7.167		24.4821
144.0300	7.168		24.4896
144.0750	7.171		24.4971
144.1200	7.173		24.5046
144.1650	7.174		24.5120
144.2100	7.175		24.5195
144.2550	7.176		24.5270
144.3000	7.177		24.5345
144.3450	7.178		24.5420
144.3900	7.180		24.5495
144.4350	7.182		24.5571
144.4800	7.185		24.5646
144.5250	7.187		24.5721
144.5700	7.188		24.5797
144.6150	7.190		24.5872
144.6600	7.191		24.5948
144.7050	7.192		24.6023
144.7500	7.194		24.6099
144.7950	7.195		24.6174
144.8400	7.197		24.6249
144.8850	7.198		24.6325
144.9300	7.200		24.6400
144.9750	7.202		24.6475
145.0200	7.204		24.6551
145.0650	7.206		24.6626
145.1100	7.207		24.6701
145.1550	7.208		24.6777
145.2000	7.210		24.6852
145.2450	7.211		24.6927
145.2900	7.213		24.7002
145.3350	7.214		24.7077
145.3800	7.216		24.7152
145.4250	7.218		24.7227
145.4700	7.219		24.7302
145.5150	7.220		24.7377
145.5600	7.222		24.7452
145.6050	7.224		24.7527
145.6500	7.226		24.7601
145.6950	7.227		24.7676
145.7400	7.228		24.7751
145.7850	7.230		24.7825
145.8300	7.231		24.7900
145.8750	7.233		24.7975
145.9200	7.235		24.8049
145.9650	7.236		24.8124
146.0100	7.237		24.8198
146.0550	7.239		24.8273
146.1000	7.240		24.8348
146.1450	7.241		24.8422
146.1900	7.243		24.8497
146.2350	7.245		24.8572
146.2800	7.247		24.8647
146.3250	7.249		24.8722
146.3700	7.250		24.8796
146.4150	7.251		24.8871
146.4600	7.252		24.8946
146.5050	7.253		24.9021
146.5500	7.255		24.9096
146.5950	7.257		24.9170
146.6400	7.259		24.9245
146.6850	7.262		24.9320
146.7300	7.264		24.9396
146.7750	7.265		24.9471
146.8200	7.265		24.9546
146.8650	7.266		24.9621
146.9100	7.268		24.9696
146.9550	7.270		24.9771
147.0000	7.272		24.9846
147.0450	7.274		24.9921
147.0900	7.276		24.9997
147.1350	7.278		25.0071
147.1800	7.280		25.0147
147.2250	7.281		25.0222
147.2700	7.282		25.0297
147.3150	7.283		25.0372
147.3600	7.284		25.0447
147.4050	7.286		25.0522
147.4500	7.288		25.0597
147.4950	7.290		25.0672
147.5400	7.292		25.0747
147.5850	7.294		25.0822
147.6300	7.295		25.0897
147.6750	7.296		25.0972
147.7200	7.297		25.1046
147.7650	7.298		25.1122
147.8100	7.300		25.1196
147.8550	7.302		25.1271
147.9000	7.304		25.1346
147.9450	7.306		25.1421
147.9900	7.307		25.1496
148.0350	7.308		25.1570
148.0800	7.310		25.1645
148.1250	7.311		25.1720
148.1700	7.313		25.1794
148.2150	7.314		25.1869
148.2600	7.316		25.1944
148.3050	7.318		25.2019
148.3500	7.320		25.2094
148.3950	7.322		25.2169
148.4400	7.324		25.2243
148.4850	7.326		25.2318
148.5300	7.328		25.2393
148.5750	7.330		25.2468
148.6200	7.333		25.2543
148.6650	7.338		25.2618
148.7100	7.343		25.2693
148.7550	7.347		25.2768
148.8000	7.350		25.2843
148.8450	7.351		25.2918
148.8900	7.353		25.2993
148.9350	7.355		25.3068
148.9800	7.357		25.3143
149.0250	7.360		25.3218
149.0700	7.363		25.3293
149.1150	7.368		25.3368
149.1600	7.372		25.3444
149.2050	7.375		25.3518
149.2500	7.377		25.3594
149.2950	7.378		25.3668
149.3400	7.381		25.3744
149.3850	7.384		25.3819
149.4300	7.388		25.3894
149.4750	7.390		25.3969
149.5200	7.392		25.4044
149.5650	7.394		25.4119
149.6100	7.396		25.4194
149.6550	7.399		25.4269
149.7000	7.402		25.4343
149.7450	7.405		25.4418
149.7900	7.408		25.4501
149.8350	7.410		25.4568
149.8800	7.412		25.4642
149.9250	7.415		25.4717
149.9700	7.417		25.4792
150.0150	7.419		25.4866
150.0600	7.422		25.4941
150.1050	7.425		25.5024
150.1500	7.429		25.5091
150.1950	7.432		25.5174
150.2400	7.433		25.5248
150.2850	7.434		25.5322
150.3300	7.435		25.5397
150.3750	7.436		25.5472
150.4200	7.439		25.5546
150.4650	7.442		25.5621
150.5100	7.446		25.5695
150.5550	7.449		25.5771
150.6000	7.452		25.5845
150.6450	7.453		25.5920
150.6900	7.453		25.5995
150.7350	7.454		25.6069
150.7800	7.456		25.6144
150.8250	7.459		25.6219
150.8700	7.461		25.6294
150.9150	7.464		25.6369
150.9600	7.466		25.6444
151.0050	7.468		25.6519
151.0500	7.469		25.6594
151.0950	7.469		25.6669
151.1400	7.470		25.6745
151.1850	7.472		25.6819
151.2300	7.474		25.6895
151.2750	7.476		25.6970
151.3200	7.476		25.7045
151.3650	7.477		25.7120
151.4100	7.478		25.7195
151.4550	7.479		25.7270
151.5000	7.480		25.7346
151.5450	7.481		25.7421
151.5900	7.483		25.7497
151.6350	7.485		25.7572
151.6800	7.486		25.7647
151.7250	7.487		25.7722
151.7700	7.487		25.7797
151.8150	7.488		25.7872
151.8600	7.490		25.7947
151.9050	7.492		25.8022
151.9500	7.493		25.8097
151.9950	7.494		25.8172
152.0400	7.494		25.8247
152.0850	7.496		25.8322
152.1300	7.497		25.8396
152.1750	7.498		25.8471
[truncated: 3,001 more rows]
