# Supplementary material for: Enhanced mechanical, thermal and biocompatible nature of dual component electrospun nanocomposite for bone tissue engineering
Source: PeerJ. 2019 May 27;7:e6986. doi: 10.7717/peerj.6986 (PMC6542347; doi:10.7717/peerj.6986)
Supplement: Dataset S3 [file peerj-07-6986-s003.zip › Tensile/PU (3).txt]

sec	AD1:N		X:mm
0.0400	0.051		0.5549
0.0800	0.051		0.5599
0.1200	0.051		0.5650
0.1600	0.052		0.5701
0.2000	0.053		0.5753
0.2400	0.054		0.5804
0.2800	0.055		0.5856
0.3200	0.055		0.5908
0.3600	0.056		0.5960
0.4000	0.056		0.6012
0.4400	0.056		0.6064
0.4800	0.056		0.6117
0.5200	0.056		0.6170
0.5600	0.057		0.6223
0.6000	0.058		0.6276
0.6400	0.060		0.6330
0.6800	0.062		0.6383
0.7200	0.063		0.6437
0.7600	0.064		0.6491
0.8000	0.065		0.6545
0.8400	0.065		0.6600
0.8800	0.066		0.6655
0.9200	0.067		0.6709
0.9600	0.069		0.6765
1.0000	0.070		0.6820
1.0400	0.070		0.6876
1.0800	0.071		0.6932
1.1200	0.072		0.6988
1.1600	0.073		0.7044
1.2000	0.075		0.7100
1.2400	0.076		0.7157
1.2800	0.077		0.7213
1.3200	0.077		0.7271
1.3600	0.077		0.7328
1.4000	0.078		0.7386
1.4400	0.079		0.7444
1.4800	0.080		0.7502
1.5200	0.081		0.7560
1.5600	0.083		0.7619
1.6000	0.085		0.7678
1.6400	0.086		0.7737
1.6800	0.087		0.7797
1.7200	0.087		0.7856
1.7600	0.087		0.7916
1.8000	0.087		0.7976
1.8400	0.089		0.8037
1.8800	0.091		0.8097
1.9200	0.093		0.8158
1.9600	0.094		0.8219
2.0000	0.096		0.8281
2.0400	0.097		0.8342
2.0800	0.099		0.8404
2.1200	0.099		0.8466
2.1600	0.100		0.8529
2.2000	0.100		0.8592
2.2400	0.101		0.8654
2.2800	0.103		0.8717
2.3200	0.104		0.8780
2.3600	0.106		0.8844
2.4000	0.107		0.8907
2.4400	0.109		0.8971
2.4800	0.110		0.9035
2.5200	0.111		0.9098
2.5600	0.112		0.9162
2.6000	0.113		0.9226
2.6400	0.114		0.9291
2.6800	0.115		0.9355
2.7200	0.115		0.9420
2.7600	0.116		0.9485
2.8000	0.117		0.9549
2.8400	0.118		0.9614
2.8800	0.119		0.9679
2.9200	0.120		0.9743
2.9600	0.122		0.9808
3.0000	0.123		0.9873
3.0400	0.123		0.9938
3.0800	0.124		1.0003
3.1200	0.124		1.0068
3.1600	0.125		1.0133
3.2000	0.125		1.0198
3.2400	0.126		1.0264
3.2800	0.126		1.0329
3.3200	0.127		1.0394
3.3600	0.127		1.0459
3.4000	0.128		1.0524
3.4400	0.128		1.0589
3.4800	0.129		1.0654
3.5200	0.129		1.0719
3.5600	0.129		1.0785
3.6000	0.129		1.0850
3.6400	0.130		1.0915
3.6800	0.130		1.0980
3.7200	0.131		1.1045
3.7600	0.132		1.1110
3.8000	0.132		1.1176
3.8400	0.133		1.1241
3.8800	0.134		1.1306
3.9200	0.134		1.1372
3.9600	0.134		1.1438
4.0000	0.134		1.1503
4.0400	0.135		1.1569
4.0800	0.136		1.1634
4.1200	0.136		1.1699
4.1600	0.137		1.1765
4.2000	0.138		1.1831
4.2400	0.138		1.1896
4.2800	0.139		1.1962
4.3200	0.139		1.2028
4.3600	0.140		1.2093
4.4000	0.140		1.2159
4.4400	0.141		1.2226
4.4800	0.142		1.2292
4.5200	0.143		1.2358
4.5600	0.144		1.2423
4.6000	0.145		1.2490
4.6400	0.146		1.2556
4.6800	0.146		1.2622
4.7200	0.146		1.2688
4.7600	0.146		1.2754
4.8000	0.147		1.2820
4.8400	0.148		1.2886
4.8800	0.149		1.2952
4.9200	0.150		1.3019
4.9600	0.151		1.3085
5.0000	0.152		1.3151
5.0400	0.152		1.3217
5.0800	0.152		1.3283
5.1200	0.153		1.3358
5.1600	0.153		1.3416
5.2000	0.155		1.3490
5.2400	0.156		1.3548
5.2800	0.157		1.3623
5.3200	0.158		1.3680
5.3600	0.159		1.3754
5.4000	0.159		1.3812
5.4400	0.159		1.3887
5.4800	0.159		1.3945
5.5200	0.160		1.4019
5.5600	0.160		1.4077
5.6000	0.162		1.4151
5.6400	0.163		1.4209
5.6800	0.164		1.4283
5.7200	0.165		1.4341
5.7600	0.165		1.4416
5.8000	0.166		1.4473
5.8400	0.167		1.4547
5.8800	0.167		1.4613
5.9200	0.167		1.4679
5.9600	0.168		1.4746
6.0000	0.169		1.4812
6.0400	0.170		1.4878
6.0800	0.171		1.4944
6.1200	0.172		1.5010
6.1600	0.173		1.5077
6.2000	0.174		1.5143
6.2400	0.175		1.5209
6.2800	0.176		1.5275
6.3200	0.176		1.5341
6.3600	0.177		1.5408
6.4000	0.177		1.5474
6.4400	0.178		1.5540
6.4800	0.179		1.5606
6.5200	0.180		1.5673
6.5600	0.181		1.5739
6.6000	0.183		1.5806
6.6400	0.184		1.5873
6.6800	0.184		1.5939
6.7200	0.185		1.6006
6.7600	0.186		1.6072
6.8000	0.187		1.6138
6.8400	0.188		1.6205
6.8800	0.189		1.6271
6.9200	0.190		1.6337
6.9600	0.191		1.6404
7.0000	0.191		1.6470
7.0400	0.192		1.6536
7.0800	0.193		1.6603
7.1200	0.194		1.6669
7.1600	0.196		1.6736
7.2000	0.197		1.6802
7.2400	0.198		1.6868
7.2800	0.199		1.6935
7.3200	0.200		1.7001
7.3600	0.201		1.7067
7.4000	0.201		1.7133
7.4400	0.202		1.7200
7.4800	0.203		1.7266
7.5200	0.204		1.7332
7.5600	0.206		1.7398
7.6000	0.207		1.7464
7.6400	0.208		1.7531
7.6800	0.209		1.7597
7.7200	0.209		1.7663
7.7600	0.210		1.7729
7.8000	0.211		1.7795
7.8400	0.212		1.7862
7.8800	0.213		1.7928
7.9200	0.214		1.7994
7.9600	0.215		1.8060
8.0000	0.216		1.8126
8.0400	0.217		1.8192
8.0800	0.218		1.8258
8.1200	0.219		1.8325
8.1600	0.220		1.8391
8.2000	0.221		1.8457
8.2400	0.222		1.8524
8.2800	0.224		1.8590
8.3200	0.225		1.8656
8.3600	0.225		1.8723
8.4000	0.226		1.8789
8.4400	0.227		1.8855
8.4800	0.228		1.8922
8.5200	0.230		1.8988
8.5600	0.231		1.9054
8.6000	0.233		1.9121
8.6400	0.234		1.9187
8.6600	0.235		1.9221
8.6800	0.235		1.9254
8.7000	0.236		1.9287
8.7200	0.237		1.9321
8.7400	0.237		1.9354
8.7600	0.238		1.9387
8.7800	0.238		1.9421
8.8000	0.238		1.9454
8.8200	0.239		1.9487
8.8400	0.239		1.9521
8.8600	0.240		1.9554
8.8800	0.240		1.9588
8.9000	0.241		1.9621
8.9200	0.241		1.9654
8.9400	0.242		1.9688
8.9600	0.243		1.9721
8.9800	0.243		1.9754
9.0000	0.244		1.9788
9.0200	0.245		1.9821
9.0400	0.246		1.9854
9.0600	0.246		1.9888
9.0800	0.247		1.9921
9.1000	0.248		1.9955
9.1200	0.249		1.9988
9.1400	0.249		2.0022
9.1600	0.250		2.0055
9.1800	0.251		2.0088
9.2000	0.251		2.0121
9.2200	0.252		2.0155
9.2400	0.252		2.0188
9.2600	0.253		2.0222
9.2800	0.254		2.0255
9.3000	0.254		2.0288
9.3200	0.255		2.0322
9.3400	0.255		2.0355
9.3600	0.256		2.0389
9.3800	0.256		2.0422
9.4000	0.257		2.0455
9.4200	0.258		2.0489
9.4400	0.258		2.0522
9.4600	0.259		2.0556
9.4800	0.260		2.0589
9.5000	0.261		2.0622
9.5200	0.262		2.0656
9.5400	0.263		2.0689
9.5600	0.263		2.0722
9.5800	0.264		2.0756
9.6000	0.264		2.0789
9.6200	0.265		2.0823
9.6400	0.265		2.0856
9.6600	0.265		2.0889
9.6800	0.266		2.0922
9.7000	0.266		2.0956
9.7200	0.267		2.0989
9.7400	0.268		2.1022
9.7600	0.268		2.1055
9.7800	0.269		2.1089
9.8000	0.270		2.1122
9.8200	0.271		2.1155
9.8400	0.272		2.1189
9.8600	0.273		2.1222
9.8800	0.274		2.1255
9.9000	0.274		2.1288
9.9200	0.275		2.1322
9.9400	0.275		2.1355
9.9600	0.276		2.1388
9.9800	0.276		2.1421
10.0000	0.277		2.1454
10.0200	0.277		2.1488
10.0400	0.278		2.1521
10.0600	0.278		2.1554
10.0800	0.279		2.1587
10.1000	0.279		2.1620
10.1200	0.280		2.1653
10.1400	0.281		2.1687
10.1600	0.281		2.1720
10.1800	0.282		2.1753
10.2000	0.282		2.1786
10.2200	0.283		2.1819
10.2400	0.284		2.1852
10.2600	0.284		2.1886
10.2800	0.285		2.1919
10.3000	0.286		2.1952
10.3200	0.286		2.1985
10.3400	0.287		2.2018
10.3600	0.288		2.2051
10.3800	0.288		2.2085
10.4000	0.289		2.2118
10.4200	0.290		2.2151
10.4400	0.290		2.2184
10.4600	0.291		2.2217
10.4800	0.291		2.2250
10.5000	0.292		2.2284
10.5200	0.292		2.2317
10.5400	0.293		2.2350
10.5600	0.294		2.2383
10.5800	0.294		2.2416
10.6000	0.295		2.2449
10.6200	0.296		2.2483
10.6400	0.296		2.2516
10.6600	0.297		2.2549
10.6800	0.298		2.2582
10.7000	0.299		2.2615
10.7200	0.300		2.2648
10.7400	0.301		2.2682
10.7600	0.301		2.2715
10.7800	0.302		2.2748
10.8000	0.302		2.2781
10.8200	0.303		2.2814
10.8400	0.303		2.2847
10.8600	0.304		2.2880
10.8800	0.305		2.2913
10.9000	0.305		2.2946
10.9200	0.306		2.2980
10.9400	0.307		2.3013
10.9600	0.308		2.3046
10.9800	0.308		2.3079
11.0000	0.309		2.3113
11.0200	0.310		2.3146
11.0400	0.311		2.3179
11.0600	0.312		2.3212
11.0800	0.312		2.3246
11.1000	0.313		2.3279
11.1200	0.314		2.3312
11.1400	0.315		2.3345
11.1600	0.316		2.3378
11.1800	0.316		2.3411
11.2000	0.317		2.3445
11.2200	0.318		2.3478
11.2400	0.318		2.3511
11.2600	0.319		2.3544
11.2800	0.320		2.3577
11.3000	0.320		2.3611
11.3200	0.321		2.3644
11.3400	0.322		2.3677
11.3600	0.322		2.3710
11.3800	0.323		2.3743
11.4000	0.324		2.3777
11.4200	0.325		2.3810
11.4400	0.326		2.3843
11.4600	0.327		2.3877
11.4800	0.327		2.3910
11.5000	0.328		2.3943
11.5200	0.329		2.3977
11.5400	0.330		2.4010
11.5600	0.330		2.4043
11.5800	0.331		2.4076
11.6000	0.332		2.4110
11.6200	0.332		2.4143
11.6400	0.333		2.4176
11.6600	0.334		2.4209
11.6800	0.335		2.4243
11.7000	0.336		2.4276
11.7200	0.337		2.4309
11.7400	0.338		2.4343
11.7600	0.339		2.4376
11.7800	0.340		2.4409
11.8000	0.341		2.4442
11.8200	0.341		2.4475
11.8400	0.342		2.4509
11.8600	0.342		2.4542
11.8800	0.343		2.4575
11.9000	0.343		2.4608
11.9200	0.344		2.4641
11.9400	0.344		2.4674
11.9600	0.345		2.4708
11.9800	0.346		2.4741
12.0000	0.347		2.4774
12.0200	0.348		2.4808
12.0400	0.349		2.4841
12.0600	0.350		2.4874
12.0800	0.351		2.4907
12.1000	0.352		2.4941
12.1200	0.353		2.4974
12.1400	0.354		2.5007
12.1600	0.354		2.5041
12.1800	0.355		2.5074
12.2000	0.356		2.5107
12.2200	0.356		2.5148
12.2400	0.356		2.5173
12.2600	0.357		2.5206
12.2800	0.358		2.5240
12.3000	0.358		2.5281
12.3200	0.359		2.5306
12.3400	0.360		2.5339
12.3600	0.361		2.5372
12.3800	0.362		2.5414
12.4000	0.363		2.5439
12.4200	0.363		2.5472
12.4400	0.364		2.5505
12.4600	0.365		2.5547
12.4800	0.366		2.5572
12.5000	0.366		2.5605
12.5200	0.367		2.5638
12.5400	0.368		2.5680
12.5600	0.368		2.5704
12.5800	0.369		2.5738
12.6000	0.370		2.5771
12.6200	0.370		2.5813
12.6400	0.371		2.5837
12.6600	0.372		2.5871
12.6800	0.373		2.5904
12.7000	0.374		2.5945
12.7200	0.374		2.5971
12.7400	0.375		2.6004
12.7600	0.376		2.6037
12.7800	0.377		2.6079
12.8000	0.378		2.6103
12.8200	0.379		2.6137
12.8400	0.380		2.6170
12.8600	0.380		2.6212
12.8800	0.381		2.6237
12.9000	0.382		2.6270
12.9200	0.383		2.6303
12.9400	0.383		2.6345
12.9600	0.384		2.6378
12.9800	0.385		2.6412
13.0000	0.385		2.6445
13.0200	0.386		2.6479
13.0400	0.387		2.6512
13.0600	0.388		2.6545
13.0800	0.389		2.6578
13.1000	0.390		2.6612
13.1200	0.391		2.6645
13.1400	0.392		2.6679
13.1600	0.393		2.6712
13.1800	0.394		2.6746
13.2000	0.395		2.6780
13.2200	0.396		2.6813
13.2400	0.396		2.6847
13.2600	0.397		2.6880
13.2800	0.398		2.6914
13.3000	0.399		2.6947
13.3200	0.399		2.6980
13.3400	0.400		2.7014
13.3600	0.401		2.7048
13.3800	0.402		2.7081
13.4000	0.403		2.7115
13.4200	0.404		2.7148
13.4400	0.405		2.7182
13.4600	0.406		2.7215
13.4800	0.407		2.7249
13.5000	0.409		2.7282
13.5200	0.409		2.7316
13.5400	0.410		2.7349
13.5600	0.411		2.7383
13.5800	0.412		2.7416
13.6000	0.413		2.7450
13.6200	0.413		2.7483
13.6400	0.414		2.7517
13.6600	0.415		2.7551
13.6800	0.416		2.7584
13.7000	0.417		2.7618
13.7200	0.418		2.7652
13.7400	0.419		2.7685
13.7600	0.420		2.7719
13.7800	0.421		2.7752
13.8000	0.422		2.7786
13.8200	0.423		2.7819
13.8400	0.423		2.7853
13.8600	0.424		2.7886
13.8800	0.425		2.7920
13.9000	0.426		2.7953
13.9200	0.427		2.7987
13.9400	0.428		2.8020
13.9600	0.429		2.8054
13.9800	0.431		2.8087
14.0000	0.431		2.8121
14.0200	0.432		2.8154
14.0400	0.433		2.8188
14.0600	0.434		2.8221
14.0800	0.435		2.8254
14.1000	0.435		2.8288
14.1200	0.436		2.8321
14.1400	0.437		2.8355
14.1600	0.438		2.8388
14.1800	0.439		2.8421
14.2000	0.440		2.8454
14.2200	0.441		2.8488
14.2400	0.442		2.8521
14.2600	0.443		2.8555
14.2800	0.444		2.8588
14.3000	0.445		2.8621
14.3200	0.445		2.8654
14.3400	0.446		2.8688
14.3600	0.447		2.8721
14.3800	0.448		2.8754
14.4000	0.449		2.8787
14.4200	0.450		2.8820
14.4400	0.451		2.8854
14.4600	0.451		2.8887
14.4800	0.452		2.8920
14.5000	0.453		2.8953
14.5200	0.453		2.8986
14.5400	0.454		2.9019
14.5600	0.455		2.9052
14.5800	0.456		2.9085
14.6000	0.457		2.9118
14.6200	0.458		2.9151
14.6400	0.459		2.9184
14.6600	0.460		2.9217
14.6800	0.461		2.9250
14.7000	0.462		2.9284
14.7200	0.462		2.9317
14.7400	0.463		2.9350
14.7600	0.464		2.9383
14.7800	0.465		2.9416
14.8000	0.466		2.9449
14.8200	0.467		2.9482
14.8400	0.468		2.9516
14.8600	0.469		2.9549
14.8800	0.470		2.9582
14.9000	0.471		2.9615
14.9200	0.472		2.9648
14.9400	0.473		2.9681
14.9600	0.474		2.9715
14.9800	0.474		2.9748
15.0000	0.475		2.9781
15.0200	0.476		2.9814
15.0400	0.477		2.9847
15.0600	0.478		2.9880
15.0800	0.479		2.9914
15.1000	0.480		2.9947
15.1200	0.481		2.9980
15.1400	0.481		3.0013
15.1600	0.482		3.0046
15.1800	0.483		3.0079
15.2000	0.484		3.0113
15.2200	0.485		3.0146
15.2400	0.486		3.0179
15.2600	0.488		3.0212
15.2800	0.498		3.0246
15.3000	0.519		3.0279
15.3200	0.536		3.0313
15.3400	0.551		3.0346
15.3600	0.563		3.0379
15.3800	0.572		3.0413
15.4000	0.579		3.0446
15.4200	0.586		3.0480
15.4400	0.592		3.0513
15.4600	0.598		3.0546
15.4800	0.606		3.0580
15.5000	0.613		3.0613
15.5200	0.622		3.0646
15.5400	0.630		3.0680
15.5600	0.639		3.0713
15.5800	0.648		3.0747
15.6000	0.656		3.0780
15.6200	0.660		3.0814
15.6400	0.663		3.0847
15.6600	0.667		3.0881
15.6800	0.670		3.0914
15.7000	0.674		3.0947
15.7200	0.677		3.0981
15.7400	0.681		3.1014
15.7600	0.685		3.1048
15.7800	0.689		3.1081
15.8000	0.692		3.1115
15.8200	0.695		3.1148
15.8400	0.698		3.1182
15.8600	0.701		3.1215
15.8800	0.704		3.1249
15.9000	0.706		3.1283
15.9200	0.708		3.1316
15.9400	0.710		3.1349
15.9600	0.713		3.1383
15.9800	0.716		3.1417
16.0000	0.719		3.1450
16.0200	0.722		3.1483
16.0400	0.726		3.1517
16.0600	0.729		3.1551
16.0800	0.732		3.1584
16.1000	0.735		3.1617
16.1200	0.737		3.1651
16.1400	0.739		3.1684
16.1600	0.740		3.1718
16.1800	0.742		3.1751
16.2000	0.743		3.1784
16.2200	0.743		3.1817
16.2400	0.744		3.1851
16.2600	0.744		3.1884
16.2800	0.745		3.1918
16.3000	0.746		3.1951
16.3200	0.747		3.1985
16.3400	0.748		3.2018
16.3600	0.750		3.2051
16.3800	0.752		3.2085
16.4000	0.754		3.2118
16.4200	0.756		3.2151
16.4400	0.758		3.2185
16.4600	0.760		3.2218
16.4800	0.760		3.2251
16.5000	0.761		3.2284
16.5200	0.761		3.2318
16.5400	0.762		3.2351
16.5600	0.762		3.2385
16.5800	0.762		3.2418
16.6000	0.762		3.2451
16.6200	0.763		3.2484
16.6400	0.764		3.2518
16.6600	0.764		3.2551
16.6800	0.765		3.2584
16.7000	0.766		3.2617
16.7200	0.766		3.2650
16.7400	0.767		3.2683
16.7600	0.768		3.2716
16.7800	0.769		3.2749
16.8000	0.770		3.2783
16.8200	0.772		3.2816
16.8400	0.774		3.2849
16.8600	0.776		3.2882
16.8800	0.777		3.2915
16.9000	0.779		3.2948
16.9200	0.780		3.2982
16.9400	0.780		3.3015
16.9600	0.781		3.3048
16.9800	0.781		3.3081
17.0000	0.781		3.3115
17.0200	0.781		3.3148
17.0400	0.781		3.3181
17.0600	0.782		3.3214
17.0800	0.782		3.3248
17.1000	0.783		3.3281
17.1200	0.785		3.3314
17.1400	0.786		3.3347
17.1600	0.788		3.3380
17.1800	0.790		3.3414
17.2000	0.792		3.3447
17.2200	0.795		3.3480
17.2400	0.797		3.3513
17.2600	0.799		3.3546
17.2800	0.801		3.3580
17.3000	0.803		3.3613
17.3200	0.804		3.3646
17.3400	0.805		3.3680
17.3600	0.805		3.3713
17.3800	0.805		3.3746
17.4000	0.805		3.3779
17.4200	0.805		3.3813
17.4400	0.806		3.3846
17.4600	0.807		3.3879
17.4800	0.808		3.3913
17.5000	0.810		3.3946
17.5200	0.811		3.3980
17.5400	0.812		3.4013
17.5600	0.813		3.4046
17.5800	0.814		3.4080
17.6000	0.815		3.4113
17.6200	0.816		3.4147
17.6400	0.816		3.4180
17.6600	0.817		3.4214
17.6800	0.818		3.4247
17.7000	0.819		3.4280
17.7200	0.819		3.4314
17.7400	0.820		3.4347
17.7600	0.821		3.4381
17.7800	0.822		3.4414
17.8000	0.823		3.4447
17.8200	0.824		3.4481
17.8400	0.824		3.4514
17.8600	0.825		3.4548
17.8800	0.826		3.4581
17.9000	0.827		3.4614
17.9200	0.828		3.4648
17.9400	0.829		3.4681
17.9600	0.829		3.4715
17.9800	0.830		3.4748
18.0000	0.831		3.4781
18.0200	0.832		3.4815
18.0400	0.832		3.4849
18.0600	0.833		3.4882
18.0800	0.834		3.4916
18.1000	0.835		3.4949
18.1200	0.836		3.4983
18.1400	0.837		3.5016
18.1600	0.838		3.5049
18.1800	0.839		3.5083
18.2000	0.840		3.5116
18.2200	0.841		3.5149
18.2400	0.843		3.5183
18.2600	0.844		3.5216
18.2800	0.845		3.5250
18.3000	0.846		3.5283
18.3200	0.847		3.5316
18.3400	0.848		3.5350
18.3600	0.849		3.5383
18.3800	0.849		3.5416
18.4000	0.850		3.5449
18.4200	0.850		3.5483
18.4400	0.850		3.5516
18.4600	0.850		3.5549
18.4800	0.850		3.5583
18.5000	0.851		3.5616
18.5200	0.852		3.5649
18.5400	0.853		3.5682
18.5600	0.854		3.5716
18.5800	0.856		3.5749
18.6000	0.857		3.5782
18.6200	0.859		3.5815
18.6400	0.861		3.5849
18.6600	0.862		3.5882
18.6800	0.863		3.5915
18.7000	0.865		3.5948
18.7200	0.866		3.5981
18.7400	0.867		3.6014
18.7600	0.867		3.6048
18.7800	0.868		3.6081
18.8000	0.869		3.6114
18.8200	0.870		3.6147
18.8400	0.870		3.6180
18.8600	0.871		3.6213
18.8800	0.872		3.6246
18.9000	0.873		3.6279
18.9200	0.873		3.6312
18.9400	0.874		3.6346
18.9600	0.874		3.6379
18.9800	0.875		3.6412
19.0000	0.875		3.6445
19.0200	0.876		3.6478
19.0400	0.877		3.6511
19.0600	0.878		3.6545
19.0800	0.879		3.6578
19.1000	0.880		3.6611
19.1200	0.882		3.6644
19.1400	0.884		3.6677
19.1600	0.885		3.6710
19.1800	0.887		3.6744
19.2000	0.888		3.6777
19.2200	0.889		3.6810
19.2400	0.890		3.6843
19.2600	0.891		3.6877
19.2800	0.892		3.6910
19.3000	0.893		3.6943
19.3200	0.894		3.6977
19.3400	0.894		3.7010
19.3600	0.895		3.7043
19.3800	0.895		3.7077
19.4000	0.896		3.7110
19.4200	0.896		3.7143
19.4400	0.898		3.7176
19.4600	0.899		3.7210
19.4800	0.900		3.7243
19.5000	0.902		3.7277
19.5200	0.904		3.7310
19.5400	0.906		3.7343
19.5600	0.907		3.7377
19.5800	0.909		3.7410
19.6000	0.910		3.7444
19.6200	0.911		3.7477
19.6400	0.912		3.7511
19.6600	0.913		3.7545
19.6800	0.914		3.7578
19.7000	0.915		3.7620
19.7200	0.917		3.7645
19.7400	0.918		3.7679
19.7600	0.919		3.7712
19.7800	0.920		3.7755
19.8000	0.921		3.7780
19.8200	0.922		3.7813
19.8400	0.923		3.7847
19.8600	0.925		3.7889
19.8800	0.927		3.7914
19.9000	0.928		3.7947
19.9200	0.930		3.7981
19.9400	0.932		3.8023
19.9600	0.933		3.8048
19.9800	0.934		3.8082
20.0000	0.935		3.8115
20.0200	0.936		3.8158
20.0400	0.937		3.8183
20.0600	0.937		3.8225
20.0800	0.938		3.8258
20.1000	0.939		3.8292
20.1200	0.940		3.8325
20.1400	0.940		3.8359
20.1600	0.941		3.8392
20.1800	0.942		3.8426
20.2000	0.943		3.8459
20.2200	0.944		3.8493
20.2400	0.945		3.8526
20.2600	0.946		3.8560
20.2800	0.946		3.8593
20.3000	0.947		3.8626
20.3200	0.948		3.8660
20.3400	0.948		3.8693
20.3600	0.949		3.8726
20.3800	0.949		3.8760
20.4000	0.950		3.8793
20.4200	0.950		3.8826
20.4400	0.951		3.8860
20.4600	0.951		3.8893
20.4800	0.952		3.8926
20.5000	0.953		3.8959
20.5200	0.953		3.8992
20.5400	0.954		3.9025
20.5600	0.954		3.9058
20.5800	0.955		3.9091
20.6000	0.956		3.9124
20.6200	0.957		3.9157
20.6400	0.958		3.9190
20.6600	0.959		3.9223
20.6800	0.960		3.9256
20.7000	0.961		3.9289
20.7200	0.962		3.9321
20.7400	0.963		3.9355
20.7600	0.964		3.9388
20.7800	0.964		3.9420
20.8000	0.965		3.9453
20.8200	0.966		3.9486
20.8400	0.966		3.9519
20.8600	0.966		3.9552
20.8800	0.967		3.9585
20.9000	0.967		3.9618
20.9200	0.968		3.9650
20.9400	0.968		3.9684
20.9600	0.969		3.9716
20.9800	0.970		3.9749
21.0000	0.970		3.9782
21.0200	0.971		3.9815
21.0400	0.972		3.9847
21.0600	0.973		3.9880
21.0800	0.974		3.9913
21.1000	0.975		3.9946
21.1200	0.976		3.9979
21.1400	0.977		4.0011
21.1600	0.978		4.0044
21.1800	0.979		4.0077
21.2000	0.979		4.0110
21.2200	0.980		4.0143
21.2400	0.980		4.0176
21.2600	0.981		4.0209
21.2800	0.981		4.0242
21.3000	0.982		4.0275
21.3200	0.983		4.0308
21.3400	0.984		4.0341
21.3600	0.984		4.0374
21.3800	0.985		4.0407
21.4000	0.986		4.0440
21.4200	0.987		4.0473
21.4400	0.988		4.0506
21.4600	0.989		4.0539
21.4800	0.991		4.0573
21.5000	0.992		4.0606
21.5200	0.993		4.0639
21.5400	0.994		4.0672
21.5600	0.994		4.0705
21.5800	0.995		4.0738
21.6000	0.996		4.0772
21.6200	0.997		4.0805
21.6400	0.998		4.0838
21.6600	0.999		4.0871
21.6800	0.999		4.0905
21.7000	1.000		4.0938
21.7200	1.001		4.0971
21.7400	1.002		4.1004
21.7600	1.003		4.1038
21.7800	1.004		4.1071
21.8000	1.005		4.1104
21.8200	1.006		4.1138
21.8400	1.007		4.1171
21.8600	1.009		4.1204
21.8800	1.010		4.1238
21.9000	1.011		4.1271
21.9200	1.012		4.1305
21.9400	1.013		4.1338
21.9600	1.013		4.1372
21.9800	1.014		4.1405
22.0000	1.015		4.1439
22.0200	1.016		4.1472
22.0400	1.017		4.1505
22.0600	1.018		4.1539
22.0800	1.019		4.1572
22.1000	1.020		4.1606
22.1200	1.021		4.1639
22.1400	1.022		4.1672
22.1600	1.023		4.1706
22.1800	1.024		4.1740
22.2000	1.026		4.1773
22.2200	1.027		4.1806
22.2400	1.028		4.1840
22.2600	1.029		4.1873
22.2800	1.030		4.1907
22.3000	1.031		4.1940
22.3200	1.032		4.1974
22.3400	1.033		4.2007
22.3600	1.033		4.2041
22.3800	1.034		4.2074
22.4000	1.036		4.2108
22.4200	1.037		4.2142
22.4400	1.038		4.2175
22.4600	1.039		4.2209
22.4800	1.040		4.2242
22.5000	1.041		4.2276
22.5200	1.043		4.2309
22.5400	1.044		4.2342
22.5600	1.045		4.2376
22.5800	1.046		4.2409
22.6000	1.048		4.2443
22.6200	1.049		4.2476
22.6400	1.050		4.2510
22.6600	1.051		4.2543
22.6800	1.052		4.2577
22.7000	1.053		4.2610
22.7200	1.053		4.2644
22.7400	1.054		4.2677
22.7600	1.055		4.2710
22.7800	1.056		4.2743
22.8000	1.057		4.2777
22.8200	1.058		4.2810
22.8400	1.060		4.2843
22.8600	1.061		4.2877
22.8800	1.062		4.2910
22.9000	1.063		4.2943
22.9200	1.065		4.2977
22.9400	1.066		4.3010
22.9600	1.067		4.3043
22.9800	1.068		4.3077
23.0000	1.069		4.3110
23.0200	1.070		4.3144
23.0400	1.071		4.3177
23.0600	1.072		4.3210
23.0800	1.073		4.3243
23.1000	1.074		4.3276
23.1200	1.075		4.3310
23.1400	1.076		4.3343
23.1600	1.077		4.3376
23.1800	1.078		4.3410
23.2000	1.080		4.3443
23.2200	1.081		4.3476
23.2400	1.082		4.3509
23.2600	1.083		4.3542
23.2800	1.085		4.3576
23.3000	1.086		4.3609
23.3200	1.087		4.3642
23.3400	1.088		4.3675
23.3600	1.089		4.3709
23.3800	1.090		4.3742
23.4000	1.091		4.3775
23.4200	1.092		4.3808
23.4400	1.093		4.3842
23.4600	1.094		4.3875
23.4800	1.095		4.3908
23.5000	1.097		4.3941
23.5200	1.100		4.3974
23.5400	1.104		4.4008
23.5600	1.109		4.4041
23.5800	1.114		4.4074
23.6000	1.119		4.4108
23.6200	1.124		4.4141
23.6400	1.128		4.4174
23.6600	1.132		4.4207
23.6800	1.136		4.4241
23.7000	1.140		4.4274
23.7200	1.144		4.4307
23.7400	1.148		4.4340
23.7600	1.152		4.4374
23.7800	1.156		4.4407
23.8000	1.160		4.4440
23.8200	1.164		4.4473
23.8400	1.169		4.4506
23.8600	1.173		4.4539
23.8800	1.177		4.4573
23.9000	1.181		4.4606
23.9200	1.186		4.4639
23.9400	1.190		4.4673
23.9600	1.194		4.4706
23.9800	1.199		4.4739
24.0000	1.204		4.4773
24.0200	1.208		4.4806
24.0400	1.213		4.4839
24.0600	1.217		4.4872
24.0800	1.221		4.4906
24.1000	1.224		4.4939
24.1200	1.227		4.4973
24.1400	1.230		4.5006
24.1600	1.233		4.5040
24.1800	1.236		4.5073
24.2000	1.239		4.5106
24.2200	1.242		4.5139
24.2400	1.245		4.5173
24.2600	1.249		4.5206
24.2800	1.252		4.5240
24.3000	1.256		4.5273
24.3200	1.260		4.5306
24.3400	1.264		4.5339
24.3600	1.268		4.5373
24.3800	1.272		4.5406
24.4000	1.276		4.5440
24.4200	1.280		4.5473
24.4400	1.284		4.5506
24.4600	1.287		4.5540
24.4800	1.291		4.5573
24.5000	1.294		4.5606
24.5200	1.297		4.5640
24.5400	1.299		4.5674
24.5600	1.302		4.5707
24.5800	1.304		4.5740
24.6000	1.307		4.5774
24.6200	1.309		4.5807
24.6400	1.312		4.5841
24.6600	1.315		4.5874
24.6800	1.319		4.5907
24.7000	1.322		4.5941
24.7200	1.326		4.5974
24.7400	1.330		4.6008
24.7600	1.334		4.6041
24.7800	1.337		4.6074
24.8000	1.341		4.6108
24.8200	1.344		4.6141
24.8400	1.345		4.6174
24.8600	1.347		4.6208
24.8800	1.348		4.6241
24.9000	1.349		4.6274
24.9200	1.351		4.6308
24.9400	1.352		4.6341
24.9600	1.353		4.6374
24.9800	1.354		4.6407
25.0100	1.356		4.6458
25.0400	1.359		4.6507
25.0700	1.362		4.6557
25.1000	1.364		4.6608
25.1300	1.367		4.6658
25.1600	1.370		4.6707
25.1900	1.372		4.6758
25.2200	1.374		4.6807
25.2500	1.376		4.6857
25.2800	1.378		4.6907
25.3100	1.380		4.6957
25.3400	1.383		4.7007
25.3700	1.385		4.7057
25.4000	1.387		4.7107
25.4300	1.389		4.7157
25.4600	1.391		4.7207
25.4900	1.393		4.7257
25.5200	1.396		4.7306
25.5500	1.400		4.7356
25.5800	1.405		4.7406
25.6100	1.410		4.7456
25.6400	1.416		4.7506
25.6700	1.422		4.7556
25.7000	1.427		4.7606
25.7300	1.432		4.7656
25.7600	1.437		4.7706
25.7900	1.441		4.7757
25.8200	1.445		4.7807
25.8500	1.449		4.7857
25.8800	1.453		4.7907
25.9100	1.458		4.7957
25.9400	1.462		4.8007
25.9700	1.466		4.8057
26.0000	1.469		4.8107
26.0300	1.472		4.8157
26.0600	1.476		4.8207
26.0900	1.481		4.8257
26.1200	1.484		4.8307
26.1500	1.486		4.8358
26.1800	1.489		4.8408
26.2100	1.491		4.8458
26.2400	1.493		4.8508
26.2700	1.495		4.8558
26.3000	1.497		4.8608
26.3300	1.498		4.8659
26.3600	1.500		4.8709
26.3900	1.502		4.8759
26.4200	1.504		4.8809
26.4500	1.507		4.8859
26.4800	1.509		4.8910
26.5100	1.512		4.8960
26.5400	1.515		4.9018
26.5700	1.517		4.9060
26.6000	1.519		4.9110
26.6300	1.521		4.9160
26.6600	1.523		4.9210
26.6900	1.525		4.9260
26.7200	1.527		4.9310
26.7500	1.529		4.9361
26.7800	1.532		4.9419
26.8100	1.534		4.9461
26.8400	1.536		4.9511
26.8700	1.538		4.9561
26.9000	1.540		4.9611
26.9300	1.543		4.9662
26.9600	1.546		4.9712
26.9900	1.549		4.9762
27.0200	1.552		4.9820
27.0500	1.555		4.9862
27.0800	1.557		4.9911
27.1100	1.560		4.9970
27.1400	1.561		5.0011
27.1700	1.563		5.0070
27.2000	1.564		5.0111
27.2300	1.566		5.0169
27.2600	1.568		5.0219
27.2900	1.571		5.0269
27.3200	1.574		5.0319
27.3500	1.578		5.0369
27.3800	1.581		5.0419
27.4100	1.584		5.0469
27.4400	1.586		5.0519
27.4700	1.588		5.0568
27.5000	1.590		5.0618
27.5300	1.592		5.0668
27.5600	1.593		5.0718
27.5900	1.594		5.0767
27.6200	1.596		5.0817
27.6500	1.598		5.0867
27.6800	1.601		5.0917
27.7100	1.604		5.0966
27.7400	1.608		5.1016
27.7700	1.611		5.1066
27.8000	1.615		5.1116
27.8300	1.618		5.1166
27.8600	1.620		5.1215
27.8900	1.622		5.1265
27.9200	1.623		5.1315
27.9500	1.625		5.1365
27.9800	1.626		5.1415
28.0100	1.628		5.1465
28.0400	1.631		5.1515
28.0700	1.635		5.1564
28.1000	1.643		5.1615
28.1300	1.659		5.1664
28.1600	1.672		5.1714
28.1900	1.682		5.1764
28.2200	1.689		5.1814
28.2500	1.693		5.1864
28.2800	1.696		5.1914
28.3100	1.702		5.1964
28.3400	1.708		5.2014
28.3700	1.716		5.2064
28.4000	1.726		5.2114
28.4300	1.738		5.2164
28.4600	1.747		5.2214
28.4900	1.756		5.2265
28.5200	1.765		5.2314
28.5500	1.772		5.2364
28.5800	1.779		5.2415
28.6100	1.785		5.2465
28.6400	1.790		5.2515
28.6700	1.795		5.2565
28.7000	1.799		5.2615
28.7300	1.803		5.2665
28.7600	1.806		5.2715
28.7900	1.809		5.2765
28.8200	1.812		5.2815
28.8500	1.817		5.2866
28.8800	1.821		5.2916
28.9100	1.825		5.2966
28.9400	1.828		5.3017
28.9700	1.831		5.3067
29.0000	1.833		5.3117
29.0300	1.836		5.3167
29.0600	1.838		5.3217
29.0900	1.840		5.3267
29.1200	1.844		5.3317
29.1500	1.847		5.3367
29.1800	1.851		5.3418
29.2100	1.855		5.3468
29.2400	1.859		5.3518
29.2700	1.862		5.3568
29.3000	1.865		5.3618
29.3300	1.868		5.3668
29.3600	1.870		5.3718
29.3900	1.872		5.3768
29.4200	1.875		5.3818
29.4500	1.877		5.3868
29.4800	1.881		5.3918
29.5100	1.885		5.3967
29.5400	1.889		5.4018
29.5700	1.893		5.4067
29.6000	1.896		5.4117
29.6300	1.898		5.4167
29.6600	1.900		5.4217
29.6900	1.901		5.4267
29.7200	1.902		5.4317
29.7500	1.903		5.4366
29.7800	1.906		5.4416
29.8100	1.909		5.4466
29.8400	1.912		5.4515
29.8700	1.916		5.4565
29.9000	1.920		5.4615
29.9300	1.924		5.4665
29.9600	1.929		5.4714
29.9900	1.932		5.4764
30.0200	1.934		5.4814
30.0500	1.935		5.4863
30.0800	1.935		5.4913
30.1100	1.936		5.4963
30.1400	1.936		5.5013
30.1700	1.937		5.5062
30.2000	1.939		5.5112
30.2300	1.941		5.5161
30.2600	1.944		5.5211
30.2900	1.947		5.5261
30.3200	1.950		5.5310
30.3500	1.952		5.5360
30.3800	1.953		5.5410
30.4100	1.954		5.5460
30.4400	1.954		5.5509
30.4700	1.955		5.5559
30.5000	1.956		5.5608
30.5300	1.958		5.5658
30.5600	1.960		5.5708
30.5900	1.963		5.5758
30.6200	1.966		5.5808
30.6500	1.969		5.5858
30.6800	1.972		5.5908
30.7100	1.975		5.5957
30.7400	1.977		5.6007
30.7700	1.979		5.6057
30.8000	1.981		5.6107
30.8300	1.982		5.6157
30.8600	1.983		5.6207
30.8900	1.984		5.6257
30.9200	1.985		5.6307
30.9500	1.987		5.6357
30.9800	1.989		5.6407
31.0100	1.992		5.6457
31.0400	1.995		5.6506
31.0700	1.998		5.6557
31.1000	2.002		5.6607
31.1300	2.005		5.6657
31.1600	2.007		5.6707
31.1900	2.009		5.6757
31.2200	2.010		5.6807
31.2500	2.011		5.6857
31.2800	2.013		5.6907
31.3100	2.014		5.6957
31.3400	2.017		5.7007
31.3700	2.020		5.7057
31.4000	2.023		5.7107
31.4300	2.026		5.7157
31.4600	2.028		5.7207
31.4900	2.031		5.7257
31.5200	2.033		5.7307
31.5500	2.035		5.7357
31.5800	2.037		5.7407
31.6100	2.039		5.7457
31.6400	2.041		5.7507
31.6700	2.043		5.7557
31.7000	2.045		5.7606
31.7300	2.047		5.7657
31.7600	2.050		5.7706
31.7900	2.052		5.7756
31.8200	2.055		5.7806
31.8500	2.058		5.7856
31.8800	2.060		5.7906
31.9100	2.063		5.7955
31.9400	2.065		5.8005
31.9700	2.067		5.8055
32.0000	2.069		5.8105
32.0300	2.071		5.8154
32.0600	2.073		5.8205
32.0900	2.075		5.8254
32.1200	2.077		5.8304
32.1500	2.080		5.8354
32.1800	2.083		5.8404
32.2100	2.086		5.8453
32.2400	2.089		5.8503
32.2700	2.092		5.8553
32.3000	2.095		5.8603
32.3300	2.097		5.8653
32.3600	2.100		5.8703
32.3900	2.102		5.8753
32.4200	2.105		5.8803
32.4500	2.107		5.8852
32.4800	2.109		5.8903
32.5100	2.112		5.8952
32.5400	2.114		5.9002
32.5700	2.116		5.9052
32.6000	2.117		5.9102
32.6300	2.118		5.9152
32.6600	2.120		5.9202
32.6900	2.121		5.9252
32.7200	2.123		5.9302
32.7500	2.125		5.9352
32.7800	2.127		5.9402
32.8100	2.128		5.9452
32.8400	2.130		5.9502
32.8700	2.131		5.9553
32.9000	2.132		5.9603
32.9300	2.133		5.9653
32.9600	2.134		5.9703
32.9900	2.136		5.9753
33.0200	2.137		5.9803
33.0500	2.139		5.9853
33.0800	2.140		5.9903
33.1100	2.142		5.9953
33.1400	2.144		6.0004
33.1700	2.145		6.0054
33.2000	2.147		6.0104
33.2300	2.149		6.0154
33.2600	2.150		6.0204
33.2900	2.152		6.0254
33.3200	2.153		6.0305
33.3500	2.155		6.0355
33.3800	2.156		6.0405
33.4100	2.158		6.0455
33.4400	2.159		6.0505
33.4700	2.161		6.0555
33.5000	2.163		6.0605
33.5300	2.165		6.0655
33.5600	2.176		6.0714
33.5900	2.207		6.0755
33.6200	2.236		6.0805
33.6500	2.259		6.0855
33.6800	2.278		6.0905
33.7100	2.292		6.0955
33.7400	2.303		6.1004
33.7700	2.312		6.1054
33.8000	2.321		6.1104
33.8300	2.331		6.1154
33.8600	2.342		6.1204
33.8900	2.352		6.1253
33.9200	2.360		6.1303
33.9500	2.368		6.1353
33.9800	2.376		6.1411
34.0100	2.383		6.1452
34.0400	2.388		6.1502
34.0700	2.392		6.1552
34.1000	2.394		6.1601
34.1300	2.397		6.1659
34.1600	2.400		6.1700
34.1900	2.405		6.1750
34.2200	2.410		6.1808
34.2500	2.416		6.1849
34.2800	2.422		6.1898
34.3100	2.428		6.1957
34.3400	2.433		6.2006
34.3700	2.438		6.2056
34.4000	2.442		6.2105
34.4300	2.446		6.2155
34.4600	2.450		6.2205
34.4900	2.454		6.2254
34.5200	2.458		6.2304
34.5500	2.460		6.2354
34.5800	2.462		6.2404
34.6100	2.465		6.2453
34.6400	2.467		6.2503
34.6700	2.470		6.2553
34.7000	2.473		6.2603
34.7300	2.475		6.2652
34.7600	2.478		6.2702
34.7900	2.482		6.2752
34.8200	2.485		6.2802
34.8500	2.488		6.2852
34.8800	2.492		6.2901
34.9100	2.494		6.2952
34.9400	2.496		6.3002
34.9700	2.498		6.3052
35.0000	2.499		6.3102
35.0300	2.501		6.3152
35.0600	2.502		6.3202
35.0900	2.505		6.3252
35.1200	2.508		6.3302
35.1500	2.513		6.3352
35.1800	2.518		6.3403
35.2100	2.523		6.3453
35.2400	2.527		6.3503
35.2700	2.531		6.3553
35.3000	2.533		6.3603
35.3300	2.534		6.3654
35.3600	2.535		6.3704
35.3900	2.536		6.3754
35.4200	2.538		6.3805
35.4500	2.541		6.3855
35.4800	2.544		6.3905
35.5100	2.548		6.3956
35.5400	2.552		6.4006
35.5700	2.556		6.4056
35.6000	2.559		6.4106
35.6300	2.562		6.4156
35.6600	2.565		6.4207
35.6900	2.568		6.4257
35.7200	2.571		6.4307
35.7500	2.574		6.4357
35.7800	2.577		6.4407
35.8100	2.579		6.4457
35.8400	2.580		6.4507
35.8700	2.581		6.4557
35.9000	2.582		6.4607
35.9300	2.584		6.4658
35.9600	2.586		6.4708
35.9900	2.588		6.4758
36.0200	2.590		6.4808
36.0500	2.592		6.4858
36.0800	2.593		6.4908
36.1100	2.595		6.4958
36.1400	2.597		6.5008
36.1700	2.599		6.5058
36.2000	2.601		6.5109
36.2300	2.602		6.5159
36.2600	2.604		6.5209
36.2900	2.605		6.5259
36.3200	2.607		6.5309
36.3500	2.608		6.5359
36.3800	2.609		6.5409
36.4100	2.611		6.5459
36.4400	2.612		6.5509
36.4700	2.613		6.5559
36.5000	2.615		6.5609
36.5300	2.617		6.5659
36.5600	2.619		6.5709
36.5900	2.622		6.5759
36.6200	2.625		6.5809
36.6500	2.627		6.5859
36.6800	2.630		6.5909
36.7100	2.631		6.5959
36.7400	2.632		6.6010
36.7700	2.634		6.6060
36.8000	2.635		6.6110
36.8300	2.637		6.6160
36.8600	2.639		6.6210
36.8900	2.641		6.6260
36.9200	2.643		6.6310
36.9500	2.646		6.6360
36.9800	2.648		6.6410
37.0100	2.651		6.6461
37.0400	2.653		6.6511
37.0700	2.656		6.6561
37.1000	2.659		6.6611
37.1300	2.661		6.6661
37.1600	2.663		6.6712
37.1900	2.665		6.6762
37.2200	2.667		6.6812
37.2500	2.669		6.6862
37.2800	2.671		6.6912
37.3100	2.674		6.6962
37.3400	2.676		6.7013
37.3700	2.679		6.7063
37.4000	2.682		6.7113
37.4300	2.685		6.7163
37.4600	2.687		6.7213
37.4900	2.690		6.7263
37.5200	2.692		6.7313
37.5500	2.694		6.7363
37.5800	2.696		6.7413
37.6100	2.698		6.7463
37.6400	2.700		6.7513
37.6700	2.702		6.7563
37.7000	2.704		6.7613
37.7300	2.706		6.7663
37.7600	2.709		6.7713
37.7900	2.712		6.7763
37.8200	2.715		6.7813
37.8500	2.718		6.7862
37.8800	2.721		6.7912
37.9100	2.724		6.7963
37.9400	2.727		6.8012
37.9700	2.730		6.8062
38.0000	2.732		6.8112
38.0300	2.733		6.8162
38.0600	2.735		6.8211
38.0900	2.737		6.8261
38.1200	2.739		6.8311
38.1500	2.741		6.8361
38.1800	2.744		6.8411
38.2100	2.747		6.8461
38.2400	2.750		6.8511
38.2700	2.754		6.8560
38.3000	2.757		6.8610
38.3300	2.760		6.8660
38.3600	2.762		6.8710
38.3900	2.763		6.8759
38.4200	2.764		6.8809
38.4500	2.765		6.8859
38.4800	2.766		6.8909
38.5100	2.767		6.8958
38.5400	2.769		6.9008
38.5700	2.770		6.9058
38.6000	2.771		6.9108
38.6300	2.773		6.9157
38.6600	2.774		6.9207
38.6900	2.776		6.9257
38.7200	2.777		6.9307
38.7500	2.779		6.9357
38.7800	2.781		6.9406
38.8100	2.782		6.9457
38.8400	2.784		6.9506
38.8700	2.785		6.9556
38.9000	2.786		6.9607
38.9300	2.788		6.9656
38.9600	2.789		6.9706
38.9900	2.790		6.9756
39.0200	2.792		6.9806
39.0500	2.794		6.9856
39.0800	2.795		6.9906
39.1100	2.797		6.9956
39.1400	2.799		7.0006
39.1700	2.801		7.0056
39.2000	2.802		7.0106
39.2300	2.804		7.0156
39.2600	2.806		7.0206
39.2900	2.808		7.0256
39.3200	2.810		7.0306
39.3500	2.811		7.0356
39.3800	2.813		7.0407
39.4100	2.815		7.0457
39.4400	2.816		7.0507
39.4700	2.818		7.0557
39.5000	2.820		7.0607
39.5300	2.822		7.0657
39.5600	2.826		7.0707
39.5900	2.830		7.0757
39.6200	2.833		7.0807
39.6500	2.836		7.0858
39.6800	2.839		7.0908
39.7100	2.842		7.0957
39.7400	2.845		7.1008
39.7700	2.849		7.1058
39.8000	2.853		7.1108
39.8300	2.856		7.1158
39.8600	2.859		7.1208
39.8900	2.863		7.1258
39.9200	2.866		7.1308
39.9500	2.869		7.1358
39.9800	2.874		7.1408
40.0100	2.893		7.1458
40.0400	2.924		7.1508
40.0700	2.951		7.1558
40.1000	2.972		7.1608
40.1300	2.988		7.1658
40.1600	3.000		7.1708
40.1900	3.011		7.1758
40.2200	3.023		7.1808
40.2500	3.036		7.1857
40.2800	3.051		7.1907
40.3100	3.069		7.1957
40.3400	3.081		7.2007
40.3700	3.091		7.2057
40.4000	3.101		7.2106
40.4300	3.109		7.2156
40.4600	3.116		7.2206
40.4900	3.120		7.2256
40.5200	3.122		7.2306
40.5500	3.122		7.2355
40.5800	3.123		7.2405
40.6100	3.125		7.2455
40.6400	3.129		7.2505
40.6700	3.136		7.2554
40.7000	3.144		7.2604
40.7300	3.153		7.2654
40.7600	3.162		7.2703
40.7900	3.170		7.2753
40.8200	3.176		7.2803
40.8500	3.181		7.2852
40.8800	3.183		7.2902
40.9100	3.183		7.2952
40.9400	3.182		7.3002
40.9700	3.181		7.3060
41.0000	3.182		7.3101
41.0300	3.183		7.3151
41.0600	3.186		7.3201
41.0900	3.190		7.3251
41.1200	3.195		7.3300
41.1500	3.200		7.3350
41.1800	3.204		7.3400
41.2100	3.208		7.3458
41.2400	3.211		7.3500
41.2700	3.212		7.3550
41.3000	3.213		7.3600
41.3300	3.214		7.3649
41.3600	3.215		7.3708
41.3900	3.216		7.3750
41.4200	3.219		7.3799
41.4500	3.222		7.3858
41.4800	3.227		7.3908
41.5100	3.231		7.3958
41.5400	3.236		7.4008
41.5700	3.239		7.4058
41.6000	3.242		7.4108
41.6300	3.244		7.4158
41.6600	3.246		7.4208
41.6900	3.248		7.4258
41.7200	3.250		7.4308
41.7500	3.252		7.4358
41.7800	3.255		7.4408
41.8100	3.259		7.4458
41.8400	3.262		7.4508
41.8700	3.265		7.4558
41.9000	3.269		7.4608
41.9300	3.272		7.4658
41.9600	3.275		7.4708
41.9900	3.278		7.4758
42.0200	3.281		7.4809
42.0500	3.283		7.4859
42.0800	3.285		7.4909
42.1100	3.287		7.4959
42.1400	3.289		7.5009
42.1700	3.293		7.5059
42.2000	3.297		7.5109
42.2300	3.301		7.5159
42.2600	3.304		7.5209
42.2900	3.306		7.5259
42.3200	3.308		7.5309
42.3500	3.309		7.5359
42.3800	3.310		7.5409
42.4100	3.311		7.5459
42.4400	3.312		7.5509
42.4700	3.313		7.5559
42.5000	3.315		7.5609
42.5300	3.317		7.5659
42.5600	3.319		7.5709
42.5900	3.322		7.5759
42.6200	3.324		7.5809
42.6500	3.326		7.5859
42.6800	3.328		7.5910
42.7100	3.331		7.5959
42.7400	3.332		7.6009
42.7700	3.334		7.6060
42.8000	3.335		7.6110
42.8300	3.336		7.6159
42.8600	3.337		7.6210
42.8900	3.338		7.6259
42.9200	3.340		7.6309
42.9500	3.342		7.6360
42.9800	3.344		7.6409
43.0100	3.346		7.6459
43.0400	3.348		7.6509
43.0700	3.350		7.6559
43.1000	3.352		7.6609
43.1300	3.354		7.6659
43.1600	3.356		7.6710
43.1900	3.358		7.6760
43.2200	3.360		7.6809
43.2500	3.362		7.6860
43.2800	3.364		7.6910
43.3100	3.366		7.6959
43.3400	3.368		7.7009
43.3700	3.370		7.7059
43.4000	3.373		7.7109
43.4300	3.375		7.7158
43.4600	3.376		7.7208
43.4900	3.378		7.7258
43.5200	3.379		7.7308
43.5500	3.382		7.7358
43.5800	3.384		7.7407
43.6100	3.387		7.7457
43.6400	3.391		7.7507
43.6700	3.394		7.7556
43.7000	3.397		7.7606
43.7300	3.399		7.7656
43.7600	3.401		7.7706
43.7900	3.403		7.7755
43.8200	3.405		7.7805
43.8500	3.407		7.7854
43.8800	3.409		7.7904
43.9100	3.410		7.7954
43.9400	3.413		7.8003
43.9700	3.415		7.8053
44.0000	3.418		7.8103
44.0300	3.421		7.8152
44.0600	3.424		7.8202
44.0900	3.428		7.8251
44.1200	3.431		7.8301
44.1500	3.434		7.8351
44.1800	3.437		7.8401
44.2100	3.439		7.8450
44.2400	3.441		7.8500
44.2700	3.442		7.8550
44.3000	3.443		7.8600
44.3300	3.445		7.8649
44.3600	3.447		7.8699
44.3900	3.450		7.8749
44.4200	3.454		7.8799
44.4500	3.457		7.8848
44.4800	3.461		7.8898
44.5100	3.464		7.8948
44.5400	3.466		7.8998
44.5700	3.469		7.9048
44.6000	3.471		7.9098
44.6300	3.474		7.9147
44.6600	3.476		7.9197
44.6900	3.478		7.9248
44.7200	3.480		7.9297
44.7500	3.482		7.9347
44.7800	3.485		7.9398
44.8100	3.488		7.9447
44.8400	3.499		7.9497
44.8700	3.560		7.9548
44.9000	3.606		7.9597
44.9300	3.634		7.9647
44.9600	3.648		7.9697
44.9900	3.650		7.9747
45.0200	3.649		7.9797
45.0500	3.647		7.9847
45.0800	3.646		7.9897
45.1100	3.648		7.9947
45.1400	3.654		7.9997
45.1700	3.663		8.0047
45.2000	3.676		8.0097
45.2300	3.693		8.0147
45.2600	3.711		8.0197
45.2900	3.727		8.0247
45.3200	3.737		8.0297
45.3500	3.739		8.0347
45.3800	3.738		8.0397
45.4100	3.734		8.0447
45.4400	3.731		8.0497
45.4700	3.729		8.0547
45.5000	3.729		8.0597
45.5300	3.732		8.0647
45.5600	3.737		8.0697
45.5900	3.744		8.0747
45.6200	3.750		8.0797
45.6500	3.756		8.0848
45.6800	3.761		8.0898
45.7100	3.765		8.0947
45.7400	3.767		8.0998
45.7700	3.767		8.1048
45.8000	3.767		8.1098
45.8300	3.767		8.1148
45.8600	3.769		8.1199
45.8900	3.772		8.1249
45.9200	3.776		8.1299
45.9500	3.782		8.1349
45.9800	3.785		8.1400
46.0100	3.788		8.1450
46.0400	3.791		8.1501
46.0700	3.792		8.1551
46.1000	3.794		8.1601
46.1300	3.795		8.1651
46.1600	3.796		8.1702
46.1900	3.798		8.1752
46.2200	3.800		8.1802
46.2500	3.802		8.1852
46.2800	3.805		8.1903
46.3100	3.808		8.1953
46.3400	3.811		8.2003
46.3700	3.814		8.2054
46.4000	3.816		8.2104
46.4300	3.818		8.2155
46.4600	3.818		8.2205
46.4900	3.819		8.2255
46.5200	3.821		8.2306
46.5500	3.823		8.2356
46.5800	3.826		8.2406
46.6100	3.829		8.2456
46.6400	3.833		8.2506
46.6700	3.837		8.2557
46.7000	3.841		8.2607
46.7300	3.844		8.2657
46.7600	3.846		8.2707
46.7900	3.847		8.2757
46.8200	3.847		8.2807
46.8500	3.848		8.2857
46.8800	3.849		8.2907
46.9100	3.851		8.2957
46.9400	3.854		8.3007
46.9700	3.857		8.3057
47.0000	3.860		8.3107
47.0300	3.864		8.3156
47.0600	3.868		8.3206
47.0900	3.872		8.3256
47.1200	3.876		8.3306
47.1500	3.879		8.3356
47.1800	3.880		8.3406
47.2100	3.881		8.3455
47.2400	3.882		8.3505
47.2700	3.882		8.3555
47.3000	3.883		8.3605
47.3300	3.884		8.3654
47.3600	3.886		8.3704
47.3900	3.888		8.3754
47.4200	3.890		8.3804
47.4500	3.892		8.3853
47.4800	3.894		8.3903
47.5100	3.895		8.3953
47.5400	3.897		8.4003
47.5700	3.898		8.4053
47.6000	3.899		8.4102
47.6300	3.900		8.4152
47.6600	3.901		8.4202
47.6900	3.902		8.4252
47.7200	3.904		8.4302
47.7500	3.906		8.4352
47.7800	3.908		8.4401
47.8100	3.910		8.4451
47.8400	3.912		8.4501
47.8700	3.913		8.4551
47.9000	3.915		8.4601
47.9300	3.917		8.4651
47.9600	3.919		8.4701
47.9900	3.922		8.4751
48.0200	3.924		8.4809
48.0500	3.927		8.4851
48.0800	3.929		8.4901
48.1100	3.931		8.4951
48.1400	3.932		8.5001
48.1700	3.934		8.5051
48.2000	3.935		8.5101
48.2300	3.936		8.5152
48.2600	3.938		8.5210
48.2900	3.940		8.5251
48.3200	3.943		8.5302
48.3500	3.946		8.5352
48.3800	3.949		8.5401
48.4100	3.952		8.5460
48.4400	3.955		8.5502
48.4700	3.957		8.5552
48.5000	3.959		8.5611
48.5300	3.961		8.5652
48.5600	3.962		8.5711
48.5900	3.964		8.5761
48.6200	3.965		8.5811
48.6500	3.967		8.5861
48.6800	3.969		8.5911
48.7100	3.971		8.5961
48.7400	3.974		8.6011
48.7700	3.978		8.6062
48.8000	3.981		8.6111
48.8300	3.985		8.6161
48.8600	3.988		8.6212
48.8900	3.990		8.6261
48.9200	3.992		8.6311
48.9500	3.993		8.6361
48.9800	3.994		8.6411
49.0100	3.995		8.6461
49.0400	3.997		8.6511
49.0700	4.000		8.6561
49.1000	4.003		8.6611
49.1300	4.006		8.6661
49.1600	4.009		8.6711
49.1900	4.012		8.6760
49.3400	4.022		8.7009
49.3700	4.023		8.7059
49.4000	4.025		8.7109
49.4300	4.027		8.7158
49.4600	4.029		8.7208
49.4900	4.032		8.7257
49.5200	4.035		8.7307
49.5500	4.038		8.7357
49.5800	4.042		8.7407
49.6100	4.045		8.7456
49.6400	4.048		8.7506
49.6700	4.051		8.7556
49.7000	4.053		8.7606
49.7300	4.056		8.7655
49.7600	4.057		8.7705
49.7900	4.058		8.7755
49.8200	4.060		8.7805
49.8500	4.061		8.7855
49.8800	4.062		8.7905
49.9100	4.064		8.7954
49.9400	4.066		8.8004
49.9700	4.068		8.8054
50.0000	4.069		8.8104
50.0300	4.071		8.8153
50.0600	4.072		8.8203
50.0900	4.073		8.8253
50.1200	4.075		8.8303
50.1500	4.076		8.8353
50.1800	4.077		8.8403
50.2100	4.078		8.8453
50.2400	4.080		8.8503
50.2700	4.081		8.8553
50.3000	4.083		8.8603
50.3300	4.085		8.8653
50.3600	4.087		8.8703
50.3900	4.095		8.8753
50.4200	4.103		8.8803
50.4500	4.109		8.8853
50.4800	4.113		8.8903
50.5100	4.117		8.8953
50.5400	4.120		8.9003
50.5700	4.124		8.9053
50.6000	4.128		8.9103
50.6300	4.134		8.9153
50.6600	4.141		8.9204
50.6900	4.165		8.9254
50.7200	4.281		8.9304
50.7500	4.359		8.9354
50.7800	4.395		8.9404
50.8100	4.402		8.9454
50.8400	4.397		8.9505
50.8700	4.387		8.9554
50.9000	4.374		8.9604
50.9300	4.364		8.9655
50.9600	4.361		8.9705
50.9900	4.362		8.9755
51.0200	4.366		8.9805
51.0500	4.374		8.9855
51.0800	4.385		8.9905
51.1100	4.397		8.9954
51.1400	4.407		9.0004
51.1700	4.414		9.0054
51.2000	4.417		9.0104
51.2300	4.416		9.0154
51.2600	4.414		9.0204
51.2900	4.413		9.0254
51.3200	4.413		9.0304
51.3500	4.413		9.0354
51.3800	4.414		9.0404
51.4100	4.415		9.0453
51.4400	4.418		9.0504
51.4700	4.422		9.0553
51.5000	4.426		9.0603
51.5300	4.431		9.0653
51.5600	4.435		9.0703
51.5900	4.439		9.0752
51.6200	4.441		9.0802
51.6500	4.441		9.0852
51.6800	4.441		9.0902
51.7100	4.440		9.0951
51.7400	4.440		9.1001
51.7700	4.442		9.1051
51.8000	4.444		9.1101
51.8300	4.449		9.1151
51.8600	4.454		9.1200
51.8900	4.460		9.1251
51.9200	4.463		9.1300
51.9500	4.465		9.1350
51.9800	4.466		9.1400
52.0100	4.466		9.1450
52.0400	4.467		9.1500
52.0700	4.467		9.1550
52.1000	4.467		9.1600
52.1300	4.468		9.1650
52.1600	4.469		9.1700
52.1900	4.471		9.1750
52.2200	4.474		9.1800
52.2500	4.477		9.1850
52.2800	4.481		9.1899
52.3100	4.485		9.1950
52.3400	4.488		9.2000
52.3700	4.491		9.2050
52.4000	4.493		9.2100
52.4300	4.494		9.2150
52.4600	4.495		9.2200
52.4900	4.495		9.2251
52.5200	4.496		9.2300
52.5500	4.497		9.2351
52.5800	4.500		9.2401
52.6100	4.503		9.2451
52.6400	4.507		9.2501
52.6700	4.510		9.2551
52.7000	4.513		9.2601
52.7300	4.516		9.2652
52.7600	4.518		9.2702
52.7900	4.521		9.2752
52.8200	4.523		9.2802
52.8500	4.526		9.2852
52.8800	4.529		9.2902
52.9100	4.531		9.2953
52.9400	4.533		9.3003
52.9700	4.535		9.3053
53.0000	4.536		9.3103
53.0300	4.538		9.3153
53.0600	4.540		9.3203
53.0900	4.543		9.3253
53.1200	4.546		9.3303
53.1500	4.549		9.3353
53.1800	4.552		9.3403
53.2100	4.553		9.3453
53.2400	4.555		9.3502
53.2700	4.556		9.3552
53.3000	4.558		9.3602
53.3300	4.559		9.3651
53.3600	4.560		9.3701
53.3900	4.561		9.3751
53.4200	4.563		9.3801
53.4500	4.564		9.3851
53.4800	4.566		9.3900
53.5100	4.567		9.3950
53.5400	4.568		9.4000
53.5700	4.569		9.4049
53.6000	4.571		9.4099
53.6300	4.573		9.4149
53.6600	4.575		9.4198
53.6900	4.577		9.4248
53.7200	4.579		9.4297
53.7500	4.581		9.4347
53.7800	4.583		9.4396
53.8100	4.584		9.4446
53.8400	4.586		9.4496
53.8700	4.588		9.4545
53.9000	4.589		9.4595
53.9300	4.591		9.4645
53.9600	4.592		9.4694
53.9900	4.594		9.4744
54.0200	4.595		9.4794
54.0500	4.597		9.4843
54.0800	4.599		9.4893
[truncated: 3,001 more rows]
