# Supplementary material for: Enhanced mechanical, thermal and biocompatible nature of dual component electrospun nanocomposite for bone tissue engineering
Source: PeerJ. 2019 May 27;7:e6986. doi: 10.7717/peerj.6986 (PMC6542347; doi:10.7717/peerj.6986)
Supplement: Dataset S3 [file peerj-07-6986-s003.zip › Tensile/PU CANOLA NEEM OIL (1).txt]

sec	AD1:N		X:mm
0.088	0.051		0.7658
0.171	0.051		0.7722
0.256	0.052		0.7792
0.337	0.052		0.7862
0.419	0.053		0.7932
0.500	0.053		0.8000
0.581	0.054		0.8068
0.661	0.054		0.8131
0.742	0.055		0.8202
0.823	0.056		0.8269
0.903	0.056		0.8336
0.984	0.056		0.8404
1.076	0.057		0.8477
1.171	0.057		0.8557
1.266	0.058		0.8637
1.362	0.059		0.8716
1.457	0.059		0.8796
1.552	0.060		0.8874
1.647	0.060		0.8956
1.743	0.061		0.9036
1.838	0.061		0.9116
1.933	0.062		0.9192
2.029	0.063		0.9272
2.125	0.063		0.9354
2.220	0.064		0.9432
2.315	0.064		0.9510
2.410	0.065		0.9588
2.506	0.065		0.9669
2.601	0.066		0.9753
2.696	0.067		0.9831
2.791	0.067		0.9908
2.886	0.068		0.9984
2.982	0.068		1.0069
3.077	0.069		1.0148
3.172	0.069		1.0226
3.267	0.070		1.0301
3.363	0.071		1.0380
3.458	0.071		1.0465
3.553	0.072		1.0545
3.648	0.072		1.0624
3.744	0.073		1.0700
3.839	0.074		1.0780
3.934	0.074		1.0862
4.029	0.075		1.0941
4.125	0.075		1.1019
4.220	0.075		1.1095
4.315	0.076		1.1176
4.410	0.076		1.1257
4.506	0.077		1.1337
4.601	0.078		1.1416
4.696	0.079		1.1493
4.791	0.079		1.1576
4.887	0.080		1.1655
4.988	0.080		1.1740
5.083	0.081		1.1816
5.178	0.081		1.1895
5.273	0.082		1.1975
5.369	0.082		1.2055
5.464	0.083		1.2134
5.559	0.084		1.2212
5.654	0.084		1.2295
5.750	0.085		1.2374
5.845	0.085		1.2454
5.940	0.086		1.2530
6.035	0.087		1.2610
6.131	0.087		1.2691
6.226	0.088		1.2769
6.321	0.088		1.2847
6.416	0.089		1.2925
6.512	0.089		1.3007
6.608	0.090		1.3091
6.702	0.090		1.3168
6.797	0.091		1.3245
6.892	0.092		1.3322
6.988	0.092		1.3407
7.083	0.093		1.3486
7.178	0.093		1.3563
7.273	0.094		1.3639
7.369	0.094		1.3718
7.464	0.095		1.3802
7.559	0.096		1.3883
7.654	0.096		1.3961
7.750	0.097		1.4038
7.845	0.097		1.4118
7.940	0.097		1.4200
8.032	0.098		1.4277
8.117	0.099		1.4346
8.218	0.099		1.4426
8.303	0.100		1.4498
8.390	0.101		1.4572
8.476	0.101		1.4644
8.564	0.102		1.4719
8.652	0.102		1.4789
8.737	0.102		1.4863
8.825	0.103		1.4936
8.912	0.103		1.5010
8.998	0.104		1.5081
9.085	0.105		1.5150
9.173	0.105		1.5224
9.259	0.105		1.5297
9.346	0.106		1.5368
9.434	0.106		1.5443
9.521	0.107		1.5513
9.607	0.107		1.5587
9.695	0.108		1.5663
9.782	0.109		1.5734
9.867	0.109		1.5805
9.955	0.109		1.5875
10.043	0.111		1.5950
10.128	0.110		1.6022
10.216	0.111		1.6094
10.303	0.111		1.6166
10.390	0.112		1.6236
10.476	0.113		1.6308
10.564	0.113		1.6388
10.652	0.114		1.6459
10.737	0.114		1.6531
10.825	0.115		1.6600
10.912	0.116		1.6673
10.998	0.116		1.6748
11.085	0.117		1.6821
11.173	0.117		1.6893
11.259	0.118		1.6961
11.346	0.119		1.7030
11.434	0.119		1.7110
11.521	0.120		1.7183
11.607	0.120		1.7256
11.694	0.121		1.7326
11.782	0.121		1.7396
11.867	0.122		1.7471
11.955	0.122		1.7544
12.043	0.123		1.7619
12.128	0.123		1.7687
12.216	0.124		1.7757
12.303	0.125		1.7831
12.390	0.125		1.7905
12.476	0.126		1.7978
12.564	0.126		1.8052
12.652	0.127		1.8122
12.737	0.128		1.8196
12.825	0.128		1.8269
12.912	0.128		1.8343
12.998	0.129		1.8414
13.085	0.129		1.8483
13.173	0.130		1.8557
13.259	0.130		1.8630
13.346	0.131		1.8701
13.434	0.131		1.8776
13.521	0.132		1.8846
13.607	0.133		1.8920
13.694	0.133		1.8995
13.782	0.134		1.9067
13.867	0.134		1.9138
13.955	0.135		1.9208
14.043	0.135		1.9283
14.128	0.136		1.9355
14.216	0.136		1.9427
14.303	0.137		1.9499
14.390	0.137		1.9569
14.476	0.138		1.9641
14.564	0.138		1.9721
14.652	0.139		1.9792
14.737	0.140		1.9864
14.825	0.140		1.9933
14.912	0.140		2.0006
14.998	0.141		2.0081
15.085	0.142		2.0153
15.173	0.143		2.0225
15.259	0.143		2.0294
15.346	0.143		2.0364
15.434	0.144		2.0443
15.521	0.144		2.0515
15.607	0.145		2.0589
15.694	0.146		2.0659
15.782	0.146		2.0729
15.867	0.147		2.0804
15.957	0.147		2.0879
16.048	0.148		2.0956
16.141	0.149		2.1030
16.234	0.149		2.1105
16.327	0.150		2.1184
16.420	0.151		2.1264
16.513	0.151		2.1342
16.606	0.152		2.1419
16.699	0.152		2.1495
16.792	0.153		2.1576
16.885	0.153		2.1652
16.978	0.154		2.1731
17.071	0.155		2.1805
17.164	0.155		2.1882
17.257	0.156		2.1961
17.350	0.156		2.2037
17.443	0.157		2.2116
17.536	0.158		2.2191
17.629	0.158		2.2272
17.722	0.159		2.2351
17.815	0.160		2.2427
17.908	0.160		2.2504
18.001	0.161		2.2579
18.094	0.161		2.2661
18.187	0.163		2.2736
18.280	0.163		2.2813
18.373	0.164		2.2888
18.466	0.164		2.2965
18.559	0.165		2.3049
18.652	0.165		2.3125
18.745	0.166		2.3204
18.838	0.166		2.3276
18.931	0.167		2.3356
19.024	0.168		2.3436
19.117	0.169		2.3512
19.210	0.169		2.3588
19.303	0.170		2.3662
19.396	0.171		2.3741
19.490	0.171		2.3822
19.583	0.172		2.3902
19.676	0.172		2.3978
19.769	0.173		2.4052
19.862	0.174		2.4132
19.955	0.174		2.4211
20.048	0.175		2.4289
20.141	0.175		2.4363
20.234	0.175		2.4438
20.327	0.177		2.4517
20.420	0.178		2.4597
20.513	0.178		2.4675
20.606	0.179		2.4752
20.699	0.180		2.4828
20.792	0.180		2.4908
20.885	0.181		2.4985
20.978	0.181		2.5064
21.071	0.182		2.5138
21.164	0.183		2.5215
21.257	0.183		2.5294
21.350	0.184		2.5370
21.443	0.185		2.5449
21.536	0.185		2.5525
21.629	0.186		2.5605
21.722	0.186		2.5684
21.815	0.187		2.5760
21.911	0.188		2.5839
22.004	0.189		2.5914
22.097	0.189		2.5996
22.190	0.190		2.6071
22.283	0.190		2.6148
22.376	0.191		2.6223
22.469	0.191		2.6300
22.562	0.192		2.6385
22.655	0.193		2.6460
22.748	0.194		2.6539
22.841	0.194		2.6611
22.934	0.195		2.6691
23.027	0.196		2.6771
23.120	0.196		2.6847
23.213	0.196		2.6923
23.306	0.197		2.6997
23.399	0.198		2.7076
23.492	0.199		2.7157
23.585	0.199		2.7237
23.678	0.200		2.7312
23.771	0.200		2.7386
23.865	0.201		2.7468
23.962	0.202		2.7549
24.056	0.202		2.7629
24.149	0.203		2.7702
24.242	0.204		2.7777
24.335	0.204		2.7857
24.428	0.205		2.7937
24.521	0.206		2.8015
24.615	0.206		2.8091
24.708	0.207		2.8168
24.801	0.207		2.8249
24.894	0.208		2.8326
24.987	0.209		2.8404
25.080	0.209		2.8478
25.173	0.210		2.8555
25.266	0.210		2.8634
25.359	0.211		2.8710
25.452	0.212		2.8789
25.545	0.213		2.8864
25.638	0.213		2.8945
25.731	0.214		2.9023
25.824	0.214		2.9100
25.917	0.215		2.9177
26.010	0.216		2.9252
26.103	0.216		2.9333
26.196	0.217		2.9409
26.289	0.218		2.9486
26.382	0.218		2.9561
26.475	0.219		2.9638
26.568	0.220		2.9723
26.661	0.221		2.9798
26.754	0.221		2.9876
26.847	0.222		2.9949
26.940	0.222		3.0029
27.033	0.223		3.0109
27.126	0.224		3.0185
27.219	0.225		3.0261
27.312	0.225		3.0334
27.405	0.226		3.0415
27.498	0.227		3.0495
27.591	0.227		3.0575
27.684	0.228		3.0649
27.777	0.229		3.0724
27.870	0.229		3.0805
27.963	0.230		3.0883
28.056	0.231		3.0962
28.149	0.231		3.1034
28.242	0.232		3.1110
28.335	0.233		3.1190
28.428	0.233		3.1269
28.521	0.234		3.1347
28.649	0.235		3.1451
28.789	0.236		3.1571
28.928	0.237		3.1688
29.068	0.238		3.1801
29.208	0.239		3.1919
29.347	0.240		3.2033
29.487	0.241		3.2150
29.626	0.241		3.2268
29.766	0.243		3.2385
29.905	0.244		3.2500
30.045	0.245		3.2616
30.184	0.245		3.2731
30.342	0.247		3.2861
30.487	0.248		3.2982
30.630	0.249		3.3106
30.771	0.251		3.3223
30.911	0.251		3.3336
31.053	0.253		3.3458
31.193	0.254		3.3573
31.333	0.255		3.3684
31.472	0.256		3.3806
31.612	0.257		3.3924
31.751	0.258		3.4036
31.891	0.259		3.4157
32.029	0.260		3.4271
32.167	0.260		3.4382
32.307	0.262		3.4499
32.447	0.263		3.4618
32.587	0.264		3.4735
32.726	0.265		3.4850
32.865	0.266		3.4966
33.005	0.267		3.5084
33.145	0.268		3.5197
33.285	0.269		3.5315
33.423	0.271		3.5431
33.563	0.272		3.5546
33.703	0.273		3.5667
33.843	0.273		3.5782
33.981	0.275		3.5894
34.121	0.276		3.6014
34.261	0.277		3.6129
34.401	0.278		3.6242
34.540	0.279		3.6363
34.679	0.280		3.6479
34.819	0.281		3.6593
34.959	0.282		3.6711
35.099	0.284		3.6829
35.237	0.284		3.6941
35.377	0.285		3.7055
35.517	0.287		3.7176
35.657	0.288		3.7294
35.795	0.289		3.7405
35.935	0.290		3.7526
36.075	0.292		3.7644
36.215	0.293		3.7754
36.354	0.294		3.7872
36.493	0.295		3.7990
36.639	0.296		3.8109
36.779	0.297		3.8229
36.917	0.298		3.8344
37.057	0.299		3.8458
37.197	0.300		3.8575
37.337	0.301		3.8690
37.476	0.302		3.8807
37.615	0.303		3.8924
37.755	0.305		3.9042
37.895	0.306		3.9158
38.035	0.307		3.9273
38.173	0.308		3.9388
38.313	0.309		3.9504
38.453	0.310		3.9619
38.593	0.311		3.9743
38.731	0.313		3.9856
38.871	0.314		3.9968
39.011	0.315		4.0089
39.151	0.317		4.0205
39.290	0.318		4.0316
39.429	0.318		4.0435
39.569	0.320		4.0554
39.709	0.321		4.0668
39.849	0.322		4.0785
39.987	0.323		4.0901
40.127	0.324		4.1016
40.267	0.325		4.1130
40.407	0.327		4.1250
40.545	0.328		4.1367
40.685	0.328		4.1479
40.825	0.329		4.1599
40.965	0.330		4.1717
41.104	0.331		4.1829
41.243	0.332		4.1946
41.383	0.333		4.2062
41.523	0.334		4.2178
41.662	0.335		4.2297
41.801	0.337		4.2412
41.941	0.338		4.2527
42.081	0.339		4.2647
42.221	0.340		4.2761
42.359	0.342		4.2873
42.499	0.342		4.2991
42.639	0.344		4.3111
42.779	0.345		4.3228
42.947	0.346		4.3366
43.087	0.347		4.3485
43.226	0.349		4.3598
43.365	0.350		4.3710
43.505	0.351		4.3832
43.645	0.352		4.3950
43.785	0.354		4.4062
43.923	0.354		4.4182
44.063	0.355		4.4299
44.203	0.356		4.4409
44.343	0.358		4.4528
44.481	0.359		4.4645
44.621	0.360		4.4760
44.761	0.361		4.4880
44.901	0.362		4.4996
45.042	0.364		4.5112
45.182	0.365		4.5227
45.322	0.366		4.5344
45.462	0.368		4.5461
45.601	0.368		4.5578
45.740	0.370		4.5695
45.880	0.371		4.5811
46.020	0.372		4.5925
46.162	0.374		4.6045
46.301	0.375		4.6160
46.450	0.376		4.6282
46.590	0.377		4.6405
46.729	0.379		4.6520
46.871	0.380		4.6633
47.011	0.381		4.6755
47.151	0.382		4.6870
47.290	0.383		4.6981
47.429	0.384		4.7101
47.569	0.385		4.7220
47.737	0.387		4.7356
47.877	0.388		4.7476
48.017	0.389		4.7592
48.157	0.390		4.7705
48.295	0.392		4.7819
48.435	0.393		4.7940
48.575	0.395		4.8057
48.715	0.396		4.8172
48.854	0.397		4.8289
48.993	0.398		4.8406
49.133	0.399		4.8518
49.276	0.401		4.8639
49.415	0.402		4.8756
49.554	0.403		4.8870
49.694	0.405		4.8991
49.834	0.406		4.9106
49.974	0.407		4.9219
50.112	0.409		4.9338
50.252	0.410		4.9453
50.392	0.411		4.9567
50.532	0.412		4.9687
50.670	0.413		4.9803
50.810	0.415		4.9917
50.950	0.416		5.0035
51.090	0.417		5.0153
51.229	0.419		5.0266
51.368	0.420		5.0378
51.508	0.422		5.0500
51.648	0.423		5.0618
51.787	0.424		5.0729
51.926	0.425		5.0851
52.066	0.426		5.0968
52.206	0.427		5.1078
52.346	0.429		5.1197
52.484	0.430		5.1313
52.624	0.432		5.1429
52.764	0.433		5.1548
52.904	0.435		5.1665
53.042	0.435		5.1778
53.182	0.437		5.1893
53.322	0.438		5.2010
53.462	0.439		5.2127
53.601	0.441		5.2243
53.740	0.442		5.2361
53.880	0.443		5.2477
54.020	0.444		5.2590
54.160	0.446		5.2709
54.298	0.447		5.2823
54.438	0.449		5.2938
54.578	0.450		5.3062
54.718	0.451		5.3177
54.856	0.452		5.3287
54.996	0.453		5.3408
55.136	0.455		5.3524
55.279	0.456		5.3639
55.426	0.457		5.3764
55.566	0.459		5.3883
55.709	0.460		5.4000
55.849	0.462		5.4116
55.987	0.463		5.4233
56.127	0.465		5.4348
56.267	0.466		5.4462
56.407	0.467		5.4581
56.545	0.469		5.4698
56.685	0.470		5.4811
56.825	0.472		5.4931
56.965	0.473		5.5049
57.104	0.474		5.5160
57.243	0.476		5.5278
57.383	0.477		5.5394
57.523	0.479		5.5509
57.665	0.480		5.5632
57.804	0.482		5.5747
57.944	0.483		5.5861
58.084	0.484		5.5981
58.224	0.486		5.6095
58.362	0.487		5.6208
58.502	0.488		5.6325
58.642	0.490		5.6445
58.782	0.491		5.6561
58.920	0.493		5.6674
59.060	0.494		5.6794
59.200	0.495		5.6909
59.340	0.497		5.7020
59.479	0.498		5.7142
59.618	0.499		5.7259
59.758	0.501		5.7372
59.898	0.502		5.7492
60.037	0.503		5.7608
60.176	0.505		5.7719
60.316	0.506		5.7837
60.456	0.508		5.7956
60.596	0.509		5.8073
60.734	0.511		5.8187
60.874	0.513		5.8304
61.014	0.514		5.8421
61.154	0.516		5.8534
61.292	0.517		5.8651
61.432	0.518		5.8769
61.572	0.520		5.8884
61.712	0.521		5.9004
61.852	0.523		5.9120
61.990	0.525		5.9231
62.130	0.526		5.9351
62.270	0.527		5.9466
62.411	0.529		5.9581
62.551	0.530		5.9703
62.691	0.532		5.9819
62.831	0.533		5.9933
62.971	0.534		6.0052
63.110	0.536		6.0168
63.249	0.537		6.0280
63.389	0.539		6.0395
63.529	0.540		6.0516
63.667	0.541		6.0632
63.807	0.543		6.0745
63.950	0.544		6.0868
64.096	0.547		6.0991
64.239	0.548		6.1103
64.382	0.550		6.1226
64.525	0.551		6.1347
64.668	0.553		6.1463
64.811	0.554		6.1586
64.954	0.556		6.1706
65.099	0.557		6.1822
65.242	0.559		6.1943
65.385	0.560		6.2061
65.528	0.562		6.2179
65.671	0.563		6.2302
65.813	0.565		6.2420
65.959	0.567		6.2539
66.105	0.569		6.2664
66.248	0.570		6.2781
66.391	0.571		6.2897
66.534	0.573		6.3020
66.677	0.575		6.3140
66.819	0.576		6.3256
66.962	0.578		6.3377
67.105	0.580		6.3497
67.248	0.581		6.3613
67.391	0.583		6.3730
67.534	0.584		6.3854
67.677	0.586		6.3973
67.819	0.587		6.4088
67.962	0.589		6.4211
68.105	0.590		6.4330
68.259	0.592		6.4453
68.403	0.594		6.4576
68.545	0.596		6.4697
68.688	0.597		6.4812
68.831	0.599		6.4935
68.974	0.600		6.5055
69.117	0.602		6.5169
69.260	0.603		6.5291
69.403	0.605		6.5410
69.545	0.607		6.5526
69.688	0.608		6.5650
69.831	0.610		6.5768
69.974	0.611		6.5884
70.117	0.613		6.6007
70.260	0.615		6.6124
70.403	0.617		6.6240
70.545	0.618		6.6363
70.688	0.620		6.6482
70.831	0.621		6.6599
70.974	0.623		6.6720
71.117	0.624		6.6839
71.260	0.626		6.6955
71.403	0.628		6.7074
71.545	0.630		6.7196
71.688	0.631		6.7315
71.831	0.633		6.7432
71.974	0.634		6.7554
72.117	0.636		6.7673
72.260	0.638		6.7787
72.403	0.640		6.7909
72.557	0.641		6.8040
72.676	0.643		6.8135
72.795	0.644		6.8238
72.915	0.645		6.8338
73.034	0.647		6.8436
73.153	0.648		6.8532
73.272	0.650		6.8633
73.391	0.651		6.8732
73.510	0.652		6.8830
73.629	0.654		6.8931
73.748	0.655		6.9032
73.867	0.656		6.9131
73.986	0.658		6.9227
74.105	0.659		6.9330
74.224	0.660		6.9427
74.343	0.662		6.9524
74.462	0.663		6.9622
74.581	0.665		6.9728
74.700	0.666		6.9825
74.819	0.668		6.9922
74.938	0.669		7.0021
75.057	0.671		7.0124
75.176	0.672		7.0221
75.295	0.673		7.0316
75.415	0.674		7.0418
75.534	0.676		7.0520
75.653	0.678		7.0620
75.772	0.679		7.0715
75.891	0.681		7.0818
76.010	0.682		7.0917
76.129	0.684		7.1014
76.248	0.685		7.1110
76.367	0.687		7.1212
76.486	0.688		7.1312
76.605	0.690		7.1411
76.724	0.691		7.1509
76.843	0.692		7.1609
76.962	0.693		7.1711
77.081	0.695		7.1806
77.200	0.696		7.1906
77.319	0.697		7.2004
77.438	0.699		7.2105
77.557	0.700		7.2202
77.676	0.702		7.2305
77.795	0.704		7.2403
77.914	0.705		7.2502
78.033	0.707		7.2599
78.152	0.708		7.2700
78.271	0.710		7.2799
78.391	0.712		7.2896
78.510	0.713		7.2996
78.629	0.714		7.3099
78.748	0.715		7.3199
78.867	0.717		7.3293
78.986	0.718		7.3396
79.105	0.720		7.3495
79.224	0.722		7.3592
79.343	0.723		7.3687
79.462	0.724		7.3792
79.584	0.726		7.3896
79.704	0.727		7.3993
79.823	0.729		7.4090
79.942	0.731		7.4193
80.061	0.732		7.4293
80.180	0.734		7.4387
80.299	0.735		7.4486
80.418	0.737		7.4588
80.539	0.738		7.4690
80.658	0.739		7.4786
80.779	0.741		7.4891
80.899	0.742		7.4990
81.019	0.744		7.5089
81.138	0.746		7.5185
81.257	0.747		7.5287
81.376	0.749		7.5385
81.495	0.750		7.5484
81.615	0.752		7.5585
81.734	0.754		7.5686
81.853	0.755		7.5785
81.972	0.756		7.5881
82.091	0.758		7.5984
82.210	0.760		7.6081
82.329	0.761		7.6178
82.448	0.762		7.6276
82.567	0.764		7.6382
82.686	0.765		7.6479
82.805	0.767		7.6576
82.924	0.768		7.6675
83.045	0.770		7.6779
83.164	0.772		7.6877
83.287	0.774		7.6975
83.406	0.775		7.7075
83.525	0.776		7.7177
83.644	0.778		7.7278
83.763	0.779		7.7373
83.882	0.781		7.7476
84.006	0.782		7.7579
84.126	0.784		7.7678
84.245	0.786		7.7773
84.365	0.787		7.7876
84.486	0.789		7.7978
84.606	0.791		7.8078
84.724	0.792		7.8175
84.843	0.794		7.8276
84.970	0.795		7.8383
85.090	0.797		7.8479
85.210	0.798		7.8580
85.329	0.800		7.8678
85.448	0.802		7.8779
85.567	0.803		7.8876
85.686	0.805		7.8979
85.805	0.807		7.9077
85.924	0.808		7.9176
86.043	0.810		7.9274
86.162	0.811		7.9374
86.281	0.813		7.9473
86.400	0.814		7.9569
86.521	0.816		7.9672
86.641	0.818		7.9775
86.763	0.819		7.9877
86.882	0.821		7.9971
87.001	0.823		8.0075
87.125	0.824		8.0178
87.245	0.826		8.0275
87.365	0.828		8.0372
87.484	0.830		8.0476
87.603	0.832		8.0577
87.732	0.834		8.0681
87.852	0.835		8.0781
87.972	0.837		8.0883
88.091	0.838		8.0984
88.210	0.840		8.1077
88.331	0.841		8.1179
88.450	0.843		8.1281
88.569	0.845		8.1381
88.709	0.847		8.1495
88.829	0.848		8.1598
88.948	0.850		8.1698
89.067	0.852		8.1794
89.186	0.853		8.1892
89.305	0.855		8.1992
89.424	0.857		8.2092
89.543	0.858		8.2189
89.662	0.860		8.2292
89.781	0.861		8.2391
89.900	0.863		8.2490
90.019	0.864		8.2586
90.138	0.865		8.2688
90.257	0.867		8.2786
90.376	0.868		8.2882
90.495	0.870		8.2982
90.615	0.872		8.3087
90.734	0.874		8.3186
90.853	0.875		8.3280
90.972	0.877		8.3383
91.091	0.879		8.3483
91.212	0.880		8.3582
91.334	0.882		8.3678
91.454	0.883		8.3784
91.573	0.885		8.3885
91.692	0.887		8.3982
91.811	0.889		8.4078
91.930	0.891		8.4183
92.049	0.893		8.4282
92.168	0.895		8.4376
92.287	0.896		8.4475
92.407	0.897		8.4577
92.526	0.899		8.4678
92.645	0.901		8.4775
92.764	0.903		8.4877
92.883	0.904		8.4975
93.002	0.906		8.5075
93.121	0.908		8.5170
93.240	0.909		8.5271
93.359	0.911		8.5369
93.478	0.913		8.5469
93.597	0.915		8.5568
93.716	0.916		8.5671
93.835	0.918		8.5769
93.954	0.919		8.5865
94.073	0.921		8.5967
94.192	0.923		8.6064
94.311	0.925		8.6163
94.430	0.927		8.6260
94.549	0.929		8.6364
94.668	0.930		8.6463
94.787	0.932		8.6562
94.907	0.934		8.6658
95.026	0.935		8.6762
95.145	0.937		8.6860
95.264	0.939		8.6956
95.383	0.941		8.7053
95.502	0.942		8.7157
95.621	0.944		8.7259
95.740	0.945		8.7354
95.859	0.947		8.7454
95.978	0.949		8.7554
96.097	0.951		8.7654
96.216	0.953		8.7748
96.335	0.955		8.7849
96.454	0.957		8.7950
96.576	0.958		8.8052
96.692	0.960		8.8145
96.811	0.962		8.8248
96.930	0.963		8.8348
97.049	0.965		8.8445
97.168	0.967		8.8542
97.287	0.969		8.8643
97.407	0.971		8.8743
97.526	0.972		8.8840
97.645	0.974		8.8942
97.764	0.976		8.9042
97.883	0.978		8.9141
98.002	0.980		8.9237
98.121	0.982		8.9340
98.240	0.984		8.9437
98.359	0.986		8.9534
98.478	0.988		8.9633
98.597	0.989		8.9739
98.716	0.992		8.9836
98.835	0.993		8.9931
98.954	0.996		9.0032
99.074	0.998		9.0135
99.192	0.999		9.0231
99.311	1.002		9.0325
99.430	1.003		9.0428
99.549	1.005		9.0530
99.668	1.007		9.0629
99.793	1.009		9.0729
99.912	1.010		9.0833
100.036	1.013		9.0936
100.157	1.014		9.1033
100.276	1.016		9.1131
100.395	1.018		9.1233
100.514	1.020		9.1333
100.633	1.022		9.1431
100.752	1.023		9.1532
100.871	1.025		9.1630
100.990	1.027		9.1731
101.109	1.029		9.1826
101.228	1.030		9.1927
101.349	1.032		9.2027
101.466	1.034		9.2125
101.585	1.036		9.2223
101.704	1.037		9.2326
101.823	1.039		9.2424
101.946	1.041		9.2525
102.066	1.043		9.2626
102.186	1.045		9.2725
102.305	1.046		9.2824
102.429	1.048		9.2925
102.549	1.050		9.3029
102.668	1.052		9.3128
102.787	1.053		9.3227
102.911	1.056		9.3328
103.031	1.058		9.3432
103.151	1.060		9.3530
103.270	1.061		9.3626
103.389	1.063		9.3724
103.508	1.065		9.3828
103.627	1.067		9.3929
103.746	1.069		9.4024
103.865	1.070		9.4125
103.984	1.072		9.4225
104.103	1.074		9.4325
104.233	1.076		9.4427
104.353	1.078		9.4530
104.472	1.080		9.4630
104.591	1.082		9.4731
104.710	1.083		9.4827
104.829	1.085		9.4929
104.948	1.086		9.5029
105.067	1.088		9.5125
105.186	1.090		9.5224
105.305	1.093		9.5323
105.424	1.094		9.5424
105.543	1.096		9.5521
105.662	1.098		9.5623
105.782	1.100		9.5723
105.901	1.102		9.5822
106.020	1.104		9.5918
106.139	1.105		9.6020
106.258	1.107		9.6118
106.377	1.109		9.6215
106.496	1.111		9.6314
106.615	1.113		9.6419
106.734	1.115		9.6517
106.853	1.117		9.6612
106.972	1.118		9.6714
107.093	1.120		9.6816
107.210	1.122		9.6912
107.329	1.124		9.7006
107.448	1.126		9.7110
107.567	1.128		9.7211
107.697	1.130		9.7318
107.822	1.132		9.7419
107.942	1.134		9.7524
108.061	1.136		9.7623
108.180	1.138		9.7717
108.299	1.140		9.7816
108.418	1.142		9.7918
108.537	1.144		9.8019
108.657	1.145		9.8116
108.776	1.147		9.8218
108.895	1.149		9.8317
109.014	1.151		9.8416
109.133	1.153		9.8511
109.252	1.155		9.8613
109.371	1.157		9.8711
109.490	1.159		9.8810
109.610	1.161		9.8911
109.728	1.163		9.9012
109.847	1.165		9.9111
109.966	1.167		9.9207
110.085	1.169		9.9308
110.204	1.171		9.9406
110.323	1.172		9.9504
110.442	1.174		9.9602
110.561	1.176		9.9706
110.680	1.179		9.9804
110.803	1.180		9.9906
110.923	1.182		10.0004
111.043	1.184		10.0107
111.162	1.186		10.0205
111.282	1.187		10.0301
111.401	1.189		10.0401
111.520	1.192		10.0504
111.639	1.193		10.0604
111.758	1.195		10.0699
111.877	1.197		10.0801
111.996	1.199		10.0901
112.115	1.201		10.1000
112.234	1.203		10.1094
112.353	1.205		10.1196
112.472	1.207		10.1297
112.591	1.209		10.1396
112.710	1.211		10.1493
112.829	1.213		10.1595
112.954	1.216		10.1700
113.073	1.218		10.1796
113.192	1.219		10.1894
113.311	1.221		10.1993
113.430	1.224		10.2094
113.549	1.225		10.2191
113.668	1.227		10.2294
113.787	1.229		10.2392
113.907	1.231		10.2492
114.026	1.233		10.2588
114.146	1.235		10.2691
114.264	1.237		10.2789
114.383	1.239		10.2885
114.502	1.241		10.2985
114.621	1.243		10.3089
114.740	1.245		10.3188
114.859	1.247		10.3283
114.978	1.249		10.3385
115.097	1.251		10.3485
115.216	1.254		10.3582
115.335	1.255		10.3676
115.454	1.258		10.3782
115.587	1.260		10.3894
115.704	1.263		10.3989
115.823	1.265		10.4085
115.942	1.266		10.4189
116.061	1.268		10.4289
116.180	1.270		10.4383
116.299	1.271		10.4482
116.418	1.273		10.4583
116.537	1.276		10.4684
116.657	1.278		10.4781
116.776	1.280		10.4883
116.895	1.282		10.4982
117.014	1.284		10.5081
117.133	1.286		10.5177
117.252	1.287		10.5279
117.371	1.289		10.5376
117.490	1.292		10.5476
117.609	1.294		10.5576
117.728	1.296		10.5678
117.847	1.298		10.5776
117.966	1.300		10.5872
118.100	1.302		10.5987
118.220	1.304		10.6085
118.340	1.306		10.6183
118.460	1.308		10.6282
118.579	1.310		10.6388
118.698	1.312		10.6485
118.817	1.315		10.6582
118.936	1.317		10.6681
119.055	1.319		10.6783
119.174	1.321		10.6881
119.293	1.323		10.6976
119.412	1.325		10.7076
119.532	1.327		10.7179
119.651	1.329		10.7280
119.770	1.331		10.7375
119.889	1.333		10.7478
120.007	1.335		10.7575
120.129	1.337		10.7676
120.248	1.339		10.7771
120.367	1.341		10.7873
120.486	1.343		10.7974
120.605	1.345		10.8073
120.724	1.347		10.8171
120.843	1.349		10.8272
120.962	1.351		10.8373
121.081	1.353		10.8468
121.200	1.356		10.8567
121.319	1.357		10.8666
121.439	1.360		10.8768
121.558	1.362		10.8865
121.677	1.364		10.8967
121.796	1.366		10.9066
121.915	1.368		10.9165
122.036	1.370		10.9263
122.156	1.372		10.9366
122.277	1.374		10.9465
122.400	1.377		10.9565
122.519	1.379		10.9666
122.638	1.381		10.9768
122.757	1.383		10.9868
122.876	1.385		10.9962
122.995	1.387		11.0066
123.114	1.389		11.0165
123.233	1.391		11.0262
123.352	1.393		11.0356
123.471	1.395		11.0462
123.590	1.397		11.0563
123.709	1.399		11.0659
123.828	1.402		11.0756
123.948	1.404		11.0860
124.067	1.406		11.0960
124.186	1.408		11.1053
124.305	1.410		11.1153
124.424	1.412		11.1255
124.543	1.414		11.1355
124.662	1.416		11.1451
124.781	1.418		11.1554
124.903	1.421		11.1655
125.030	1.423		11.1760
125.150	1.425		11.1857
125.269	1.427		11.1958
125.388	1.429		11.2057
125.507	1.431		11.2155
125.626	1.433		11.2256
125.745	1.436		11.2357
125.864	1.438		11.2456
125.983	1.440		11.2552
126.102	1.442		11.2655
126.221	1.444		11.2752
126.340	1.446		11.2849
126.459	1.448		11.2947
126.584	1.450		11.3058
126.704	1.453		11.3156
126.823	1.455		11.3253
126.942	1.457		11.3352
127.061	1.459		11.3454
127.180	1.461		11.3551
127.299	1.463		11.3646
127.418	1.465		11.3747
127.537	1.467		11.3849
127.656	1.469		11.3950
127.775	1.471		11.4045
127.894	1.473		11.4148
128.013	1.475		11.4246
128.133	1.477		11.4345
128.252	1.479		11.4440
128.371	1.481		11.4542
128.490	1.483		11.4643
128.609	1.485		11.4743
128.729	1.487		11.4841
128.848	1.490		11.4942
128.967	1.492		11.5043
129.086	1.494		11.5138
129.205	1.496		11.5238
129.324	1.497		11.5336
129.443	1.499		11.5437
129.562	1.502		11.5534
129.681	1.504		11.5637
129.800	1.506		11.5735
129.919	1.508		11.5834
130.038	1.510		11.5931
130.157	1.512		11.6032
130.276	1.514		11.6130
130.395	1.516		11.6227
130.514	1.518		11.6327
130.633	1.520		11.6430
130.752	1.523		11.6530
130.871	1.525		11.6624
130.990	1.527		11.6727
131.109	1.529		11.6827
131.229	1.531		11.6924
131.350	1.533		11.7020
131.470	1.535		11.7127
131.590	1.538		11.7228
131.710	1.540		11.7326
131.830	1.542		11.7424
131.949	1.544		11.7527
132.068	1.547		11.7627
132.187	1.549		11.7721
132.306	1.551		11.7820
132.425	1.553		11.7921
132.544	1.556		11.8022
132.663	1.558		11.8118
132.782	1.560		11.8220
132.906	1.562		11.8323
133.026	1.565		11.8422
133.145	1.567		11.8518
133.264	1.569		11.8620
133.383	1.571		11.8718
133.506	1.574		11.8820
133.626	1.576		11.8922
133.746	1.578		11.9023
133.865	1.581		11.9122
133.985	1.583		11.9219
134.104	1.585		11.9322
134.223	1.587		11.9419
134.342	1.590		11.9517
134.463	1.592		11.9616
134.583	1.594		11.9723
134.703	1.597		11.9821
134.823	1.599		11.9919
134.943	1.601		12.0018
135.062	1.603		12.0121
135.181	1.605		12.0218
135.300	1.607		12.0313
135.419	1.609		12.0414
135.538	1.611		12.0515
135.657	1.613		12.0616
135.776	1.615		12.0711
135.895	1.617		12.0814
136.014	1.619		12.0913
136.136	1.621		12.1013
136.256	1.623		12.1109
136.376	1.625		12.1212
136.496	1.626		12.1314
136.615	1.629		12.1413
136.734	1.631		12.1511
136.853	1.632		12.1611
136.972	1.634		12.1712
137.091	1.636		12.1808
137.210	1.639		12.1907
137.330	1.640		12.2006
137.449	1.642		12.2108
137.568	1.644		12.2205
137.691	1.646		12.2311
137.811	1.648		12.2410
137.931	1.650		12.2509
138.050	1.653		12.2607
138.169	1.655		12.2707
138.288	1.657		12.2806
138.407	1.660		12.2902
138.526	1.662		12.3003
138.645	1.664		12.3105
138.764	1.666		12.3205
138.883	1.668		12.3299
139.002	1.671		12.3403
139.121	1.673		12.3502
139.240	1.675		12.3599
139.359	1.677		12.3693
139.478	1.679		12.3799
139.597	1.681		12.3900
139.716	1.683		12.3996
139.835	1.685		12.4093
139.955	1.687		12.4197
140.074	1.690		12.4297
140.193	1.692		12.4391
140.312	1.694		12.4490
140.431	1.696		12.4592
140.550	1.699		12.4693
140.669	1.701		12.4788
140.788	1.704		12.4891
140.907	1.706		12.4990
141.026	1.709		12.5088
141.145	1.711		12.5184
141.264	1.714		12.5286
141.383	1.716		12.5384
141.502	1.719		12.5483
141.621	1.721		12.5583
141.740	1.724		12.5685
141.863	1.726		12.5787
141.983	1.729		12.5883
142.103	1.731		12.5987
142.222	1.734		12.6084
142.347	1.736		12.6186
142.466	1.739		12.6284
142.589	1.741		12.6394
142.709	1.744		12.6492
142.829	1.746		12.6589
142.949	1.748		12.6690
143.068	1.751		12.6792
143.187	1.753		12.6889
143.306	1.756		12.6984
143.425	1.758		12.7085
143.544	1.760		12.7187
143.663	1.762		12.7287
143.782	1.764		12.7382
143.901	1.767		12.7485
144.020	1.769		12.7584
144.139	1.771		12.7681
144.258	1.772		12.7777
144.377	1.774		12.7879
144.496	1.776		12.7980
144.615	1.778		12.8079
144.734	1.780		12.8177
144.853	1.782		12.8277
144.972	1.784		12.8378
145.091	1.787		12.8474
145.210	1.789		12.8573
145.330	1.791		12.8672
145.449	1.793		12.8774
145.568	1.795		12.8870
145.687	1.797		12.8973
145.806	1.799		12.9071
145.925	1.801		12.9170
146.044	1.804		12.9267
146.163	1.805		12.9369
146.282	1.808		12.9467
146.401	1.809		12.9563
146.520	1.812		12.9664
146.639	1.814		12.9767
146.758	1.816		12.9866
146.877	1.818		12.9960
146.996	1.820		13.0064
147.121	1.823		13.0168
147.264	1.825		13.0283
147.371	1.827		13.0369
147.478	1.829		13.0465
147.585	1.831		13.0555
147.693	1.833		13.0644
147.800	1.834		13.0729
147.907	1.836		13.0824
148.014	1.838		13.0912
148.121	1.840		13.1001
148.228	1.842		13.1085
148.339	1.843		13.1179
148.447	1.845		13.1272
148.555	1.847		13.1363
148.663	1.850		13.1449
148.770	1.852		13.1542
148.881	1.853		13.1634
148.989	1.855		13.1725
149.097	1.857		13.1811
149.205	1.859		13.1901
149.312	1.860		13.1990
149.419	1.862		13.2081
149.526	1.864		13.2168
149.633	1.867		13.2259
149.740	1.868		13.2350
149.847	1.870		13.2439
149.955	1.872		13.2526
150.062	1.874		13.2616
150.169	1.876		13.2706
150.276	1.878		13.2795
150.383	1.880		13.2881
150.490	1.882		13.2970
150.597	1.884		13.3066
150.705	1.886		13.3154
150.812	1.888		13.3241
150.919	1.889		13.3329
151.026	1.891		13.3422
151.133	1.893		13.3510
151.240	1.896		13.3597
151.347	1.898		13.3682
151.455	1.900		13.3778
151.562	1.902		13.3868
151.669	1.904		13.3957
151.782	1.905		13.4047
151.889	1.907		13.4140
151.996	1.909		13.4230
152.103	1.912		13.4320
152.210	1.914		13.4403
152.317	1.916		13.4493
152.424	1.918		13.4584
152.536	1.919		13.4679
152.644	1.921		13.4767
152.752	1.923		13.4858
152.859	1.925		13.4948
152.966	1.927		13.5039
153.073	1.929		13.5125
153.180	1.932		13.5212
153.287	1.933		13.5303
153.395	1.936		13.5393
153.502	1.938		13.5481
153.609	1.940		13.5572
153.716	1.943		13.5664
153.823	1.944		13.5751
153.930	1.947		13.5840
154.037	1.949		13.5927
154.145	1.951		13.6020
154.252	1.953		13.6107
154.359	1.956		13.6195
154.470	1.958		13.6286
154.578	1.960		13.6383
154.686	1.963		13.6471
154.793	1.965		13.6560
154.901	1.967		13.6646
155.008	1.969		13.6740
155.115	1.972		13.6829
155.222	1.973		13.6916
155.329	1.975		13.7000
155.436	1.977		13.7094
155.543	1.979		13.7184
155.652	1.982		13.7276
155.758	1.984		13.7361
155.865	1.985		13.7451
155.972	1.988		13.7542
156.083	1.990		13.7636
156.197	1.992		13.7725
156.305	1.993		13.7815
156.412	1.995		13.7907
156.520	1.997		13.7998
156.627	1.999		13.8087
156.734	2.001		13.8175
156.841	2.002		13.8266
156.948	2.004		13.8357
157.055	2.006		13.8443
157.162	2.008		13.8530
157.270	2.010		13.8623
157.377	2.012		13.8710
157.484	2.014		13.8800
157.591	2.016		13.8889
157.698	2.018		13.8982
157.805	2.020		13.9069
157.912	2.022		13.9159
158.020	2.024		13.9245
158.127	2.026		13.9338
158.234	2.028		13.9425
158.341	2.030		13.9513
158.448	2.032		13.9601
158.555	2.034		13.9694
158.662	2.036		13.9784
158.770	2.038		13.9874
158.877	2.040		13.9959
158.984	2.042		14.0052
159.091	2.045		14.0142
159.198	2.047		14.0229
159.305	2.049		14.0314
159.412	2.051		14.0405
159.520	2.053		14.0498
159.627	2.055		14.0589
159.734	2.057		14.0675
159.841	2.058		14.0763
159.948	2.061		14.0856
160.055	2.063		14.0945
160.162	2.065		14.1031
160.270	2.067		14.1119
160.377	2.069		14.1210
160.484	2.071		14.1301
160.591	2.073		14.1391
160.698	2.075		14.1477
160.805	2.077		14.1570
160.912	2.079		14.1658
161.020	2.081		14.1748
161.127	2.083		14.1834
161.234	2.085		14.1925
161.341	2.086		14.2013
161.448	2.088		14.2104
161.555	2.090		14.2191
161.662	2.092		14.2283
161.770	2.094		14.2373
161.877	2.096		14.2463
161.984	2.098		14.2548
162.091	2.100		14.2641
162.198	2.102		14.2728
162.305	2.104		14.2817
162.412	2.106		14.2904
162.520	2.108		14.2995
162.627	2.110		14.3089
162.734	2.113		14.3178
162.841	2.115		14.3263
162.948	2.117		14.3353
163.055	2.119		14.3445
163.162	2.121		14.3533
163.270	2.124		14.3620
163.378	2.126		14.3707
163.484	2.127		14.3801
163.591	2.129		14.3892
163.698	2.131		14.3979
163.805	2.133		14.4065
163.912	2.135		14.4159
164.020	2.137		14.4248
164.127	2.139		14.4337
164.234	2.141		14.4421
164.341	2.143		14.4512
164.448	2.145		14.4604
164.555	2.147		14.4694
164.662	2.149		14.4780
164.770	2.151		14.4873
164.877	2.154		14.4961
164.984	2.156		14.5052
165.091	2.158		14.5138
165.198	2.160		14.5227
165.305	2.162		14.5316
165.412	2.164		14.5407
165.520	2.166		14.5495
165.627	2.168		14.5586
165.734	2.169		14.5677
165.841	2.171		14.5766
165.952	2.174		14.5856
166.060	2.176		14.5946
166.168	2.178		14.6037
166.276	2.180		14.6127
166.383	2.183		14.6213
166.490	2.185		14.6302
166.597	2.187		14.6398
166.704	2.190		14.6484
166.811	2.191		14.6572
166.918	2.193		14.6659
167.026	2.195		14.6754
167.133	2.197		14.6842
167.240	2.199		14.6929
167.347	2.201		14.7014
167.454	2.203		14.7109
167.566	2.204		14.7203
167.674	2.207		14.7293
167.782	2.208		14.7379
167.889	2.210		14.7472
167.996	2.212		14.7561
168.103	2.214		14.7651
168.210	2.216		14.7735
168.317	2.218		14.7825
168.424	2.220		14.7916
168.532	2.222		14.8008
168.639	2.223		14.8095
168.746	2.225		14.8185
168.855	2.227		14.8276
168.960	2.229		14.8365
169.067	2.231		14.8452
169.178	2.233		14.8542
169.286	2.235		14.8634
169.394	2.236		14.8723
169.502	2.238		14.8813
169.609	2.240		14.8903
169.716	2.242		14.8995
169.823	2.244		14.9083
169.930	2.246		14.9171
170.037	2.248		14.9258
170.145	2.250		14.9351
170.252	2.252		14.9439
170.360	2.253		14.9527
170.466	2.255		14.9614
170.573	2.257		14.9709
170.680	2.259		14.9797
170.787	2.261		14.9886
170.895	2.263		14.9972
171.002	2.264		15.0066
171.109	2.266		15.0155
171.216	2.268		15.0243
171.323	2.269		15.0327
171.430	2.271		15.0419
171.537	2.273		15.0511
171.645	2.275		15.0602
171.752	2.277		15.0688
171.859	2.278		15.0777
171.966	2.280		15.0869
172.073	2.282		15.0960
172.180	2.284		15.1043
172.287	2.286		15.1131
172.395	2.288		15.1224
172.502	2.291		15.1314
172.609	2.293		15.1404
172.716	2.295		15.1490
172.823	2.297		15.1583
172.930	2.299		15.1672
173.037	2.302		15.1760
173.145	2.304		15.1847
173.252	2.305		15.1939
173.359	2.307		15.2026
173.466	2.309		15.2117
173.573	2.311		15.2205
173.680	2.313		15.2297
173.787	2.315		15.2386
173.895	2.317		15.2476
174.002	2.319		15.2562
174.109	2.321		15.2655
174.216	2.324		15.2742
174.323	2.325		15.2830
174.430	2.327		15.2917
174.537	2.330		15.3009
174.645	2.332		15.3102
174.752	2.334		15.3191
174.859	2.336		15.3276
174.966	2.338		15.3367
175.073	2.340		15.3458
175.180	2.342		15.3546
175.287	2.344		15.3631
175.395	2.346		15.3720
175.502	2.348		15.3814
175.609	2.351		15.3906
175.716	2.353		15.3992
175.823	2.355		15.4078
175.930	2.357		15.4173
176.037	2.359		15.4261
176.145	2.361		15.4349
176.252	2.363		15.4434
176.359	2.365		15.4526
176.466	2.367		15.4618
176.573	2.370		15.4708
176.680	2.372		15.4793
176.787	2.374		15.4886
176.895	2.376		15.4975
177.006	2.378		15.5069
177.114	2.380		15.5155
177.222	2.382		15.5246
177.329	2.384		15.5335
177.436	2.386		15.5426
177.543	2.388		15.5512
177.651	2.390		15.5605
177.758	2.392		15.5695
177.865	2.394		15.5784
177.972	2.396		15.5870
178.079	2.398		15.5961
178.186	2.400		15.6050
178.293	2.402		15.6139
178.401	2.403		15.6226
178.514	2.405		15.6321
178.621	2.407		15.6416
178.728	2.409		15.6504
178.835	2.411		15.6590
178.942	2.413		15.6679
179.049	2.415		15.6771
179.157	2.417		15.6860
179.264	2.419		15.6947
179.371	2.421		15.7032
179.478	2.423		15.7127
179.585	2.425		15.7218
179.692	2.427		15.7306
179.799	2.429		15.7391
179.907	2.430		15.7486
180.014	2.433		15.7574
180.122	2.435		15.7665
180.229	2.437		15.7749
180.336	2.439		15.7840
180.443	2.441		15.7932
180.550	2.443		15.8021
180.657	2.445		15.8107
180.764	2.448		15.8199
180.872	2.449		15.8288
180.979	2.452		15.8380
181.086	2.454		15.8465
181.193	2.455		15.8554
181.300	2.457		15.8644
181.407	2.459		15.8733
181.514	2.461		15.8821
181.622	2.463		15.8913
181.729	2.465		15.9005
181.836	2.467		15.9093
181.943	2.469		15.9181
182.050	2.471		15.9268
182.157	2.474		15.9360
182.264	2.476		15.9448
182.374	2.477		15.9537
182.482	2.479		15.9626
182.590	2.481		15.9724
182.698	2.483		15.9811
182.806	2.485		15.9900
182.913	2.487		15.9987
183.020	2.489		16.0080
183.128	2.491		16.0170
183.238	2.493		16.0259
183.346	2.495		16.0345
183.454	2.497		16.0440
183.562	2.499		16.0531
183.669	2.501		16.0620
183.776	2.503		16.0706
183.883	2.505		16.0798
183.991	2.507		16.0888
184.098	2.509		16.0979
184.205	2.511		16.1062
184.312	2.512		16.1152
184.419	2.514		16.1243
184.526	2.516		16.1334
184.633	2.518		16.1422
184.741	2.520		16.1512
184.848	2.522		16.1602
184.955	2.524		16.1693
185.062	2.526		16.1779
185.169	2.528		16.1866
185.276	2.529		16.1958
185.383	2.531		16.2045
185.491	2.534		16.2135
185.598	2.535		16.2225
185.705	2.537		16.2317
185.812	2.539		16.2405
185.919	2.541		16.2494
186.026	2.544		16.2580
186.133	2.546		16.2673
186.241	2.548		16.2761
186.348	2.550		16.2849
186.455	2.552		16.2937
186.562	2.554		16.3030
186.669	2.556		16.3119
186.776	2.558		16.3210
186.883	2.560		16.3294
186.991	2.562		16.3387
187.098	2.565		16.3478
187.205	2.567		16.3565
187.312	2.569		16.3650
187.419	2.571		16.3741
187.526	2.573		16.3833
187.633	2.575		16.3924
187.741	2.578		16.4011
187.848	2.579		16.4099
187.959	2.581		16.4195
188.067	2.584		16.4285
188.175	2.586		16.4371
188.282	2.588		16.4459
188.389	2.589		16.4550
188.496	2.592		16.4641
188.604	2.594		16.4731
188.711	2.595		16.4818
188.818	2.597		16.4911
188.925	2.600		16.5000
189.032	2.602		16.5088
189.139	2.604		16.5173
189.246	2.606		16.5265
189.354	2.609		16.5354
189.461	2.611		16.5444
189.568	2.613		16.5532
189.675	2.615		16.5624
189.782	2.618		16.5713
189.889	2.620		16.5803
189.996	2.622		16.5888
190.104	2.625		16.5982
190.211	2.627		16.6069
190.318	2.629		16.6158
190.425	2.631		16.6245
190.532	2.633		16.6335
190.640	2.635		16.6429
190.746	2.637		16.6518
190.854	2.639		16.6603
190.961	2.640		16.6694
191.068	2.642		16.6786
191.187	2.645		16.6884
191.294	2.646		16.6969
191.401	2.648		16.7057
191.508	2.649		16.7151
191.615	2.651		16.7242
191.723	2.653		16.7330
191.830	2.654		16.7416
191.937	2.656		16.7510
192.044	2.658		16.7598
192.151	2.660		16.7685
192.258	2.661		16.7771
192.365	2.663		16.7863
192.473	2.664		16.7955
192.580	2.666		16.8045
192.689	2.667		16.8132
192.797	2.669		16.8226
192.905	2.670		16.8315
193.013	2.672		16.8406
193.121	2.674		16.8492
193.229	2.675		16.8584
193.336	2.676		16.8672
193.443	2.678		16.8763
193.550	2.680		16.8849
193.657	2.682		16.8942
193.764	2.684		16.9031
193.871	2.686		16.9121
193.979	2.687		16.9208
194.032	2.688		16.9251
194.086	2.690		16.9299
194.139	2.690		16.9344
194.193	2.692		16.9387
194.246	2.693		16.9431
194.306	2.694		16.9481
194.359	2.694		16.9523
194.413	2.695		16.9568
194.467	2.696		16.9613
194.520	2.697		16.9658
194.574	2.698		16.9707
194.627	2.699		16.9752
194.681	2.700		16.9795
194.734	2.701		16.9841
194.788	2.702		16.9885
194.842	2.703		16.9927
194.895	2.704		16.9970
194.949	2.705		17.0016
195.002	2.706		17.0063
195.056	2.707		17.0109
195.109	2.709		17.0153
195.163	2.709		17.0196
195.217	2.710		17.0241
195.270	2.711		17.0283
195.324	2.712		17.0325
195.377	2.712		17.0369
195.431	2.713		17.0417
195.484	2.715		17.0464
195.538	2.716		17.0509
195.592	2.717		17.0556
195.645	2.718		17.0600
195.699	2.719		17.0643
195.752	2.720		17.0685
195.806	2.720		17.0729
195.859	2.721		17.0774
195.913	2.722		17.0823
195.967	2.723		17.0867
196.020	2.724		17.0911
196.074	2.726		17.0958
196.127	2.726		17.1000
196.181	2.727		17.1042
196.238	2.728		17.1087
196.292	2.729		17.1133
196.346	2.730		17.1179
196.401	2.731		17.1226
196.455	2.731		17.1273
196.508	2.732		17.1317
196.562	2.733		17.1363
196.615	2.734		17.1406
196.669	2.735		17.1449
196.722	2.736		17.1493
196.776	2.737		17.1541
196.830	2.738		17.1586
196.883	2.739		17.1629
196.937	2.740		17.1676
196.990	2.741		17.1720
197.044	2.742		17.1763
197.097	2.743		17.1806
197.151	2.743		17.1850
197.205	2.744		17.1896
197.258	2.745		17.1942
197.312	2.746		17.1985
197.365	2.747		17.2029
197.419	2.748		17.2075
197.472	2.749		17.2120
197.526	2.750		17.2163
197.580	2.751		17.2208
197.633	2.751		17.2253
197.687	2.752		17.2301
197.740	2.754		17.2345
197.794	2.755		17.2389
197.847	2.755		17.2433
197.901	2.757		17.2478
197.955	2.758		17.2522
198.008	2.759		17.2564
198.062	2.759		17.2610
198.115	2.760		17.2657
198.169	2.761		17.2701
198.222	2.762		17.2744
198.276	2.763		17.2789
198.330	2.763		17.2833
198.383	2.764		17.2876
198.437	2.765		17.2920
198.490	2.766		17.2964
198.544	2.766		17.3012
198.597	2.767		17.3061
198.651	2.768		17.3104
198.705	2.769		17.3148
198.758	2.770		17.3193
198.812	2.770		17.3236
198.865	2.771		17.3278
198.919	2.772		17.3323
198.972	2.773		17.3369
199.026	2.774		17.3416
199.080	2.775		17.3462
199.133	2.776		17.3505
199.187	2.777		17.3549
199.240	2.778		17.3592
199.294	2.778		17.3635
199.347	2.779		17.3677
199.401	2.780		17.3723
199.455	2.781		17.3773
199.508	2.781		17.3817
199.562	2.782		17.3863
199.615	2.783		17.3908
199.669	2.784		17.3952
199.722	2.785		17.3995
199.776	2.786		17.4037
199.830	2.787		17.4082
199.883	2.788		17.4129
199.937	2.789		17.4176
199.990	2.790		17.4219
200.044	2.791		17.4264
200.097	2.792		17.4310
200.151	2.793		17.4352
200.205	2.793		17.4394
200.258	2.794		17.4437
200.312	2.795		17.4483
200.365	2.796		17.4529
200.419	2.797		17.4575
200.472	2.798		17.4620
200.526	2.799		17.4665
200.584	2.799		17.4714
200.638	2.800		17.4757
200.692	2.801		17.4800
200.746	2.802		17.4847
200.800	2.803		17.4894
200.853	2.804		17.4938
200.907	2.805		17.4983
200.960	2.806		17.5028
201.014	2.807		17.5073
201.068	2.808		17.5115
201.121	2.809		17.5158
201.175	2.809		17.5203
201.228	2.810		17.5249
201.282	2.811		17.5294
201.335	2.812		17.5337
201.389	2.813		17.5382
201.443	2.814		17.5429
201.496	2.814		17.5471
201.550	2.815		17.5515
201.603	2.816		17.5561
201.657	2.817		17.5607
201.710	2.818		17.5653
201.764	2.820		17.5697
201.818	2.820		17.5742
201.871	2.821		17.5787
201.925	2.822		17.5831
201.978	2.823		17.5873
202.032	2.824		17.5917
202.085	2.825		17.5964
202.139	2.826		17.6010
202.202	2.827		17.6060
202.256	2.828		17.6106
202.310	2.829		17.6150
202.364	2.830		17.6193
202.419	2.831		17.6239
202.472	2.832		17.6283
202.526	2.833		17.6329
202.580	2.834		17.6379
202.633	2.835		17.6423
202.687	2.836		17.6466
202.740	2.836		17.6512
202.794	2.838		17.6556
202.847	2.838		17.6597
202.901	2.839		17.6641
202.957	2.840		17.6690
203.013	2.840		17.6739
203.068	2.841		17.6785
203.121	2.843		17.6829
203.175	2.843		17.6873
203.228	2.844		17.6916
203.282	2.845		17.6958
203.336	2.846		17.7001
203.389	2.847		17.7045
203.443	2.847		17.7094
203.496	2.848		17.7140
203.550	2.849		17.7185
203.603	2.850		17.7231
203.657	2.851		17.7275
203.710	2.852		17.7318
203.765	2.853		17.7362
203.818	2.854		17.7404
203.871	2.855		17.7451
203.925	2.856		17.7499
203.978	2.857		17.7542
204.032	2.858		17.7587
204.085	2.859		17.7633
204.139	2.860		17.7675
204.193	2.861		17.7717
204.246	2.862		17.7760
204.300	2.863		17.7806
204.353	2.864		17.7851
204.407	2.865		17.7897
204.460	2.866		17.7943
204.514	2.867		17.7987
204.568	2.868		17.8034
204.621	2.869		17.8077
204.675	2.870		17.8119
204.728	2.871		17.8164
204.782	2.872		17.8212
204.835	2.873		17.8256
204.889	2.874		17.8300
204.943	2.874		17.8347
204.996	2.875		17.8391
205.050	2.876		17.8434
205.103	2.877		17.8476
205.157	2.878		17.8520
205.210	2.879		17.8566
205.264	2.880		17.8612
205.321	2.881		17.8658
205.375	2.882		17.8703
205.429	2.884		17.8750
205.483	2.885		17.8794
205.537	2.886		17.8837
205.591	2.887		17.8883
205.645	2.888		17.8930
205.699	2.890		17.8976
205.752	2.891		17.9020
205.806	2.892		17.9064
205.859	2.893		17.9109
205.913	2.894		17.9154
205.966	2.895		17.9196
206.020	2.896		17.9240
206.074	2.897		17.9286
206.127	2.898		17.9333
206.181	2.900		17.9376
206.234	2.901		17.9419
206.288	2.902		17.9465
206.341	2.903		17.9508
206.395	2.904		17.9551
206.449	2.905		17.9596
206.502	2.906		17.9640
206.556	2.908		17.9689
206.609	2.909		17.9736
206.663	2.910		17.9779
206.716	2.911		17.9823
206.770	2.912		17.9869
206.824	2.913		17.9911
206.877	2.914		17.9953
206.931	2.915		17.9999
206.984	2.916		18.0045
207.038	2.917		18.0092
207.091	2.918		18.0136
207.145	2.920		18.0180
207.199	2.921		18.0224
207.252	2.922		18.0267
207.306	2.923		18.0310
207.359	2.924		18.0352
207.413	2.925		18.0399
207.466	2.926		18.0448
207.520	2.927		18.0492
207.574	2.929		18.0538
207.627	2.930		18.0584
207.681	2.931		18.0627
207.734	2.932		18.0670
207.788	2.933		18.0713
207.841	2.934		18.0757
207.895	2.935		18.0805
207.949	2.937		18.0852
208.002	2.938		18.0895
208.056	2.939		18.0940
208.109	2.940		18.0985
208.163	2.941		18.1026
208.216	2.942		18.1068
208.270	2.943		18.1113
208.324	2.944		18.1159
208.377	2.945		18.1204
208.431	2.946		18.1251
208.487	2.948		18.1298
208.541	2.949		18.1344
208.595	2.950		18.1389
208.649	2.951		18.1431
208.703	2.952		18.1475
208.757	2.953		18.1523
208.811	2.954		18.1569
208.865	2.956		18.1613
208.919	2.957		18.1658
208.972	2.958		18.1704
209.026	2.959		18.1748
209.080	2.960		18.1791
209.133	2.961		18.1833
209.187	2.962		18.1879
209.240	2.963		18.1925
209.294	2.964		18.1969
209.347	2.965		18.2012
209.401	2.966		18.2058
209.455	2.967		18.2104
209.508	2.968		18.2146
209.562	2.969		18.2191
209.615	2.970		18.2237
209.669	2.971		18.2283
209.722	2.972		18.2329
209.776	2.974		18.2373
209.830	2.974		18.2417
209.883	2.975		18.2462
209.937	2.976		18.2506
209.990	2.977		18.2548
210.044	2.978		18.2593
210.097	2.979		18.2640
210.151	2.980		18.2685
210.205	2.982		18.2728
210.258	2.983		18.2773
210.312	2.984		18.2817
210.365	2.985		18.2860
210.419	2.985		18.2904
210.472	2.986		18.2948
210.526	2.987		18.2994
210.580	2.988		18.3044
210.633	2.990		18.3088
210.687	2.991		18.3131
210.740	2.992		18.3177
210.794	2.993		18.3221
210.847	2.994		18.3263
[truncated: 3,001 more rows]
