# Supplementary material for: Enhanced mechanical, thermal and biocompatible nature of dual component electrospun nanocomposite for bone tissue engineering
Source: PeerJ. 2019 May 27;7:e6986. doi: 10.7717/peerj.6986 (PMC6542347; doi:10.7717/peerj.6986)
Supplement: Dataset S3 [file peerj-07-6986-s003.zip › Tensile/PU CANOLA NEEM OIL (2).txt]

sec	AD1:N		X:mm
0.0400	0.052		0.4196
0.0800	0.052		0.4240
0.1200	0.053		0.4284
0.1600	0.054		0.4328
0.2000	0.054		0.4372
0.2400	0.055		0.4417
0.2800	0.055		0.4462
0.3200	0.056		0.4507
0.3600	0.056		0.4552
0.4000	0.057		0.4598
0.4400	0.057		0.4644
0.4800	0.058		0.4690
0.5200	0.058		0.4736
0.5600	0.059		0.4783
0.6000	0.060		0.4830
0.6400	0.060		0.4878
0.6800	0.061		0.4925
0.7200	0.061		0.4973
0.7600	0.062		0.5027
0.8000	0.063		0.5069
0.8400	0.064		0.5124
0.8800	0.064		0.5166
0.9200	0.065		0.5221
0.9600	0.066		0.5264
1.0000	0.066		0.5320
1.0400	0.066		0.5363
1.0800	0.067		0.5419
1.1200	0.068		0.5462
1.1600	0.068		0.5519
1.2000	0.069		0.5563
1.2400	0.070		0.5620
1.2800	0.070		0.5664
1.3200	0.071		0.5722
1.3600	0.071		0.5767
1.4000	0.072		0.5824
1.4400	0.073		0.5870
1.4800	0.074		0.5928
1.5200	0.074		0.5974
1.5600	0.075		0.6033
1.6000	0.076		0.6085
1.6400	0.076		0.6138
1.6800	0.077		0.6191
1.7200	0.077		0.6244
1.7600	0.078		0.6297
1.8000	0.079		0.6351
1.8400	0.080		0.6404
1.8800	0.080		0.6458
1.9200	0.083		0.6512
1.9600	0.086		0.6567
2.0000	0.089		0.6621
2.0400	0.092		0.6676
2.0800	0.095		0.6731
2.1200	0.097		0.6786
2.1600	0.098		0.6842
2.2000	0.101		0.6898
2.2400	0.105		0.6953
2.2800	0.108		0.7010
2.3200	0.111		0.7066
2.3600	0.114		0.7122
2.4000	0.115		0.7179
2.4400	0.116		0.7236
2.4800	0.117		0.7293
2.5200	0.119		0.7351
2.5600	0.120		0.7408
2.6000	0.121		0.7467
2.6400	0.124		0.7525
2.6800	0.125		0.7583
2.7200	0.127		0.7642
2.7600	0.128		0.7701
2.8000	0.129		0.7761
2.8400	0.130		0.7820
2.8800	0.131		0.7880
2.9200	0.133		0.7940
2.9600	0.134		0.8000
3.0000	0.136		0.8061
3.0400	0.137		0.8122
3.0800	0.138		0.8183
3.1200	0.139		0.8244
3.1600	0.140		0.8305
3.2000	0.142		0.8367
3.2400	0.144		0.8429
3.2800	0.146		0.8491
3.3200	0.147		0.8554
3.3600	0.148		0.8617
3.4000	0.149		0.8679
3.4400	0.151		0.8743
3.4800	0.153		0.8806
3.5200	0.154		0.8869
3.5600	0.155		0.8933
3.6000	0.156		0.8997
3.6400	0.157		0.9060
3.6800	0.158		0.9124
3.7200	0.159		0.9188
3.7600	0.160		0.9252
3.8000	0.162		0.9316
3.8400	0.165		0.9381
3.8800	0.168		0.9446
3.9200	0.170		0.9510
3.9600	0.170		0.9575
4.0000	0.171		0.9640
4.0400	0.171		0.9705
4.0800	0.172		0.9770
4.1200	0.173		0.9835
4.1600	0.174		0.9899
4.2000	0.176		0.9964
4.2400	0.178		1.0029
4.2800	0.179		1.0094
4.3200	0.181		1.0159
4.3600	0.182		1.0224
4.4000	0.182		1.0289
4.4400	0.183		1.0354
4.4800	0.184		1.0419
4.5200	0.186		1.0485
4.5600	0.188		1.0550
4.6000	0.189		1.0615
4.6400	0.191		1.0680
4.6800	0.191		1.0745
4.7200	0.191		1.0810
4.7600	0.191		1.0875
4.8000	0.191		1.0940
4.8400	0.193		1.1006
4.8800	0.196		1.1071
4.9200	0.199		1.1136
4.9600	0.201		1.1202
5.0000	0.202		1.1267
5.0400	0.203		1.1333
5.0800	0.203		1.1398
5.1200	0.203		1.1464
5.1600	0.203		1.1529
5.2000	0.203		1.1594
5.2400	0.204		1.1660
5.2800	0.206		1.1726
5.3200	0.207		1.1791
5.3600	0.208		1.1857
5.4000	0.209		1.1923
5.4400	0.209		1.1988
5.4800	0.210		1.2054
5.5200	0.211		1.2120
5.5600	0.212		1.2186
5.6000	0.212		1.2252
5.6400	0.213		1.2318
5.6800	0.214		1.2384
5.7200	0.215		1.2450
5.7600	0.216		1.2516
5.8000	0.216		1.2582
5.8400	0.217		1.2648
5.8800	0.218		1.2714
5.9200	0.219		1.2780
5.9600	0.220		1.2846
6.0000	0.221		1.2912
6.0400	0.221		1.2979
6.0800	0.223		1.3045
6.1200	0.224		1.3111
6.1600	0.225		1.3178
6.2000	0.226		1.3244
6.2400	0.226		1.3310
6.2800	0.227		1.3376
6.3200	0.228		1.3442
6.3600	0.229		1.3508
6.4000	0.230		1.3574
6.4400	0.231		1.3640
6.4800	0.232		1.3706
6.5200	0.233		1.3773
6.5600	0.235		1.3838
6.6000	0.236		1.3905
6.6400	0.237		1.3971
6.6800	0.237		1.4037
6.7200	0.238		1.4103
6.7600	0.238		1.4169
6.8000	0.239		1.4235
6.8400	0.240		1.4301
6.8800	0.241		1.4367
6.9200	0.242		1.4433
6.9600	0.243		1.4500
7.0000	0.244		1.4566
7.0400	0.245		1.4632
7.0800	0.246		1.4698
7.1200	0.247		1.4764
7.1600	0.249		1.4830
7.2000	0.250		1.4896
7.2400	0.251		1.4963
7.2800	0.251		1.5029
7.3200	0.252		1.5095
7.3600	0.253		1.5162
7.4000	0.254		1.5228
7.4400	0.255		1.5294
7.4800	0.257		1.5360
7.5200	0.258		1.5427
7.5600	0.260		1.5493
7.6000	0.261		1.5559
7.6400	0.262		1.5626
7.6800	0.263		1.5692
7.7200	0.264		1.5758
7.7600	0.265		1.5825
7.8000	0.266		1.5891
7.8400	0.267		1.5958
7.8800	0.268		1.6024
7.9200	0.270		1.6090
7.9600	0.272		1.6157
8.0000	0.274		1.6223
8.0400	0.275		1.6290
8.0800	0.276		1.6356
8.1200	0.277		1.6422
8.1600	0.278		1.6489
8.2000	0.279		1.6555
8.2400	0.280		1.6621
8.2800	0.281		1.6688
8.3200	0.283		1.6754
8.3600	0.285		1.6821
8.4000	0.286		1.6887
8.4400	0.288		1.6953
8.4800	0.289		1.7020
8.5200	0.291		1.7086
8.5600	0.292		1.7152
8.6000	0.293		1.7218
8.6400	0.295		1.7285
8.6800	0.296		1.7359
8.7200	0.297		1.7425
8.7600	0.298		1.7492
8.8000	0.299		1.7558
8.8400	0.300		1.7624
8.8800	0.301		1.7690
8.9200	0.303		1.7756
8.9600	0.304		1.7823
9.0000	0.306		1.7889
9.0400	0.308		1.7955
9.0800	0.309		1.8021
9.1200	0.311		1.8087
9.1600	0.312		1.8153
9.2000	0.313		1.8220
9.2400	0.314		1.8286
9.2800	0.315		1.8352
9.3200	0.316		1.8418
9.3600	0.318		1.8484
9.4000	0.320		1.8551
9.4400	0.321		1.8617
9.4800	0.323		1.8684
9.5200	0.325		1.8750
9.5600	0.326		1.8816
9.6000	0.328		1.8883
9.6400	0.329		1.8949
9.6800	0.330		1.9015
9.7200	0.331		1.9082
9.7600	0.333		1.9148
9.8000	0.334		1.9215
9.8400	0.336		1.9281
9.8800	0.338		1.9348
9.9200	0.340		1.9415
9.9600	0.342		1.9481
10.0000	0.343		1.9548
10.0400	0.345		1.9615
10.0800	0.346		1.9681
10.1200	0.348		1.9748
10.1600	0.349		1.9815
10.2000	0.351		1.9881
10.2400	0.353		1.9948
10.2800	0.354		2.0015
10.3200	0.356		2.0081
10.3600	0.358		2.0148
10.4000	0.360		2.0215
10.4400	0.362		2.0282
10.6000	0.369		2.0549
10.6400	0.370		2.0616
10.6800	0.372		2.0682
10.7200	0.373		2.0749
10.7600	0.376		2.0816
10.8000	0.378		2.0883
10.8400	0.380		2.0949
10.8800	0.382		2.1015
10.9200	0.384		2.1082
10.9600	0.385		2.1148
11.0000	0.387		2.1215
11.0400	0.388		2.1282
11.0800	0.389		2.1348
11.1200	0.391		2.1415
11.1600	0.392		2.1481
11.2000	0.394		2.1547
11.2400	0.397		2.1614
11.2800	0.399		2.1680
11.3200	0.400		2.1746
11.3600	0.402		2.1812
11.4000	0.403		2.1879
11.4400	0.404		2.1945
11.4800	0.405		2.2011
11.5200	0.407		2.2078
11.5600	0.409		2.2144
11.6000	0.412		2.2210
11.6400	0.414		2.2276
11.6800	0.416		2.2343
11.7200	0.418		2.2409
11.7600	0.419		2.2475
11.8000	0.420		2.2541
11.8400	0.422		2.2607
11.8800	0.423		2.2674
11.9200	0.425		2.2740
11.9600	0.427		2.2806
12.0000	0.429		2.2873
12.0400	0.432		2.2939
12.0800	0.434		2.3005
12.1200	0.436		2.3072
12.1600	0.437		2.3138
12.2000	0.439		2.3204
12.2400	0.440		2.3271
12.2800	0.442		2.3337
12.3200	0.444		2.3404
12.3600	0.446		2.3470
12.4000	0.449		2.3537
12.4400	0.451		2.3603
12.4800	0.453		2.3670
12.5200	0.455		2.3736
12.5600	0.456		2.3803
12.6000	0.458		2.3869
12.6400	0.460		2.3936
12.6800	0.462		2.4003
12.7200	0.464		2.4069
12.7600	0.467		2.4136
12.8000	0.469		2.4202
12.8400	0.472		2.4268
12.8800	0.474		2.4335
12.9200	0.476		2.4402
12.9600	0.477		2.4468
13.0000	0.479		2.4535
13.0400	0.480		2.4601
13.0800	0.482		2.4667
13.1200	0.484		2.4734
13.1600	0.487		2.4800
13.2000	0.489		2.4867
13.2400	0.492		2.4933
13.2800	0.494		2.5000
13.3200	0.495		2.5066
13.3600	0.497		2.5133
13.4000	0.498		2.5200
13.4400	0.500		2.5266
13.4800	0.502		2.5332
13.5200	0.505		2.5399
13.5600	0.507		2.5465
13.6000	0.509		2.5531
13.6400	0.512		2.5598
13.6800	0.514		2.5664
13.7200	0.516		2.5730
13.7600	0.518		2.5797
13.8000	0.519		2.5864
13.8400	0.521		2.5930
13.8800	0.523		2.5997
13.9200	0.525		2.6063
13.9600	0.527		2.6130
14.0000	0.529		2.6197
14.0400	0.531		2.6263
14.0800	0.534		2.6330
14.1200	0.536		2.6397
14.1600	0.538		2.6464
14.2000	0.540		2.6530
14.2400	0.542		2.6597
14.2800	0.544		2.6664
14.3200	0.546		2.6731
14.3600	0.548		2.6798
14.4000	0.550		2.6866
14.4400	0.553		2.6932
14.4800	0.555		2.7000
14.5200	0.557		2.7066
14.5600	0.560		2.7134
14.6000	0.562		2.7201
14.6400	0.565		2.7268
14.6800	0.567		2.7335
14.7200	0.569		2.7402
14.7600	0.571		2.7469
14.8000	0.574		2.7536
14.8400	0.576		2.7604
14.8800	0.578		2.7671
14.9200	0.581		2.7738
14.9600	0.583		2.7805
15.0000	0.586		2.7872
15.0400	0.622		2.7939
15.0800	0.659		2.8006
15.1200	0.686		2.8073
15.1600	0.703		2.8140
15.2000	0.716		2.8206
15.2400	0.730		2.8273
15.2800	0.747		2.8340
15.3200	0.769		2.8406
15.3600	0.782		2.8473
15.4000	0.792		2.8539
15.4400	0.800		2.8606
15.4800	0.808		2.8672
15.5200	0.814		2.8739
15.5600	0.817		2.8805
15.6000	0.819		2.8871
15.6400	0.819		2.8938
15.6800	0.822		2.9004
15.7200	0.827		2.9070
15.7600	0.834		2.9136
15.8000	0.842		2.9211
15.8400	0.849		2.9277
15.8800	0.857		2.9343
15.9200	0.863		2.9409
15.9600	0.867		2.9476
16.0000	0.868		2.9542
16.0400	0.869		2.9609
16.0800	0.870		2.9675
16.1200	0.873		2.9741
16.1600	0.877		2.9808
16.2000	0.881		2.9874
16.2400	0.885		2.9941
16.2800	0.888		3.0007
16.3200	0.890		3.0074
16.3600	0.891		3.0140
16.4000	0.892		3.0207
16.4400	0.894		3.0274
16.4800	0.896		3.0341
16.5200	0.900		3.0407
16.5600	0.904		3.0474
16.6000	0.908		3.0541
16.6400	0.913		3.0608
16.6800	0.916		3.0675
16.7200	0.919		3.0742
16.7600	0.921		3.0809
16.8000	0.923		3.0876
16.8400	0.925		3.0943
16.8800	0.928		3.1009
16.9200	0.931		3.1076
16.9600	0.936		3.1143
17.0000	0.940		3.1211
17.0400	0.945		3.1278
17.0800	0.949		3.1345
17.1200	0.952		3.1411
17.1600	0.953		3.1479
17.2000	0.956		3.1545
17.2400	0.959		3.1612
17.2800	0.961		3.1679
17.3200	0.962		3.1746
17.3600	0.964		3.1812
17.4000	0.965		3.1879
17.4400	0.966		3.1946
17.4800	0.968		3.2012
17.5200	0.970		3.2079
17.5600	0.972		3.2145
17.6000	0.973		3.2212
17.6400	0.975		3.2279
17.6800	0.977		3.2345
17.7200	0.979		3.2412
17.7600	0.981		3.2478
17.8000	0.982		3.2544
17.8400	0.983		3.2610
17.8800	0.984		3.2677
17.9200	0.985		3.2743
17.9600	0.987		3.2809
18.0000	0.988		3.2875
18.0400	0.990		3.2942
18.0800	0.992		3.3008
18.1200	0.995		3.3074
18.1600	0.998		3.3141
18.2000	1.000		3.3208
18.2400	1.001		3.3274
18.2800	1.002		3.3341
18.3200	1.003		3.3407
18.3600	1.005		3.3473
18.4000	1.008		3.3540
18.4400	1.011		3.3606
18.4800	1.013		3.3673
18.5200	1.015		3.3739
18.5600	1.017		3.3806
18.6000	1.020		3.3873
18.6400	1.022		3.3939
18.6800	1.025		3.4006
18.7200	1.028		3.4073
18.7600	1.030		3.4139
18.8000	1.033		3.4206
18.8400	1.035		3.4273
18.8800	1.037		3.4340
18.9200	1.039		3.4407
18.9600	1.041		3.4474
19.0000	1.044		3.4540
19.0400	1.047		3.4607
19.0800	1.050		3.4674
19.1200	1.053		3.4741
19.1600	1.057		3.4808
19.2000	1.060		3.4874
19.2400	1.062		3.4941
19.2800	1.064		3.5008
19.3200	1.065		3.5075
19.3600	1.067		3.5142
19.4000	1.070		3.5209
19.4400	1.074		3.5275
19.4800	1.077		3.5342
19.5200	1.081		3.5408
19.5600	1.083		3.5475
19.6000	1.086		3.5542
19.6400	1.087		3.5608
19.6800	1.089		3.5674
19.7200	1.090		3.5741
19.7600	1.092		3.5807
19.8000	1.095		3.5874
19.8400	1.097		3.5940
19.8800	1.099		3.6006
19.9200	1.101		3.6073
19.9600	1.102		3.6139
20.0000	1.104		3.6205
20.0400	1.104		3.6271
20.0800	1.105		3.6338
20.1200	1.106		3.6404
20.1600	1.108		3.6470
20.2000	1.110		3.6537
20.2400	1.112		3.6603
20.2800	1.114		3.6669
20.3200	1.115		3.6736
20.3600	1.117		3.6803
20.4000	1.118		3.6869
20.4400	1.119		3.6936
20.4800	1.121		3.7002
20.5200	1.122		3.7069
20.5600	1.124		3.7136
20.6000	1.126		3.7203
20.6400	1.128		3.7270
20.6800	1.130		3.7337
20.7200	1.132		3.7403
20.7600	1.134		3.7471
20.8000	1.136		3.7538
20.8400	1.137		3.7605
20.8800	1.139		3.7672
20.9200	1.140		3.7739
20.9600	1.142		3.7806
21.0000	1.144		3.7874
21.0400	1.147		3.7941
21.0800	1.149		3.8008
21.1200	1.151		3.8076
21.1600	1.153		3.8143
21.2000	1.154		3.8210
21.2400	1.156		3.8277
21.2800	1.158		3.8344
21.3200	1.160		3.8411
21.3600	1.163		3.8478
21.4000	1.205		3.8545
21.4400	1.269		3.8612
21.4800	1.307		3.8679
21.5200	1.323		3.8745
21.5600	1.330		3.8812
21.6000	1.336		3.8878
21.6400	1.345		3.8945
21.6800	1.360		3.9010
21.7200	1.379		3.9076
21.7600	1.397		3.9142
21.8000	1.411		3.9208
21.8400	1.418		3.9274
21.8800	1.418		3.9340
21.9200	1.416		3.9405
21.9600	1.413		3.9471
22.0000	1.412		3.9537
22.0400	1.416		3.9603
22.0800	1.423		3.9668
22.1200	1.432		3.9734
22.1600	1.441		3.9799
22.2000	1.447		3.9865
22.2400	1.449		3.9930
22.2800	1.448		3.9996
22.3200	1.447		4.0062
22.3600	1.446		4.0127
22.4000	1.448		4.0193
22.4400	1.452		4.0259
22.4800	1.457		4.0325
22.5200	1.462		4.0391
22.5600	1.465		4.0457
22.6000	1.468		4.0523
22.6400	1.470		4.0590
22.6800	1.471		4.0656
22.7200	1.472		4.0722
22.7600	1.474		4.0789
22.8000	1.476		4.0855
22.8400	1.480		4.0922
22.8800	1.483		4.0997
22.9200	1.486		4.1063
22.9600	1.489		4.1130
23.0000	1.492		4.1196
23.0400	1.495		4.1264
23.0800	1.497		4.1330
23.1200	1.499		4.1397
23.1600	1.502		4.1464
23.2000	1.506		4.1531
23.2400	1.511		4.1598
23.2800	1.515		4.1665
23.3200	1.518		4.1732
23.3600	1.520		4.1799
23.4000	1.522		4.1866
23.4400	1.525		4.1932
23.4800	1.529		4.2000
23.5200	1.533		4.2067
23.5600	1.538		4.2134
23.6000	1.541		4.2201
23.6400	1.545		4.2268
23.6800	1.548		4.2335
23.7200	1.552		4.2402
23.7600	1.555		4.2469
23.8000	1.558		4.2536
23.8400	1.559		4.2602
23.8800	1.561		4.2669
23.9200	1.563		4.2736
23.9600	1.565		4.2803
24.0000	1.567		4.2869
24.0400	1.569		4.2936
24.0800	1.570		4.3003
24.1200	1.572		4.3070
24.1600	1.574		4.3137
24.2000	1.576		4.3203
24.2400	1.578		4.3270
24.2800	1.580		4.3337
24.3200	1.582		4.3403
24.3600	1.584		4.3470
24.4000	1.586		4.3536
24.4400	1.587		4.3603
24.4800	1.588		4.3669
24.5200	1.590		4.3736
24.5600	1.592		4.3802
24.6000	1.595		4.3869
24.6400	1.599		4.3935
24.6800	1.602		4.4002
24.7200	1.605		4.4068
24.7600	1.607		4.4135
24.8000	1.608		4.4202
24.8400	1.609		4.4268
24.8800	1.610		4.4335
24.9200	1.613		4.4401
24.9600	1.617		4.4468
25.0000	1.621		4.4534
25.0400	1.624		4.4601
25.0800	1.627		4.4668
25.1300	1.630		4.4751
25.1900	1.633		4.4851
25.2500	1.635		4.4951
25.3100	1.640		4.5052
25.3700	1.647		4.5151
25.4300	1.653		4.5252
25.4900	1.657		4.5352
25.5500	1.660		4.5452
25.6100	1.661		4.5552
25.6700	1.665		4.5653
25.7300	1.673		4.5753
25.7900	1.777		4.5853
25.8500	1.828		4.5954
25.9100	1.836		4.6054
25.9700	1.835		4.6154
26.0300	1.834		4.6254
26.0900	1.842		4.6354
26.1500	1.865		4.6454
26.2100	1.889		4.6554
26.2700	1.896		4.6654
26.3300	1.899		4.6754
26.3900	1.901		4.6853
26.4500	1.902		4.6953
26.5100	1.904		4.7053
26.5700	1.911		4.7152
26.6300	1.918		4.7252
26.6900	1.922		4.7351
26.7500	1.926		4.7451
26.8100	1.931		4.7551
26.8700	1.935		4.7651
26.9300	1.937		4.7751
26.9900	1.940		4.7851
27.0500	1.944		4.7950
27.1100	1.946		4.8050
27.1700	1.949		4.8150
27.2300	1.953		4.8250
27.2900	1.959		4.8350
27.3500	1.965		4.8450
27.4100	1.969		4.8550
27.4700	1.970		4.8650
27.5300	1.973		4.8750
27.5900	1.980		4.8851
27.6500	1.988		4.8951
27.7100	1.995		4.9051
27.7700	2.000		4.9151
27.8300	2.003		4.9252
27.8900	2.006		4.9352
27.9500	2.011		4.9452
28.0100	2.019		4.9553
28.0700	2.026		4.9653
28.1300	2.032		4.9753
28.1900	2.036		4.9853
28.2500	2.038		4.9952
28.3100	2.040		5.0052
28.3700	2.043		5.0153
28.4300	2.047		5.0252
28.4900	2.051		5.0352
28.5500	2.055		5.0452
28.6100	2.057		5.0552
28.6700	2.059		5.0652
28.7300	2.062		5.0751
28.7900	2.068		5.0851
28.8500	2.072		5.0950
28.9100	2.075		5.1050
28.9700	2.078		5.1149
29.0300	2.081		5.1249
29.0900	2.085		5.1349
29.1500	2.089		5.1449
29.2100	2.095		5.1548
29.2700	2.100		5.1648
29.3300	2.103		5.1757
29.3900	2.106		5.1848
29.4500	2.109		5.1948
29.5100	2.115		5.2048
29.5700	2.122		5.2156
29.6300	2.128		5.2248
29.6900	2.132		5.2348
29.7500	2.135		5.2449
29.8100	2.139		5.2557
29.8700	2.144		5.2649
29.9300	2.150		5.2749
29.9900	2.156		5.2850
30.0500	2.162		5.2959
30.1100	2.166		5.3059
30.1700	2.171		5.3159
30.2300	2.177		5.3260
30.2900	2.183		5.3360
30.3500	2.189		5.3460
30.4100	2.195		5.3560
30.4700	2.200		5.3660
30.5300	2.206		5.3760
30.5900	2.211		5.3860
30.6500	2.216		5.3960
30.7100	2.221		5.4060
30.7700	2.224		5.4160
30.8300	2.227		5.4259
30.8900	2.230		5.4359
30.9500	2.233		5.4458
31.0100	2.235		5.4557
31.0700	2.238		5.4657
31.1300	2.242		5.4756
31.1900	2.245		5.4856
31.2500	2.249		5.4955
31.3100	2.252		5.5055
31.3700	2.255		5.5154
31.4300	2.259		5.5253
31.4900	2.262		5.5352
31.5500	2.265		5.5452
31.6100	2.269		5.5551
31.6700	2.273		5.5651
31.7300	2.276		5.5750
31.7900	2.280		5.5850
31.8500	2.285		5.5950
31.9100	2.294		5.6050
31.9700	2.301		5.6150
32.0300	2.308		5.6250
32.0900	2.321		5.6350
32.1500	2.354		5.6450
32.2100	2.384		5.6550
32.2700	2.412		5.6650
32.3300	2.435		5.6751
32.3900	2.455		5.6850
32.4500	2.476		5.6951
32.5100	2.500		5.7050
32.5700	2.521		5.7151
32.6300	2.536		5.7251
32.6900	2.547		5.7350
32.7500	2.557		5.7450
32.8100	2.566		5.7550
32.8700	2.576		5.7650
32.9300	2.586		5.7750
32.9900	2.593		5.7849
33.0500	2.598		5.7949
33.1100	2.604		5.8048
33.1700	2.613		5.8148
33.2300	2.623		5.8248
33.2900	2.632		5.8347
33.3500	2.638		5.8447
33.4100	2.644		5.8547
33.4700	2.652		5.8646
33.5300	2.662		5.8746
33.5900	2.672		5.8846
33.6500	2.680		5.8946
33.7100	2.685		5.9045
33.7700	2.690		5.9145
33.8300	2.697		5.9245
33.8900	2.707		5.9346
33.9500	2.719		5.9446
34.0100	2.730		5.9546
34.0700	2.734		5.9646
34.1300	2.737		5.9746
34.1900	2.740		5.9846
34.2500	2.745		5.9947
34.3100	2.750		6.0047
34.3700	2.756		6.0147
34.4300	2.761		6.0248
34.4900	2.766		6.0348
34.5500	2.769		6.0448
34.6100	2.774		6.0549
34.6700	2.780		6.0648
34.7300	2.787		6.0748
34.7900	2.791		6.0848
34.8500	2.795		6.0948
34.9100	2.800		6.1047
34.9700	2.806		6.1147
35.0300	2.811		6.1247
35.0900	2.817		6.1346
35.1500	2.822		6.1445
35.2100	2.827		6.1545
35.2700	2.831		6.1644
35.3300	2.837		6.1743
35.3900	2.843		6.1842
35.4500	2.849		6.1942
35.5100	2.855		6.2041
35.5700	2.861		6.2140
35.6300	2.866		6.2240
35.6900	2.871		6.2339
35.7500	2.878		6.2439
35.8100	2.885		6.2538
35.8700	2.892		6.2638
35.9300	2.898		6.2738
35.9900	2.904		6.2838
36.0500	2.910		6.2937
36.1100	2.917		6.3038
36.1700	2.924		6.3138
36.2300	2.931		6.3238
36.2900	2.939		6.3338
36.3500	2.946		6.3439
36.4100	2.952		6.3539
36.4700	2.958		6.3639
36.5300	2.965		6.3740
36.5900	2.970		6.3840
36.6500	2.998		6.3941
36.7100	3.025		6.4041
36.7700	3.050		6.4142
36.8300	3.074		6.4250
36.8900	3.093		6.4342
36.9500	3.106		6.4442
37.0100	3.124		6.4542
37.0700	3.150		6.4651
37.1300	3.172		6.4743
37.1900	3.184		6.4852
37.2500	3.193		6.4952
37.3100	3.200		6.5052
37.3700	3.208		6.5152
37.4300	3.217		6.5252
37.4900	3.226		6.5352
37.5500	3.234		6.5452
37.6100	3.241		6.5552
37.6700	3.249		6.5652
37.7300	3.258		6.5752
37.7900	3.266		6.5852
37.8500	3.273		6.5953
37.9100	3.281		6.6052
37.9700	3.289		6.6153
38.0300	3.298		6.6253
38.0900	3.306		6.6353
38.1500	3.315		6.6453
38.2100	3.325		6.6553
38.2700	3.334		6.6653
38.3300	3.342		6.6754
38.3900	3.350		6.6854
38.4500	3.359		6.6954
38.5100	3.369		6.7054
38.5700	3.375		6.7154
38.6300	3.379		6.7254
38.6900	3.383		6.7354
38.7500	3.387		6.7454
38.8100	3.393		6.7554
38.8700	3.399		6.7655
38.9300	3.404		6.7754
38.9900	3.409		6.7854
39.0500	3.414		6.7955
39.1100	3.419		6.8054
39.1700	3.424		6.8154
39.2300	3.429		6.8254
39.2900	3.435		6.8353
39.3500	3.441		6.8453
39.4100	3.446		6.8553
39.4700	3.451		6.8653
39.5300	3.457		6.8752
39.5900	3.462		6.8852
39.6500	3.468		6.8951
39.7100	3.475		6.9051
39.7700	3.481		6.9150
39.8300	3.487		6.9250
39.8900	3.493		6.9350
39.9500	3.499		6.9450
40.0100	3.505		6.9550
40.0700	3.511		6.9650
40.1300	3.519		6.9750
40.1900	3.526		6.9849
40.2500	3.532		6.9949
40.3100	3.539		7.0050
40.3700	3.546		7.0149
40.4300	3.553		7.0250
40.4900	3.559		7.0350
40.5500	3.566		7.0450
40.6100	3.593		7.0550
40.6700	3.705		7.0650
40.7300	3.763		7.0750
40.7900	3.779		7.0851
40.8500	3.789		7.0950
40.9100	3.809		7.1051
40.9700	3.843		7.1151
41.0300	3.879		7.1251
41.0900	3.895		7.1351
41.1500	3.892		7.1451
41.2100	3.888		7.1551
41.2700	3.894		7.1651
41.3300	3.908		7.1750
41.3900	3.923		7.1850
41.4500	3.938		7.1950
41.5100	3.943		7.2050
41.5700	3.940		7.2149
41.6300	3.939		7.2249
41.6900	3.949		7.2349
41.7500	3.962		7.2448
41.8100	3.970		7.2547
41.8700	3.974		7.2646
41.9300	3.974		7.2746
41.9900	3.974		7.2845
42.0500	3.980		7.2945
42.1100	3.990		7.3044
42.1700	3.998		7.3144
42.2300	4.004		7.3244
42.2900	4.008		7.3344
42.3500	4.012		7.3443
42.4100	4.018		7.3543
42.4700	4.026		7.3642
42.5300	4.036		7.3742
42.5900	4.046		7.3842
42.6500	4.051		7.3942
42.7100	4.054		7.4043
42.7700	4.058		7.4143
42.8300	4.067		7.4243
42.8900	4.078		7.4343
42.9500	4.088		7.4443
43.0100	4.095		7.4543
43.0700	4.098		7.4643
43.1300	4.100		7.4743
43.1900	4.105		7.4843
43.2500	4.110		7.4944
43.3100	4.115		7.5043
43.3700	4.121		7.5144
43.4300	4.126		7.5244
43.4900	4.130		7.5344
43.5500	4.133		7.5444
43.6100	4.137		7.5544
43.6700	4.143		7.5644
43.7300	4.149		7.5744
43.7900	4.155		7.5845
43.8500	4.161		7.5945
43.9100	4.166		7.6045
43.9700	4.171		7.6145
44.0300	4.176		7.6245
44.0900	4.180		7.6345
44.1500	4.185		7.6445
44.2100	4.191		7.6545
44.2700	4.198		7.6654
44.3300	4.224		7.6754
44.3900	4.248		7.6854
44.4500	4.263		7.6954
44.5100	4.274		7.7054
44.5700	4.289		7.7153
44.6300	4.310		7.7253
44.6900	4.338		7.7352
44.7500	4.365		7.7451
44.8100	4.383		7.7551
44.8700	4.392		7.7650
44.9300	4.398		7.7750
44.9900	4.405		7.7848
45.0500	4.416		7.7948
45.1100	4.426		7.8047
45.1700	4.434		7.8146
45.2300	4.440		7.8245
45.2900	4.448		7.8344
45.3500	4.456		7.8444
45.4100	4.464		7.8544
45.4700	4.474		7.8643
45.5300	4.483		7.8742
45.5900	4.493		7.8842
45.6500	4.501		7.8942
45.7100	4.508		7.9042
45.7700	4.515		7.9141
45.8300	4.525		7.9241
45.8900	4.538		7.9341
45.9500	4.549		7.9441
46.0100	4.557		7.9541
46.0700	4.563		7.9641
46.1300	4.570		7.9741
46.1900	4.578		7.9841
46.2500	4.585		7.9941
46.3100	4.591		8.0041
46.3700	4.596		8.0141
46.4300	4.600		8.0240
46.4900	4.605		8.0341
46.5500	4.610		8.0441
46.6100	4.615		8.0541
46.6700	4.620		8.0641
46.7300	4.626		8.0742
46.7900	4.631		8.0841
46.8500	4.637		8.0942
46.9100	4.644		8.1042
46.9700	4.651		8.1142
47.0300	4.658		8.1243
47.0900	4.663		8.1344
47.1500	4.669		8.1444
47.2100	4.675		8.1544
47.2700	4.682		8.1645
47.3300	4.688		8.1746
47.3900	4.695		8.1846
47.4500	4.702		8.1947
47.5100	4.709		8.2047
47.5700	4.715		8.2148
47.6300	4.722		8.2249
47.6900	4.733		8.2349
47.7500	4.749		8.2449
47.8100	4.762		8.2550
47.8700	4.772		8.2650
47.9300	4.783		8.2749
47.9900	4.798		8.2849
48.0500	4.826		8.2949
48.1100	4.852		8.3049
48.1700	4.873		8.3149
48.2300	4.892		8.3249
48.2900	4.909		8.3348
48.3500	4.929		8.3448
48.4100	4.951		8.3547
48.4700	4.973		8.3646
48.5300	4.989		8.3746
48.5900	5.001		8.3845
48.6500	5.015		8.3945
48.7100	5.023		8.4045
48.7700	5.031		8.4145
48.8300	5.039		8.4244
48.8900	5.049		8.4344
48.9500	5.057		8.4443
49.0100	5.065		8.4543
49.0700	5.075		8.4643
49.1300	5.088		8.4743
49.1900	5.099		8.4843
49.2500	5.106		8.4943
49.3100	5.112		8.5043
49.3700	5.120		8.5144
49.4300	5.132		8.5244
49.4900	5.145		8.5344
49.5500	5.155		8.5444
49.6100	5.163		8.5544
49.6700	5.170		8.5645
49.7300	5.179		8.5745
49.7900	5.188		8.5846
49.8500	5.196		8.5946
49.9100	5.208		8.6046
49.9700	5.216		8.6146
50.0300	5.221		8.6246
50.0900	5.225		8.6346
50.1500	5.229		8.6445
50.2100	5.234		8.6545
50.2700	5.241		8.6645
50.3300	5.247		8.6745
50.3900	5.253		8.6844
50.4500	5.259		8.6944
50.5100	5.264		8.7043
50.5700	5.269		8.7142
50.6300	5.274		8.7241
50.6900	5.281		8.7341
50.7500	5.287		8.7448
50.8100	5.292		8.7540
50.8700	5.298		8.7639
50.9300	5.304		8.7739
50.9900	5.312		8.7847
51.0500	5.319		8.7938
51.1100	5.326		8.8037
51.1700	5.333		8.8137
51.2300	5.339		8.8245
51.2900	5.346		8.8337
51.3500	5.354		8.8437
51.4100	5.361		8.8537
51.4700	5.374		8.8645
51.5300	5.404		8.8745
51.5900	5.429		8.8845
51.6500	5.452		8.8946
51.7100	5.474		8.9046
51.7700	5.495		8.9146
51.8300	5.519		8.9246
51.8900	5.545		8.9347
51.9500	5.570		8.9447
52.0100	5.586		8.9547
52.0700	5.597		8.9647
52.1300	5.607		8.9747
52.1900	5.617		8.9847
52.2500	5.629		8.9947
52.3100	5.640		9.0047
52.3700	5.649		9.0147
52.4300	5.655		9.0247
52.4900	5.662		9.0347
52.5500	5.673		9.0447
52.6100	5.685		9.0546
52.6700	5.695		9.0646
52.7300	5.701		9.0745
52.7900	5.705		9.0845
52.8500	5.711		9.0944
52.9100	5.723		9.1044
52.9700	5.738		9.1144
53.0300	5.750		9.1243
53.0900	5.757		9.1343
53.1500	5.762		9.1443
53.2100	5.769		9.1543
53.2700	5.781		9.1643
53.3300	5.795		9.1743
53.3900	5.804		9.1843
53.4500	5.809		9.1943
53.5100	5.814		9.2043
53.5700	5.820		9.2144
53.6300	5.826		9.2244
53.6900	5.832		9.2344
53.7500	5.838		9.2444
53.8100	5.843		9.2544
53.8700	5.848		9.2645
53.9300	5.853		9.2745
53.9900	5.859		9.2845
54.0500	5.866		9.2946
54.1100	5.873		9.3046
54.1700	5.879		9.3146
54.2300	5.885		9.3246
54.2900	5.892		9.3346
54.3500	5.899		9.3445
54.4100	5.906		9.3545
54.4700	5.913		9.3644
54.5300	5.920		9.3744
54.5900	5.927		9.3843
54.6500	5.934		9.3943
54.7100	5.941		9.4042
54.7700	5.948		9.4142
54.8300	5.964		9.4241
54.8900	5.977		9.4340
54.9500	5.988		9.4439
55.0100	5.999		9.4538
55.0700	6.013		9.4638
55.1300	6.097		9.4737
55.1900	6.184		9.4837
55.2500	6.222		9.4937
55.3100	6.230		9.5037
55.3700	6.244		9.5137
55.4300	6.273		9.5236
55.4900	6.304		9.5336
55.5500	6.322		9.5436
55.6100	6.330		9.5536
55.6700	6.337		9.5636
55.7300	6.343		9.5736
55.7900	6.349		9.5837
55.8500	6.359		9.5937
55.9100	6.370		9.6037
55.9700	6.379		9.6138
56.0300	6.385		9.6238
56.0900	6.394		9.6339
56.1500	6.407		9.6439
56.2100	6.421		9.6539
56.2700	6.426		9.6640
56.3300	6.428		9.6740
56.3900	6.432		9.6841
56.4500	6.439		9.6941
56.5100	6.447		9.7041
56.5700	6.453		9.7141
56.6300	6.458		9.7241
56.6900	6.462		9.7341
56.7500	6.467		9.7441
56.8100	6.474		9.7541
56.8700	6.485		9.7641
56.9300	6.494		9.7741
56.9900	6.499		9.7841
57.0500	6.503		9.7940
57.1100	6.507		9.8040
57.1700	6.514		9.8140
57.2300	6.523		9.8240
57.2900	6.534		9.8339
57.3500	6.543		9.8439
57.4100	6.549		9.8539
57.4700	6.555		9.8639
57.5300	6.560		9.8739
57.5900	6.564		9.8839
57.6500	6.570		9.8939
57.7100	6.576		9.9039
57.7700	6.581		9.9138
57.8300	6.585		9.9238
57.8900	6.589		9.9347
57.9500	6.594		9.9439
58.0100	6.599		9.9538
58.0700	6.606		9.9638
58.1300	6.612		9.9746
58.1900	6.617		9.9838
58.2500	6.622		9.9938
58.3100	6.627		10.0038
58.3700	6.634		10.0146
58.4300	6.641		10.0238
58.4900	6.648		10.0338
58.5500	6.654		10.0446
58.6100	6.660		10.0546
58.6700	6.667		10.0645
58.7300	6.674		10.0745
58.7900	6.680		10.0844
58.8500	6.686		10.0944
58.9100	6.694		10.1044
58.9700	6.701		10.1144
59.0300	6.708		10.1243
59.0900	6.715		10.1343
59.1500	6.722		10.1442
59.2100	6.728		10.1542
59.2700	6.735		10.1642
59.3300	6.742		10.1741
59.3900	6.750		10.1841
59.4500	6.780		10.1940
59.5100	6.837		10.2040
59.5700	6.878		10.2140
59.6300	6.906		10.2240
59.6900	6.936		10.2340
59.7500	6.973		10.2439
59.8100	6.991		10.2539
59.8700	7.006		10.2639
59.9300	7.019		10.2739
59.9900	7.033		10.2839
60.0500	7.051		10.2939
60.1100	7.062		10.3040
60.1700	7.071		10.3140
60.2300	7.085		10.3240
60.2900	7.105		10.3341
60.3500	7.118		10.3442
60.4100	7.124		10.3542
60.4700	7.126		10.3642
60.5300	7.132		10.3743
60.5900	7.141		10.3844
60.6500	7.153		10.3945
60.7100	7.161		10.4045
60.7700	7.165		10.4145
60.8300	7.171		10.4246
60.8900	7.180		10.4346
60.9500	7.188		10.4446
61.0100	7.196		10.4546
61.0700	7.205		10.4647
61.1300	7.214		10.4747
61.1900	7.221		10.4847
61.2500	7.226		10.4947
61.3100	7.234		10.5047
61.3700	7.242		10.5146
61.4300	7.250		10.5246
61.4900	7.260		10.5345
61.5500	7.269		10.5444
61.6100	7.276		10.5544
61.6700	7.283		10.5643
61.7300	7.287		10.5742
61.7900	7.291		10.5842
61.8500	7.296		10.5941
61.9100	7.303		10.6041
61.9700	7.310		10.6140
62.0300	7.314		10.6239
62.0900	7.318		10.6339
62.1500	7.322		10.6438
62.2100	7.328		10.6538
62.2700	7.334		10.6638
62.3300	7.342		10.6738
62.3900	7.349		10.6838
62.4500	7.355		10.6938
62.5100	7.359		10.7038
62.5700	7.363		10.7138
62.6400	7.372		10.7255
62.6900	7.529		10.7338
62.7400	7.638		10.7422
62.7900	7.659		10.7506
62.8400	7.658		10.7589
62.8900	7.644		10.7673
62.9400	7.637		10.7756
62.9900	7.643		10.7840
63.0400	7.662		10.7923
63.0900	7.687		10.8006
63.1400	7.706		10.8089
63.1900	7.714		10.8173
63.2400	7.716		10.8257
63.2900	7.717		10.8340
63.3400	7.717		10.8423
63.3900	7.719		10.8506
63.4400	7.725		10.8590
63.4900	7.733		10.8673
63.5400	7.740		10.8756
63.5900	7.744		10.8839
63.6400	7.747		10.8922
63.6900	7.749		10.9005
63.7400	7.751		10.9087
63.7900	7.757		10.9171
63.8400	7.766		10.9253
63.8900	7.775		10.9337
63.9400	7.780		10.9420
63.9900	7.784		10.9503
64.0400	7.786		10.9586
64.0900	7.788		10.9669
64.1400	7.791		10.9752
64.1900	7.796		10.9835
64.2400	7.802		10.9918
64.2900	7.809		11.0001
64.3400	7.816		11.0084
64.3900	7.822		11.0167
64.4400	7.827		11.0251
64.4900	7.831		11.0334
64.5400	7.834		11.0417
64.5900	7.838		11.0501
64.6400	7.843		11.0584
64.6900	7.852		11.0667
64.7400	7.862		11.0751
64.7900	7.870		11.0834
64.8400	7.876		11.0918
64.8900	7.880		11.1001
64.9400	7.885		11.1085
64.9900	7.891		11.1168
65.0400	7.899		11.1252
65.0900	7.907		11.1335
65.1400	7.916		11.1418
65.1900	7.920		11.1502
65.2400	7.924		11.1593
65.2900	7.927		11.1669
65.3400	7.929		11.1751
65.3900	7.933		11.1843
65.4400	7.936		11.1918
65.4900	7.941		11.2002
65.5400	7.945		11.2084
65.5900	7.950		11.2168
65.6400	7.955		11.2259
65.6900	7.960		11.2342
65.7400	7.964		11.2425
65.7900	7.967		11.2508
65.8400	7.971		11.2591
65.8900	7.975		11.2674
65.9400	7.979		11.2757
65.9900	7.984		11.2840
66.0400	7.990		11.2923
66.0900	7.996		11.3006
66.1400	8.002		11.3089
66.1900	8.007		11.3172
66.2400	8.011		11.3255
66.2900	8.015		11.3338
66.3400	8.020		11.3422
66.3900	8.026		11.3505
66.4400	8.035		11.3588
66.4900	8.087		11.3671
66.5400	8.129		11.3755
66.5900	8.158		11.3838
66.6400	8.175		11.3922
66.6900	8.186		11.4006
66.7400	8.202		11.4090
66.7900	8.223		11.4174
66.8400	8.246		11.4257
66.8900	8.266		11.4342
66.9400	8.277		11.4426
66.9900	8.281		11.4509
67.0400	8.286		11.4594
67.0900	8.295		11.4678
67.1400	8.307		11.4762
67.1900	8.320		11.4846
67.2400	8.334		11.4930
67.2900	8.346		11.5014
67.3400	8.358		11.5099
67.3900	8.368		11.5182
67.4400	8.371		11.5266
67.4900	8.373		11.5349
67.5400	8.377		11.5433
67.5900	8.383		11.5516
67.6400	8.391		11.5600
67.6900	8.398		11.5683
67.7400	8.403		11.5766
67.7900	8.408		11.5849
67.8400	8.411		11.5932
67.8900	8.415		11.6014
67.9400	8.418		11.6097
67.9900	8.424		11.6179
68.0400	8.431		11.6261
68.0900	8.439		11.6343
68.1400	8.446		11.6426
68.1900	8.452		11.6508
68.2400	8.458		11.6590
68.2900	8.463		11.6673
68.3400	8.468		11.6755
68.3900	8.472		11.6838
68.4400	8.480		11.6920
68.4900	8.489		11.7002
68.5400	8.499		11.7085
68.5900	8.507		11.7167
68.6400	8.511		11.7250
68.6900	8.514		11.7333
68.7400	8.517		11.7416
68.7900	8.522		11.7500
68.8400	8.526		11.7583
68.8900	8.531		11.7666
68.9400	8.536		11.7750
68.9900	8.541		11.7833
69.0400	8.545		11.7917
69.0900	8.548		11.8000
69.1400	8.551		11.8084
69.1900	8.555		11.8167
69.2400	8.560		11.8251
69.2900	8.565		11.8335
69.3400	8.571		11.8419
69.3900	8.577		11.8503
69.4400	8.583		11.8586
69.4900	8.587		11.8670
69.5400	8.591		11.8754
69.5900	8.595		11.8837
69.6400	8.600		11.8921
69.6900	8.605		11.9004
69.7400	8.612		11.9087
69.7900	8.618		11.9171
69.8400	8.623		11.9254
69.8900	8.628		11.9337
69.9400	8.632		11.9421
69.9900	8.636		11.9504
70.0400	8.642		11.9587
70.0900	8.748		11.9670
70.1400	8.880		11.9753
70.1900	8.905		11.9836
70.2400	8.891		11.9920
70.2900	8.879		12.0003
70.3400	8.887		12.0086
70.3900	8.909		12.0169
70.4400	8.936		12.0252
70.4900	8.956		12.0335
70.5400	8.965		12.0419
70.5900	8.966		12.0502
70.6400	8.964		12.0585
70.6900	8.964		12.0668
70.7400	8.969		12.0752
70.7900	8.979		12.0835
70.8400	8.990		12.0918
70.8900	9.001		12.1001
70.9400	9.006		12.1085
70.9900	9.006		12.1168
71.0400	9.005		12.1252
71.0900	9.011		12.1335
71.1400	9.024		12.1419
71.1900	9.039		12.1502
71.2400	9.050		12.1585
71.2900	9.055		12.1669
71.3400	9.057		12.1752
71.3900	9.058		12.1836
71.4400	9.061		12.1919
71.4900	9.067		12.2003
71.5400	9.076		12.2086
71.5900	9.083		12.2169
71.6400	9.087		12.2253
71.6900	9.088		12.2336
71.7400	9.090		12.2419
71.7900	9.094		12.2503
71.8400	9.100		12.2585
71.8900	9.108		12.2669
71.9400	9.117		12.2752
71.9900	9.126		12.2835
72.0400	9.131		12.2918
72.0900	9.132		12.3001
72.1400	9.133		12.3084
72.1900	9.137		12.3167
72.2400	9.146		12.3250
72.2900	9.156		12.3333
72.3400	9.166		12.3416
72.3900	9.172		12.3498
72.4400	9.175		12.3590
72.4900	9.176		12.3664
72.5400	9.179		12.3747
72.5900	9.183		12.3830
72.6400	9.188		12.3913
72.6900	9.195		12.3997
72.7400	9.200		12.4088
72.7900	9.203		12.4171
72.8400	9.205		12.4254
72.8900	9.206		12.4337
72.9400	9.209		12.4420
72.9900	9.214		12.4504
73.0400	9.220		12.4587
73.0900	9.262		12.4670
73.1400	9.301		12.4754
73.1900	9.321		12.4837
73.2400	9.325		12.4921
73.2900	9.330		12.5004
73.3400	9.348		12.5088
73.3900	9.376		12.5171
73.4400	9.394		12.5255
73.4900	9.408		12.5338
73.5400	9.415		12.5422
73.5900	9.420		12.5505
73.6400	9.425		12.5589
73.6900	9.431		12.5672
73.7400	9.440		12.5756
73.7900	9.452		12.5839
73.8400	9.465		12.5923
73.8900	9.478		12.6006
73.9400	9.488		12.6089
73.9900	9.492		12.6173
74.0400	9.492		12.6256
74.0900	9.493		12.6339
74.1400	9.499		12.6422
74.1900	9.509		12.6505
74.2400	9.518		12.6588
74.2900	9.524		12.6671
74.3400	9.527		12.6754
74.3900	9.528		12.6837
74.4400	9.529		12.6920
74.4900	9.534		12.7003
74.5400	9.544		12.7086
74.5900	9.553		12.7169
74.6400	9.561		12.7252
74.6900	9.566		12.7335
74.7400	9.569		12.7418
74.7900	9.572		12.7501
74.8400	9.577		12.7584
74.8900	9.585		12.7667
74.9400	9.596		12.7750
74.9900	9.605		12.7833
75.0400	9.609		12.7916
75.0900	9.611		12.8000
75.1400	9.613		12.8083
75.1900	9.619		12.8166
75.2400	9.630		12.8249
75.2900	9.643		12.8333
75.3400	9.648		12.8416
75.3900	9.651		12.8500
75.4400	9.653		12.8583
75.4900	9.654		12.8667
75.5400	9.657		12.8750
75.5900	9.662		12.8834
75.6400	9.668		12.8917
75.6900	9.674		12.9000
75.7400	9.680		12.9084
75.7900	9.683		12.9167
75.8400	9.686		12.9251
75.8900	9.689		12.9335
75.9400	9.692		12.9418
75.9900	9.698		12.9502
76.0400	9.742		12.9585
76.0900	9.821		12.9669
76.1400	9.858		12.9752
76.1900	9.871		12.9836
76.2400	9.872		12.9919
76.2900	9.879		13.0003
76.3400	9.897		13.0086
76.3900	9.925		13.0169
76.4400	9.950		13.0253
76.4900	9.958		13.0336
76.5400	9.957		13.0419
76.5900	9.958		13.0503
76.6400	9.964		13.0586
76.6900	9.972		13.0669
76.7400	9.979		13.0752
76.7900	9.986		13.0835
76.8400	9.994		13.0918
76.8900	10.001		13.1002
76.9400	10.005		13.1085
76.9900	10.008		13.1168
77.0400	10.014		13.1251
77.0900	10.022		13.1335
77.1400	10.032		13.1418
77.1900	10.038		13.1501
77.2400	10.041		13.1584
77.2900	10.044		13.1667
77.3400	10.046		13.1750
77.3900	10.050		13.1834
77.4400	10.054		13.1917
77.4650	10.057		13.1958
77.4900	10.060		13.2000
77.5150	10.064		13.2042
77.5400	10.067		13.2083
77.5650	10.070		13.2125
77.5900	10.072		13.2167
77.6150	10.074		13.2208
77.6400	10.075		13.2250
77.6650	10.076		13.2292
77.6900	10.078		13.2333
77.7150	10.080		13.2375
77.7400	10.083		13.2417
77.7650	10.087		13.2459
77.7900	10.091		13.2500
77.8150	10.094		13.2542
77.8400	10.098		13.2583
77.8650	10.101		13.2625
77.8900	10.104		13.2667
77.9150	10.108		13.2708
77.9400	10.111		13.2750
77.9650	10.115		13.2792
77.9900	10.118		13.2834
78.0150	10.120		13.2875
78.0400	10.122		13.2917
78.0650	10.124		13.2959
78.0900	10.125		13.3001
78.1150	10.128		13.3042
78.1400	10.131		13.3084
78.1650	10.134		13.3126
78.1900	10.139		13.3167
78.2150	10.143		13.3209
78.2400	10.148		13.3251
78.2650	10.152		13.3293
78.2900	10.156		13.3334
78.3150	10.159		13.3376
78.3400	10.162		13.3418
78.3650	10.165		13.3459
78.3900	10.168		13.3501
78.4150	10.170		13.3542
78.4400	10.172		13.3584
78.4650	10.173		13.3626
78.4900	10.174		13.3667
78.5150	10.175		13.3709
78.5400	10.177		13.3751
78.5650	10.179		13.3792
78.5900	10.181		13.3834
78.6150	10.184		13.3876
78.6400	10.187		13.3917
78.6650	10.189		13.3959
78.6900	10.192		13.4000
78.7150	10.194		13.4042
78.7400	10.195		13.4084
78.7650	10.197		13.4125
78.7900	10.198		13.4167
78.8150	10.199		13.4208
78.8400	10.201		13.4250
78.8650	10.202		13.4291
78.8900	10.203		13.4333
78.9150	10.205		13.4374
78.9400	10.207		13.4416
78.9650	10.209		13.4457
78.9900	10.212		13.4499
79.0150	10.215		13.4540
79.0400	10.219		13.4582
79.0650	10.225		13.4624
79.0900	10.230		13.4665
79.1150	10.234		13.4707
79.1400	10.237		13.4749
79.1650	10.239		13.4790
79.1900	10.241		13.4832
79.2150	10.243		13.4874
79.2400	10.246		13.4915
79.2650	10.249		13.4965
79.2900	10.252		13.4998
79.3150	10.257		13.5040
79.3400	10.262		13.5090
79.3650	10.269		13.5123
79.3900	10.291		13.5165
79.4150	10.341		13.5206
79.4400	10.381		13.5248
79.4650	10.408		13.5290
79.4900	10.421		13.5331
79.5150	10.423		13.5373
79.5400	10.417		13.5415
79.5650	10.411		13.5456
79.5900	10.408		13.5498
79.6150	10.408		13.5539
79.6400	10.413		13.5581
79.6650	10.422		13.5631
79.6900	10.435		13.5665
79.7150	10.450		13.5706
79.7400	10.466		13.5757
79.7650	10.482		13.5790
79.7900	10.497		13.5832
79.8150	10.511		13.5882
79.8400	10.522		13.5915
79.8650	10.531		13.5957
79.8900	10.534		13.6007
79.9150	10.534		13.6049
79.9400	10.533		13.6091
79.9650	10.531		13.6132
79.9900	10.527		13.6174
80.0150	10.525		13.6216
80.0400	10.524		13.6258
80.0650	10.526		13.6300
80.0900	10.530		13.6341
80.1150	10.537		13.6383
80.1400	10.545		13.6425
80.1650	10.553		13.6467
80.1900	10.561		13.6509
80.2150	10.568		13.6550
80.2400	10.572		13.6592
80.2650	10.575		13.6634
80.2900	10.575		13.6676
80.3150	10.575		13.6717
80.3400	10.574		13.6759
80.3650	10.573		13.6801
80.3900	10.574		13.6843
80.4150	10.576		13.6884
80.4400	10.580		13.6926
80.4650	10.585		13.6968
80.4900	10.591		13.7009
80.5150	10.596		13.7051
80.5400	10.599		13.7093
80.5650	10.602		13.7134
80.5900	10.604		13.7176
80.6150	10.606		13.7218
80.6400	10.608		13.7259
80.6650	10.609		13.7301
80.6900	10.609		13.7342
80.7150	10.610		13.7384
80.7400	10.611		13.7426
80.7650	10.612		13.7467
80.7900	10.613		13.7508
80.8150	10.615		13.7550
80.8400	10.618		13.7592
80.8650	10.621		13.7633
80.8900	10.624		13.7674
80.9150	10.628		13.7716
80.9400	10.632		13.7757
80.9650	10.635		13.7799
80.9900	10.638		13.7840
81.0150	10.640		13.7881
81.0400	10.641		13.7923
81.0650	10.642		13.7964
81.0900	10.643		13.8005
81.1150	10.644		13.8047
81.1400	10.646		13.8088
81.1650	10.648		13.8129
81.1900	10.650		13.8170
81.2150	10.653		13.8212
81.2400	10.657		13.8253
81.2650	10.660		13.8294
81.2900	10.664		13.8336
81.3150	10.667		13.8377
81.3400	10.671		13.8418
81.3650	10.673		13.8460
81.3900	10.676		13.8501
81.4150	10.677		13.8543
81.4400	10.679		13.8584
81.4650	10.680		13.8625
81.4900	10.682		13.8667
81.5150	10.685		13.8708
81.5400	10.687		13.8749
81.5650	10.691		13.8791
81.5900	10.696		13.8832
81.6150	10.700		13.8873
81.6400	10.705		13.8915
81.6650	10.709		13.8956
81.6900	10.713		13.8998
81.7150	10.716		13.9039
81.7400	10.718		13.9080
81.7650	10.720		13.9122
81.7900	10.722		13.9164
81.8150	10.723		13.9205
81.8400	10.724		13.9247
81.8650	10.725		13.9288
81.8900	10.726		13.9330
81.9150	10.728		13.9371
81.9400	10.730		13.9413
81.9650	10.732		13.9454
81.9900	10.735		13.9496
82.0150	10.737		13.9538
82.0400	10.740		13.9579
82.0650	10.743		13.9621
82.0900	10.746		13.9663
82.1150	10.748		13.9704
82.1400	10.750		13.9746
82.1650	10.750		13.9787
82.1900	10.751		13.9829
82.2150	10.751		13.9871
82.2400	10.751		13.9913
82.2650	10.753		13.9955
82.2900	10.755		13.9996
82.3150	10.758		14.0038
82.3400	10.762		14.0080
82.3650	10.777		14.0122
82.3900	10.801		14.0163
82.4150	10.821		14.0205
82.4400	10.838		14.0247
82.4650	10.851		14.0289
82.4900	10.861		14.0331
82.5150	10.868		14.0372
82.5400	10.872		14.0414
82.5650	10.875		14.0456
82.5900	10.877		14.0497
82.6150	10.880		14.0539
82.6400	10.886		14.0581
82.6650	10.895		14.0623
82.6900	10.905		14.0664
82.7150	10.913		14.0706
82.7400	10.922		14.0748
82.7650	10.930		14.0789
82.7900	10.938		14.0831
82.8150	10.944		14.0872
82.8400	10.950		14.0914
82.8650	10.955		14.0956
82.8900	10.959		14.0997
82.9150	10.961		14.1039
82.9400	10.963		14.1081
82.9650	10.964		14.1122
82.9900	10.964		14.1164
83.0150	10.965		14.1205
83.0400	10.968		14.1247
83.0650	10.973		14.1288
83.0900	10.980		14.1330
83.1150	10.988		14.1372
83.1400	10.996		14.1413
83.1650	11.004		14.1454
83.1900	11.011		14.1496
83.2150	11.015		14.1537
83.2400	11.018		14.1579
83.2650	11.020		14.1620
83.2900	11.020		14.1662
83.3150	11.019		14.1703
83.3400	11.018		14.1745
83.3650	11.018		14.1787
83.3900	11.019		14.1828
83.4150	11.021		14.1870
83.4400	11.024		14.1911
83.4650	11.028		14.1953
83.4900	11.033		14.1995
83.5150	11.037		14.2036
83.5400	11.042		14.2078
83.5650	11.045		14.2120
83.5900	11.048		14.2161
83.6150	11.049		14.2203
83.6400	11.051		14.2245
83.6650	11.051		14.2286
83.6900	11.052		14.2328
83.7150	11.052		14.2369
83.7400	11.053		14.2411
83.7650	11.054		14.2453
83.7900	11.056		14.2494
83.8150	11.059		14.2536
83.8400	11.064		14.2578
83.8650	11.069		14.2620
83.8900	11.074		14.2661
83.9150	11.079		14.2703
83.9400	11.084		14.2745
83.9650	11.088		14.2787
83.9900	11.090		14.2828
84.0150	11.093		14.2870
84.0400	11.094		14.2912
84.0650	11.096		14.2954
84.0900	11.097		14.2996
84.1150	11.098		14.3038
84.1400	11.100		14.3080
84.1650	11.103		14.3122
84.1900	11.106		14.3163
84.2150	11.110		14.3205
84.2400	11.114		14.3247
84.2650	11.119		14.3289
84.2900	11.123		14.3331
84.3150	11.127		14.3373
84.3400	11.130		14.3415
84.3650	11.132		14.3456
84.3900	11.134		14.3498
84.4150	11.136		14.3540
84.4400	11.139		14.3582
84.4650	11.142		14.3624
84.4900	11.146		14.3665
84.5150	11.150		14.3707
84.5400	11.155		14.3749
84.5650	11.158		14.3791
84.5900	11.162		14.3833
84.6150	11.164		14.3875
84.6400	11.166		14.3916
84.6650	11.167		14.3958
84.6900	11.169		14.4000
84.7150	11.170		14.4041
84.7400	11.172		14.4083
84.7650	11.173		14.4125
84.7900	11.174		14.4166
84.8150	11.176		14.4208
84.8400	11.177		14.4249
84.8650	11.179		14.4291
84.8900	11.181		14.4333
84.9150	11.183		14.4374
84.9400	11.185		14.4415
84.9650	11.188		14.4457
84.9900	11.190		14.4498
85.0150	11.193		14.4540
85.0400	11.195		14.4581
85.0650	11.197		14.4623
85.0900	11.199		14.4664
85.1150	11.201		14.4706
85.1400	11.202		14.4748
85.1650	11.203		14.4789
85.1900	11.204		14.4830
85.2150	11.205		14.4872
85.2400	11.207		14.4913
85.2650	11.209		14.4955
85.2900	11.211		14.4996
85.3150	11.215		14.5038
85.3400	11.220		14.5079
85.3650	11.227		14.5121
85.3900	11.233		14.5162
85.4150	11.238		14.5203
85.4400	11.242		14.5245
85.4650	11.245		14.5286
85.4900	11.247		14.5328
85.5150	11.249		14.5369
85.5400	11.251		14.5410
85.5650	11.253		14.5452
85.5900	11.255		14.5493
85.6150	11.259		14.5535
85.6400	11.263		14.5576
85.6650	11.268		14.5618
85.6900	11.275		14.5660
85.7150	11.281		14.5701
85.7400	11.288		14.5743
85.7650	11.294		14.5784
85.7900	11.299		14.5826
85.8150	11.304		14.5867
85.8400	11.307		14.5909
85.8650	11.309		14.5950
85.8900	11.311		14.5992
85.9150	11.313		14.6034
85.9400	11.315		14.6075
85.9650	11.318		14.6117
85.9900	11.321		14.6158
86.0150	11.325		14.6200
86.0400	11.330		14.6242
86.0650	11.335		14.6283
86.0900	11.341		14.6325
86.1150	11.347		14.6367
86.1400	11.354		14.6409
86.1650	11.359		14.6450
86.1900	11.365		14.6492
86.2150	11.369		14.6534
86.2400	11.373		14.6576
86.2650	11.375		14.6617
86.2900	11.378		14.6660
86.3150	11.379		14.6710
86.3400	11.381		14.6743
86.3650	11.383		14.6785
86.3900	11.387		14.6827
86.4150	11.391		14.6868
86.4400	11.396		14.6911
86.4650	11.402		14.6952
86.4900	11.409		14.6994
86.5150	11.415		14.7036
86.5400	11.420		14.7078
86.5650	11.425		14.7120
86.5900	11.430		14.7161
86.6150	11.433		14.7203
86.6400	11.435		14.7253
86.6650	11.436		14.7287
86.6900	11.438		14.7329
86.7150	11.439		14.7379
86.7400	11.440		14.7413
86.7650	11.442		14.7455
86.7900	11.444		14.7505
86.8150	11.446		14.7538
86.8400	11.448		14.7580
86.8650	11.451		14.7622
86.8900	11.454		14.7664
86.9150	11.457		14.7705
86.9400	11.460		14.7747
86.9650	11.463		14.7789
86.9900	11.465		14.7831
87.0150	11.467		14.7880
87.0400	11.469		14.7923
87.0650	11.471		14.7964
87.0900	11.472		14.8005
87.1150	11.474		14.8047
87.1400	11.476		14.8089
87.1650	11.478		14.8130
87.1900	11.480		14.8172
87.2150	11.483		14.8214
87.2400	11.486		14.8255
87.2650	11.489		14.8297
87.2900	11.492		14.8339
87.3150	11.495		14.8380
87.3400	11.497		14.8422
87.3650	11.500		14.8463
87.3900	11.502		14.8505
87.4150	11.505		14.8547
87.4400	11.507		14.8588
87.4650	11.509		14.8630
87.4900	11.511		14.8671
87.5150	11.513		14.8713
87.5400	11.516		14.8754
87.5650	11.518		14.8796
87.5900	11.520		14.8837
87.6150	11.523		14.8878
87.6400	11.526		14.8920
87.6650	11.528		14.8962
87.6900	11.531		14.9003
87.7150	11.533		14.9044
87.7400	11.535		14.9086
87.7650	11.538		14.9128
87.7900	11.541		14.9169
87.8150	11.543		14.9211
87.8400	11.546		14.9252
87.8650	11.549		14.9294
87.8900	11.552		14.9335
87.9150	11.555		14.9377
87.9400	11.557		14.9419
87.9650	11.560		14.9460
87.9900	11.562		14.9502
88.0150	11.565		14.9543
88.0400	11.568		14.9585
88.0650	11.571		14.9626
88.0900	11.574		14.9668
88.1150	11.577		14.9710
88.1400	11.579		14.9751
88.1650	11.581		14.9793
88.1900	11.583		14.9834
88.2150	11.586		14.9876
88.2400	11.588		14.9917
88.2650	11.592		14.9959
88.2900	11.614		15.0001
88.3150	11.784		15.0042
88.3400	11.880		15.0084
88.3650	11.907		15.0125
88.3900	11.920		15.0167
88.4150	11.918		15.0209
88.4400	11.911		15.0251
88.4650	11.900		15.0293
88.4900	11.886		15.0335
88.5150	11.874		15.0376
88.5400	11.868		15.0418
88.5650	11.870		15.0460
88.5900	11.877		15.0501
88.6150	11.887		15.0543
88.6400	11.902		15.0585
88.6650	11.912		15.0627
88.6900	11.923		15.0669
88.7150	11.931		15.0710
88.7400	11.934		15.0752
88.7650	11.936		15.0794
[truncated: 3,001 more rows]
