# Supplementary material for: Enhanced mechanical, thermal and biocompatible nature of dual component electrospun nanocomposite for bone tissue engineering
Source: PeerJ. 2019 May 27;7:e6986. doi: 10.7717/peerj.6986 (PMC6542347; doi:10.7717/peerj.6986)
Supplement: Dataset S3 [file peerj-07-6986-s003.zip › Tensile/PU CANOLA NEEM OIL (3).txt]

sec	AD1:N		X:mm
0.0400	0.052		0.2852
0.0800	0.053		0.2888
0.1200	0.054		0.2924
0.1600	0.054		0.2960
0.2000	0.055		0.2996
0.2400	0.056		0.3033
0.2800	0.057		0.3070
0.3200	0.058		0.3107
0.3600	0.059		0.3145
0.4000	0.059		0.3183
0.4400	0.060		0.3220
0.4800	0.060		0.3258
0.5200	0.061		0.3297
0.5600	0.062		0.3335
0.6000	0.062		0.3374
0.6400	0.063		0.3412
0.6800	0.064		0.3451
0.7200	0.065		0.3491
0.7600	0.066		0.3530
0.8000	0.067		0.3570
0.8400	0.067		0.3610
0.8800	0.068		0.3650
0.9200	0.069		0.3691
0.9600	0.069		0.3731
1.0000	0.070		0.3773
1.0400	0.071		0.3814
1.0800	0.072		0.3855
1.1200	0.073		0.3897
1.1600	0.074		0.3939
1.2000	0.075		0.3982
1.2400	0.076		0.4025
1.2800	0.077		0.4068
1.3200	0.077		0.4111
1.3600	0.079		0.4154
1.4000	0.080		0.4198
1.4400	0.081		0.4242
1.4800	0.082		0.4286
1.5200	0.082		0.4330
1.5600	0.083		0.4374
1.6000	0.084		0.4419
1.6400	0.085		0.4464
1.6800	0.086		0.4509
1.7200	0.087		0.4555
1.7600	0.088		0.4600
1.8000	0.090		0.4646
1.8400	0.091		0.4693
1.8800	0.092		0.4739
1.9200	0.093		0.4786
1.9600	0.094		0.4833
2.0000	0.095		0.4880
2.0400	0.096		0.4928
2.0800	0.097		0.4976
2.1200	0.098		0.5024
2.1600	0.099		0.5072
2.2000	0.100		0.5120
2.2400	0.101		0.5169
2.2800	0.103		0.5218
2.3200	0.104		0.5266
2.3600	0.105		0.5316
2.4000	0.106		0.5365
2.4400	0.107		0.5414
2.4800	0.108		0.5465
2.5200	0.109		0.5514
2.5600	0.111		0.5565
2.6000	0.112		0.5615
2.6400	0.114		0.5666
2.6800	0.115		0.5717
2.7200	0.116		0.5769
2.7600	0.117		0.5820
2.8000	0.118		0.5872
2.8400	0.119		0.5924
2.8800	0.121		0.5976
2.9200	0.122		0.6028
2.9600	0.124		0.6081
3.0000	0.125		0.6133
3.0400	0.126		0.6186
3.0800	0.128		0.6239
3.1200	0.129		0.6292
3.1600	0.130		0.6346
3.2000	0.131		0.6399
3.2400	0.132		0.6453
3.2800	0.134		0.6507
3.3200	0.135		0.6562
3.3600	0.137		0.6616
3.4000	0.138		0.6671
3.4400	0.140		0.6726
3.4800	0.141		0.6781
3.5200	0.143		0.6837
3.5600	0.145		0.6892
3.6000	0.146		0.6948
3.6400	0.147		0.7005
3.6800	0.148		0.7061
3.7200	0.149		0.7117
3.7600	0.151		0.7174
3.8000	0.153		0.7231
3.8400	0.155		0.7288
3.8800	0.156		0.7346
3.9200	0.158		0.7403
3.9600	0.160		0.7461
4.0000	0.161		0.7520
4.0400	0.162		0.7578
4.0800	0.164		0.7637
4.1200	0.165		0.7696
4.1600	0.167		0.7756
4.2000	0.169		0.7815
4.2400	0.171		0.7875
4.2800	0.173		0.7935
4.3200	0.175		0.7995
4.3600	0.176		0.8056
4.4000	0.177		0.8117
4.4400	0.179		0.8178
4.4800	0.180		0.8239
4.5200	0.182		0.8301
4.5600	0.184		0.8362
4.6000	0.186		0.8425
4.6400	0.189		0.8487
4.6800	0.191		0.8549
4.7200	0.192		0.8612
4.7600	0.194		0.8675
4.8000	0.196		0.8738
4.8400	0.198		0.8801
4.8800	0.200		0.8864
4.9200	0.202		0.8928
4.9600	0.204		0.8992
5.0000	0.205		0.9055
5.0400	0.206		0.9119
5.0800	0.208		0.9183
5.1200	0.211		0.9247
5.1600	0.213		0.9312
5.2000	0.215		0.9377
5.2400	0.217		0.9441
5.2800	0.219		0.9514
5.3200	0.221		0.9579
5.3600	0.223		0.9643
5.4000	0.224		0.9708
5.4400	0.226		0.9773
5.4800	0.228		0.9838
5.5200	0.230		0.9903
5.5600	0.232		0.9967
5.6000	0.234		1.0032
5.6400	0.236		1.0097
5.6800	0.238		1.0162
5.7200	0.240		1.0227
5.7600	0.242		1.0292
5.8000	0.243		1.0357
5.8400	0.246		1.0422
5.8800	0.248		1.0488
5.9200	0.250		1.0553
5.9600	0.252		1.0618
6.0000	0.254		1.0683
6.0400	0.256		1.0748
6.0800	0.258		1.0813
6.1200	0.260		1.0878
6.1600	0.262		1.0943
6.2000	0.263		1.1008
6.2400	0.266		1.1074
6.2800	0.268		1.1139
6.3200	0.270		1.1204
6.3600	0.273		1.1270
6.4000	0.275		1.1336
6.4400	0.277		1.1401
6.4800	0.279		1.1467
6.5200	0.280		1.1532
6.5600	0.283		1.1597
6.6000	0.285		1.1663
6.6400	0.287		1.1729
6.6800	0.289		1.1795
6.7200	0.292		1.1860
6.7600	0.294		1.1926
6.8000	0.296		1.1991
6.8400	0.299		1.2057
6.8800	0.301		1.2123
6.9200	0.303		1.2189
6.9600	0.306		1.2255
7.0000	0.308		1.2321
7.0400	0.310		1.2387
7.0800	0.313		1.2453
7.1200	0.317		1.2519
7.1600	0.327		1.2585
7.2000	0.336		1.2652
7.2400	0.344		1.2718
7.2800	0.352		1.2784
7.3200	0.361		1.2850
7.3600	0.371		1.2916
7.4000	0.380		1.2982
7.4400	0.390		1.3049
7.4800	0.399		1.3115
7.5200	0.406		1.3181
7.5600	0.414		1.3247
7.6000	0.420		1.3313
7.6400	0.427		1.3379
7.6800	0.433		1.3446
7.7200	0.441		1.3511
7.7600	0.449		1.3578
7.8000	0.457		1.3643
7.8400	0.463		1.3709
7.8800	0.470		1.3775
7.9200	0.476		1.3842
7.9600	0.485		1.3908
8.0000	0.492		1.3974
8.0400	0.499		1.4040
8.0800	0.504		1.4106
8.1200	0.509		1.4172
8.1600	0.515		1.4238
8.2000	0.521		1.4304
8.2400	0.527		1.4370
8.2800	0.533		1.4436
8.3200	0.538		1.4502
8.3600	0.544		1.4568
8.4000	0.550		1.4634
8.4400	0.553		1.4700
8.4800	0.556		1.4766
8.5200	0.559		1.4832
8.5600	0.562		1.4899
8.6000	0.565		1.4965
8.6400	0.568		1.5031
8.6800	0.570		1.5097
8.7200	0.573		1.5163
8.7600	0.576		1.5230
8.8000	0.579		1.5296
8.8400	0.583		1.5362
8.8800	0.586		1.5428
8.9200	0.589		1.5495
8.9600	0.592		1.5561
9.0000	0.596		1.5627
9.0400	0.599		1.5694
9.0800	0.602		1.5760
9.1200	0.605		1.5827
9.1600	0.608		1.5893
9.2000	0.611		1.5960
9.2400	0.614		1.6026
9.2800	0.617		1.6092
9.3200	0.620		1.6159
9.3600	0.624		1.6225
9.4000	0.629		1.6291
9.4400	0.633		1.6358
9.4800	0.637		1.6424
9.5200	0.641		1.6490
9.5600	0.643		1.6557
9.6000	0.645		1.6623
9.6400	0.648		1.6690
9.6800	0.651		1.6756
9.7200	0.655		1.6823
9.7600	0.659		1.6889
9.8000	0.663		1.6955
9.8400	0.667		1.7022
9.8800	0.670		1.7088
9.9200	0.672		1.7154
9.9600	0.675		1.7220
10.0000	0.677		1.7286
10.0400	0.680		1.7353
10.0800	0.684		1.7419
10.1200	0.688		1.7485
10.1600	0.692		1.7552
10.2000	0.696		1.7618
10.2400	0.700		1.7684
10.2800	0.703		1.7750
10.3200	0.706		1.7817
10.3600	0.709		1.7883
10.4000	0.712		1.7949
10.4400	0.716		1.8015
10.4800	0.720		1.8082
10.5200	0.723		1.8148
10.5600	0.727		1.8214
10.6000	0.731		1.8280
10.6400	0.734		1.8346
10.6800	0.737		1.8412
10.7200	0.740		1.8479
10.7600	0.743		1.8545
10.8000	0.747		1.8612
10.8400	0.751		1.8678
10.8800	0.754		1.8745
10.9200	0.758		1.8811
10.9600	0.762		1.8877
11.0000	0.764		1.8944
11.0400	0.765		1.9010
11.0800	0.767		1.9077
11.1200	0.768		1.9143
11.1600	0.770		1.9210
11.2000	0.772		1.9276
11.2400	0.774		1.9343
11.2800	0.776		1.9410
11.3200	0.778		1.9476
11.3600	0.780		1.9543
11.4000	0.782		1.9610
11.4400	0.785		1.9676
11.4800	0.787		1.9743
11.5200	0.790		1.9810
11.5600	0.792		1.9877
11.6000	0.794		1.9943
11.6400	0.796		2.0010
11.6800	0.799		2.0076
11.7200	0.800		2.0143
11.7600	0.802		2.0210
11.8000	0.805		2.0277
11.8400	0.807		2.0344
11.8800	0.809		2.0411
11.9200	0.811		2.0478
11.9600	0.814		2.0544
12.0000	0.816		2.0611
12.0400	0.819		2.0678
12.0800	0.821		2.0744
12.1200	0.823		2.0811
12.1600	0.825		2.0877
12.2000	0.827		2.0944
12.2400	0.829		2.1010
12.2800	0.832		2.1077
12.3200	0.834		2.1144
12.3600	0.837		2.1210
12.4000	0.839		2.1285
12.4400	0.842		2.1351
12.4800	0.844		2.1417
12.5200	0.846		2.1484
12.5600	0.848		2.1550
12.6000	0.850		2.1616
12.6400	0.852		2.1683
12.6800	0.854		2.1749
12.7200	0.857		2.1815
12.7600	0.859		2.1882
12.8000	0.863		2.1948
12.8400	0.868		2.2014
12.8800	0.873		2.2080
12.9200	0.878		2.2146
12.9600	0.883		2.2213
13.0000	0.887		2.2279
13.0400	0.892		2.2345
13.0800	0.896		2.2411
13.1200	0.901		2.2477
13.1600	0.907		2.2544
13.2000	0.911		2.2610
13.2400	0.916		2.2676
13.2800	0.920		2.2742
13.3200	0.925		2.2809
13.3600	0.929		2.2875
13.4000	0.934		2.2941
13.4400	0.939		2.3008
13.4800	0.944		2.3074
13.5200	0.949		2.3141
13.5600	0.953		2.3207
13.6000	0.958		2.3273
13.6400	0.964		2.3340
13.6800	0.969		2.3406
13.7200	0.974		2.3473
13.7600	0.979		2.3539
13.8000	0.983		2.3606
13.8400	0.988		2.3672
13.8800	0.992		2.3739
13.9200	0.997		2.3805
13.9600	1.002		2.3872
14.0000	1.025		2.3939
14.0400	1.065		2.4006
14.0800	1.098		2.4072
14.1200	1.125		2.4138
14.1600	1.147		2.4205
14.2000	1.165		2.4272
14.2400	1.182		2.4338
14.2800	1.197		2.4405
14.3200	1.209		2.4471
14.3600	1.217		2.4538
14.4000	1.225		2.4604
14.4400	1.234		2.4670
14.4800	1.242		2.4737
14.5200	1.250		2.4804
14.5600	1.257		2.4870
14.6000	1.262		2.4937
14.6400	1.267		2.5003
14.6800	1.272		2.5070
14.7200	1.279		2.5136
14.7600	1.285		2.5202
14.8000	1.291		2.5269
14.8400	1.296		2.5335
14.8800	1.301		2.5401
14.9200	1.307		2.5468
14.9600	1.312		2.5534
15.0000	1.315		2.5600
15.0400	1.319		2.5667
15.0800	1.321		2.5733
15.1200	1.324		2.5800
15.1600	1.326		2.5867
15.2000	1.329		2.5933
15.2400	1.330		2.6000
15.2800	1.333		2.6066
15.3200	1.337		2.6133
15.3600	1.342		2.6200
15.4000	1.346		2.6267
15.4400	1.349		2.6334
15.4800	1.351		2.6400
15.5200	1.353		2.6467
15.5600	1.357		2.6534
15.6000	1.361		2.6601
15.6400	1.366		2.6668
15.6800	1.370		2.6735
15.7200	1.373		2.6802
15.7600	1.376		2.6869
15.8000	1.379		2.6936
15.8400	1.384		2.7003
15.8800	1.390		2.7070
15.9200	1.396		2.7138
15.9600	1.400		2.7205
16.0000	1.404		2.7272
16.0400	1.407		2.7339
16.0800	1.410		2.7406
16.1200	1.414		2.7473
16.1600	1.418		2.7540
16.2000	1.422		2.7608
16.2400	1.425		2.7675
16.2800	1.428		2.7742
16.3200	1.431		2.7809
16.3600	1.434		2.7876
16.4000	1.436		2.7943
16.4400	1.438		2.8010
16.4800	1.439		2.8076
16.5200	1.440		2.8143
16.5600	1.442		2.8210
16.6000	1.445		2.8276
16.6400	1.447		2.8343
16.6800	1.450		2.8409
16.7200	1.452		2.8475
16.7600	1.455		2.8542
16.8000	1.457		2.8608
16.8400	1.458		2.8675
16.8800	1.460		2.8741
16.9200	1.462		2.8807
16.9600	1.465		2.8874
17.0000	1.467		2.8940
17.0400	1.469		2.9006
17.0800	1.472		2.9072
17.1200	1.474		2.9138
17.1600	1.477		2.9205
17.2000	1.480		2.9271
17.2400	1.483		2.9337
17.2800	1.485		2.9404
17.3200	1.488		2.9470
17.3600	1.490		2.9537
17.4000	1.493		2.9603
17.4400	1.496		2.9669
17.4800	1.499		2.9736
17.5200	1.501		2.9802
17.5600	1.504		2.9869
17.6000	1.507		2.9935
17.6400	1.509		3.0002
17.6800	1.512		3.0068
17.7200	1.515		3.0135
17.7600	1.519		3.0202
17.8000	1.523		3.0268
17.8400	1.526		3.0335
17.8800	1.530		3.0402
17.9200	1.533		3.0469
17.9600	1.536		3.0536
18.0000	1.540		3.0603
18.0400	1.543		3.0670
18.0800	1.546		3.0736
18.1200	1.550		3.0804
18.1600	1.554		3.0870
18.2000	1.557		3.0938
18.2400	1.561		3.1004
18.2800	1.565		3.1072
18.3200	1.569		3.1138
18.3600	1.572		3.1206
18.4000	1.576		3.1273
18.4400	1.580		3.1340
18.4800	1.583		3.1406
18.5200	1.587		3.1473
18.5600	1.590		3.1540
18.6000	1.594		3.1607
18.6400	1.597		3.1674
18.6800	1.600		3.1741
18.7200	1.604		3.1807
18.7600	1.608		3.1874
18.8000	1.611		3.1940
18.8400	1.613		3.2007
18.8800	1.614		3.2074
18.9200	1.616		3.2140
18.9600	1.618		3.2206
19.0000	1.620		3.2273
19.0400	1.622		3.2340
19.0800	1.624		3.2406
19.1200	1.626		3.2472
19.1600	1.628		3.2539
19.2000	1.630		3.2605
19.2400	1.632		3.2671
19.2800	1.634		3.2737
19.3200	1.635		3.2803
19.3600	1.637		3.2870
19.4000	1.639		3.2936
19.4400	1.641		3.3003
19.4800	1.644		3.3069
19.5200	1.646		3.3136
19.5600	1.648		3.3210
19.6000	1.650		3.3277
19.6400	1.653		3.3343
19.6800	1.655		3.3410
19.7200	1.657		3.3476
19.7600	1.659		3.3542
19.8000	1.661		3.3609
19.8400	1.663		3.3676
19.8800	1.666		3.3742
19.9200	1.673		3.3809
19.9600	1.752		3.3875
20.0000	1.817		3.3942
20.0400	1.860		3.4009
20.0800	1.885		3.4076
20.1200	1.894		3.4143
20.1600	1.903		3.4210
20.2000	1.914		3.4276
20.2400	1.927		3.4343
20.2800	1.940		3.4410
20.3200	1.952		3.4476
20.3600	1.964		3.4543
20.4000	1.976		3.4610
20.4400	1.981		3.4677
20.4800	1.986		3.4744
20.5200	1.991		3.4811
20.5600	1.998		3.4878
20.6000	2.005		3.4945
20.6400	2.011		3.5011
20.6800	2.015		3.5078
20.7200	2.018		3.5145
20.7600	2.021		3.5211
20.8000	2.024		3.5278
20.8400	2.027		3.5345
20.8800	2.030		3.5411
20.9200	2.033		3.5478
20.9600	2.038		3.5544
21.0000	2.046		3.5611
21.0400	2.052		3.5677
21.0800	2.055		3.5743
21.1200	2.056		3.5810
21.1600	2.058		3.5877
21.2000	2.060		3.5943
21.2400	2.064		3.6009
21.2800	2.066		3.6076
21.3200	2.068		3.6142
21.3600	2.069		3.6208
21.4000	2.070		3.6274
21.4400	2.073		3.6341
21.4800	2.076		3.6407
21.5200	2.079		3.6473
21.5600	2.084		3.6540
21.6000	2.089		3.6606
21.6400	2.094		3.6673
21.6800	2.098		3.6739
21.7200	2.100		3.6806
21.7600	2.101		3.6872
21.8000	2.102		3.6939
21.8400	2.105		3.7006
21.8800	2.109		3.7072
21.9200	2.114		3.7139
21.9600	2.119		3.7206
22.0000	2.123		3.7273
22.0400	2.126		3.7340
22.0800	2.130		3.7407
22.1200	2.134		3.7474
22.1600	2.139		3.7541
22.2000	2.143		3.7608
22.2400	2.146		3.7675
22.2800	2.150		3.7743
22.3200	2.154		3.7810
22.3600	2.157		3.7877
22.4000	2.159		3.7944
22.4400	2.162		3.8012
22.4800	2.164		3.8079
22.5200	2.166		3.8146
22.5600	2.169		3.8213
22.6000	2.173		3.8280
22.6400	2.175		3.8347
22.6800	2.178		3.8414
22.7200	2.180		3.8481
22.7600	2.183		3.8548
22.8000	2.185		3.8614
22.8400	2.187		3.8681
22.8800	2.190		3.8747
22.9200	2.193		3.8814
22.9600	2.196		3.8880
23.0000	2.199		3.8946
23.0400	2.202		3.9012
23.0800	2.204		3.9078
23.1200	2.207		3.9144
23.1600	2.210		3.9210
23.2000	2.214		3.9276
23.2400	2.218		3.9341
23.2800	2.220		3.9408
23.3200	2.222		3.9473
23.3600	2.223		3.9539
23.4000	2.226		3.9604
23.4400	2.229		3.9670
23.4800	2.233		3.9736
23.5200	2.237		3.9801
23.5600	2.241		3.9867
23.6000	2.245		3.9932
23.6400	2.247		3.9998
23.6800	2.250		4.0064
23.7200	2.253		4.0129
23.7600	2.255		4.0196
23.8000	2.258		4.0262
23.8400	2.262		4.0328
23.8800	2.266		4.0394
23.9200	2.271		4.0460
23.9600	2.275		4.0526
24.0000	2.278		4.0592
24.0400	2.281		4.0659
24.0800	2.284		4.0725
24.1200	2.287		4.0791
24.1600	2.291		4.0858
24.2000	2.296		4.0925
24.2400	2.300		4.0991
24.2800	2.304		4.1058
24.3200	2.308		4.1124
24.3600	2.312		4.1191
24.4000	2.316		4.1258
24.4400	2.320		4.1325
24.4800	2.323		4.1392
24.5200	2.327		4.1459
24.5600	2.332		4.1526
24.6000	2.342		4.1593
24.6400	2.361		4.1660
24.6800	2.376		4.1727
24.7200	2.389		4.1794
24.7600	2.404		4.1861
24.8000	2.419		4.1928
24.8400	2.433		4.1995
24.8800	2.445		4.2062
24.9200	2.455		4.2129
24.9600	2.466		4.2196
25.0100	2.481		4.2280
25.0700	2.502		4.2380
25.1300	2.521		4.2480
25.1900	2.536		4.2581
25.2500	2.545		4.2681
25.3100	2.549		4.2781
25.3700	2.556		4.2881
25.4300	2.565		4.2982
25.4900	2.575		4.3081
25.5500	2.582		4.3182
25.6100	2.585		4.3282
25.6700	2.591		4.3381
25.7300	2.599		4.3481
25.7900	2.607		4.3581
25.8500	2.613		4.3681
25.9100	2.620		4.3780
25.9700	2.629		4.3880
26.0300	2.637		4.3980
26.0900	2.645		4.4080
26.1500	2.653		4.4180
26.2100	2.660		4.4279
26.2700	2.665		4.4379
26.3300	2.672		4.4479
26.3900	2.682		4.4579
26.4500	2.694		4.4679
26.5100	2.702		4.4779
26.5700	2.706		4.4879
26.6300	2.709		4.4979
26.6900	2.713		4.5087
26.7500	2.719		4.5188
26.8100	2.726		4.5288
26.8700	2.731		4.5388
26.9300	2.735		4.5488
26.9900	2.738		4.5589
27.0500	2.742		4.5689
27.1100	2.749		4.5789
27.1700	2.757		4.5890
27.2300	2.762		4.5990
27.2900	2.767		4.6090
27.3500	2.772		4.6190
27.4100	2.777		4.6290
27.4700	2.782		4.6390
27.5300	2.789		4.6490
27.5900	2.796		4.6590
27.6500	2.802		4.6690
27.7100	2.807		4.6790
27.7700	2.813		4.6889
27.8300	2.820		4.6989
27.8900	2.826		4.7089
27.9500	2.831		4.7188
28.0100	2.837		4.7288
28.0700	2.844		4.7388
28.1300	2.850		4.7487
28.1900	2.858		4.7587
28.2500	2.865		4.7688
28.3100	2.872		4.7787
28.3700	2.879		4.7887
28.4300	2.886		4.7987
28.4900	2.892		4.8087
28.5500	2.899		4.8187
28.6100	2.906		4.8286
28.6700	2.918		4.8387
28.7300	2.949		4.8486
28.7900	2.974		4.8587
28.8500	2.994		4.8687
28.9100	3.015		4.8787
28.9700	3.040		4.8887
29.0300	3.067		4.8988
29.0900	3.092		4.9087
29.1500	3.112		4.9188
29.2100	3.127		4.9288
29.2700	3.140		4.9389
29.3300	3.156		4.9489
29.3900	3.169		4.9589
29.4500	3.180		4.9689
29.5100	3.187		4.9789
29.5700	3.192		4.9889
29.6300	3.197		4.9989
29.6900	3.206		5.0089
29.7500	3.221		5.0189
29.8100	3.234		5.0288
29.8700	3.242		5.0388
29.9300	3.246		5.0488
29.9900	3.252		5.0588
30.0500	3.262		5.0687
30.1100	3.275		5.0787
30.1700	3.288		5.0886
30.2300	3.298		5.0986
30.2900	3.305		5.1086
30.3500	3.312		5.1186
30.4100	3.320		5.1286
30.4700	3.330		5.1385
30.5300	3.342		5.1485
30.5900	3.354		5.1585
30.6500	3.359		5.1685
30.7100	3.362		5.1785
30.7700	3.366		5.1884
30.8300	3.372		5.1984
30.8900	3.379		5.2084
30.9500	3.386		5.2185
31.0100	3.393		5.2285
31.0700	3.399		5.2385
31.1300	3.404		5.2485
31.1900	3.409		5.2586
31.2500	3.415		5.2686
31.3100	3.422		5.2786
31.3700	3.430		5.2886
31.4300	3.440		5.2987
31.4900	3.454		5.3087
31.5500	3.465		5.3188
31.6100	3.477		5.3288
31.6700	3.491		5.3388
31.7300	3.506		5.3488
31.7900	3.522		5.3588
31.8500	3.535		5.3688
31.9100	3.546		5.3788
31.9700	3.556		5.3889
32.0300	3.567		5.3988
32.0900	3.579		5.4088
32.1500	3.593		5.4188
32.2100	3.607		5.4287
32.2700	3.620		5.4386
32.3300	3.629		5.4486
32.3900	3.638		5.4585
32.4500	3.648		5.4685
32.5100	3.663		5.4784
32.5700	3.710		5.4883
32.6300	3.759		5.4982
32.6900	3.789		5.5082
32.7500	3.810		5.5181
32.8100	3.830		5.5280
32.8700	3.854		5.5380
32.9300	3.873		5.5479
32.9900	3.892		5.5578
33.0500	3.908		5.5678
33.1100	3.917		5.5786
33.1700	3.923		5.5878
33.2300	3.933		5.5978
33.2900	3.950		5.6078
33.3500	3.969		5.6186
33.4100	3.984		5.6278
33.4700	3.997		5.6378
33.5300	4.005		5.6478
33.5900	4.011		5.6586
33.6500	4.017		5.6678
33.7100	4.025		5.6778
33.7700	4.033		5.6879
33.8300	4.042		5.6987
33.8900	4.051		5.7087
33.9500	4.058		5.7187
34.0100	4.064		5.7287
34.0700	4.069		5.7387
34.1300	4.077		5.7487
34.1900	4.086		5.7586
34.2500	4.097		5.7686
34.3100	4.107		5.7786
34.3700	4.116		5.7886
34.4300	4.121		5.7985
34.4900	4.127		5.8085
34.5500	4.136		5.8184
34.6100	4.149		5.8284
34.6700	4.161		5.8383
34.7300	4.172		5.8483
34.7900	4.178		5.8583
34.8500	4.182		5.8682
34.9100	4.187		5.8782
34.9700	4.194		5.8882
35.0300	4.201		5.8982
35.0900	4.206		5.9082
35.1500	4.211		5.9182
35.2100	4.217		5.9282
35.2700	4.224		5.9382
35.3300	4.232		5.9482
35.3900	4.247		5.9582
35.4500	4.261		5.9683
35.5100	4.273		5.9783
35.5700	4.284		5.9883
35.6300	4.295		5.9983
35.6900	4.309		6.0084
35.7500	4.325		6.0184
35.8100	4.353		6.0285
35.8700	4.378		6.0385
35.9300	4.402		6.0485
35.9900	4.425		6.0585
36.0500	4.442		6.0685
36.1100	4.458		6.0785
36.1700	4.477		6.0884
36.2300	4.502		6.0984
36.2900	4.524		6.1084
36.3500	4.542		6.1183
36.4100	4.556		6.1283
36.4700	4.564		6.1382
36.5300	4.572		6.1482
36.5900	4.582		6.1581
36.6500	4.590		6.1680
36.7100	4.599		6.1779
36.7700	4.610		6.1878
36.8300	4.624		6.1978
36.8900	4.634		6.2077
36.9500	4.642		6.2177
37.0100	4.650		6.2276
37.0700	4.660		6.2376
37.1300	4.673		6.2476
37.1900	4.688		6.2575
37.2500	4.701		6.2675
37.3100	4.711		6.2775
37.3700	4.721		6.2875
37.4300	4.732		6.2975
37.4900	4.745		6.3075
37.5500	4.758		6.3176
37.6100	4.771		6.3275
37.6700	4.784		6.3376
37.7300	4.790		6.3476
37.7900	4.795		6.3577
37.8500	4.800		6.3677
37.9100	4.806		6.3777
37.9700	4.833		6.3878
38.0300	5.032		6.3978
38.0900	5.092		6.4078
38.1500	5.107		6.4179
38.2100	5.106		6.4279
38.2700	5.104		6.4379
38.3300	5.112		6.4479
38.3900	5.132		6.4580
38.4500	5.155		6.4680
38.5100	5.169		6.4780
38.5700	5.173		6.4880
38.6300	5.177		6.4980
38.6900	5.184		6.5081
38.7500	5.192		6.5181
38.8100	5.197		6.5280
38.8700	5.203		6.5380
38.9300	5.213		6.5480
38.9900	5.229		6.5580
39.0500	5.244		6.5681
39.1100	5.256		6.5781
39.1700	5.263		6.5881
39.2300	5.266		6.5981
39.2900	5.273		6.6081
39.3500	5.282		6.6181
39.4100	5.290		6.6281
39.4700	5.297		6.6381
39.5300	5.303		6.6482
39.5900	5.310		6.6582
39.6500	5.318		6.6682
39.7100	5.328		6.6782
39.7700	5.338		6.6882
39.8300	5.347		6.6982
39.8900	5.355		6.7082
39.9500	5.363		6.7182
40.0100	5.373		6.7282
40.0700	5.385		6.7382
40.1300	5.397		6.7482
40.1900	5.407		6.7582
40.2500	5.416		6.7682
40.3100	5.425		6.7790
40.3700	5.436		6.7882
40.4300	5.448		6.7982
40.4900	5.455		6.8081
40.5500	5.460		6.8190
40.6100	5.466		6.8281
40.6700	5.473		6.8381
40.7300	5.480		6.8480
40.7900	5.488		6.8589
40.8500	5.499		6.8680
40.9100	5.512		6.8788
40.9700	5.526		6.8887
41.0300	5.541		6.8987
41.0900	5.554		6.9086
41.1500	5.566		6.9186
41.2100	5.577		6.9286
41.2700	5.591		6.9386
41.3300	5.605		6.9486
41.3900	5.646		6.9586
41.4500	5.702		6.9686
41.5100	5.740		6.9786
41.5700	5.763		6.9886
41.6300	5.787		6.9986
41.6900	5.826		7.0086
41.7500	5.851		7.0186
41.8100	5.871		7.0286
41.8700	5.885		7.0386
41.9300	5.893		7.0486
41.9900	5.902		7.0587
42.0500	5.915		7.0687
42.1100	5.931		7.0787
42.1700	5.950		7.0887
42.2300	5.968		7.0987
42.2900	5.985		7.1087
42.3500	5.995		7.1187
42.4100	5.999		7.1287
42.4700	6.006		7.1387
42.5300	6.017		7.1487
42.5900	6.028		7.1587
42.6500	6.037		7.1687
42.7100	6.044		7.1786
42.7700	6.052		7.1886
42.8300	6.062		7.1986
42.8900	6.072		7.2086
42.9500	6.083		7.2185
43.0100	6.094		7.2285
43.0700	6.104		7.2384
43.1300	6.115		7.2483
43.1900	6.125		7.2583
43.2500	6.135		7.2682
43.3100	6.145		7.2782
43.3700	6.156		7.2881
43.4300	6.169		7.2981
43.4900	6.181		7.3081
43.5500	6.192		7.3180
43.6100	6.204		7.3280
43.6700	6.212		7.3380
43.7300	6.218		7.3479
43.7900	6.224		7.3579
43.8500	6.230		7.3679
43.9100	6.238		7.3779
43.9700	6.246		7.3879
44.0300	6.253		7.3979
44.0900	6.260		7.4079
44.1500	6.268		7.4178
44.2100	6.285		7.4278
44.2700	6.404		7.4379
44.3300	6.486		7.4478
44.3900	6.530		7.4579
44.4500	6.550		7.4679
44.5100	6.571		7.4779
44.5700	6.594		7.4880
44.6300	6.618		7.4980
44.6900	6.646		7.5080
44.7500	6.659		7.5180
44.8100	6.668		7.5280
44.8700	6.672		7.5380
44.9300	6.678		7.5480
44.9900	6.691		7.5580
45.0500	6.711		7.5680
45.1100	6.727		7.5781
45.1700	6.737		7.5881
45.2300	6.745		7.5981
45.2900	6.752		7.6081
45.3500	6.759		7.6181
45.4100	6.766		7.6281
45.4700	6.775		7.6381
45.5300	6.785		7.6482
45.5900	6.793		7.6581
45.6500	6.801		7.6682
45.7100	6.808		7.6782
45.7700	6.815		7.6882
45.8300	6.824		7.6981
45.8900	6.835		7.7081
45.9500	6.846		7.7181
46.0100	6.855		7.7280
46.0700	6.865		7.7379
46.1300	6.877		7.7479
46.1900	6.889		7.7578
46.2500	6.901		7.7678
46.3100	6.912		7.7777
46.3700	6.923		7.7876
46.4300	6.933		7.7975
46.4900	6.943		7.8075
46.5500	6.955		7.8174
46.6100	6.971		7.8273
46.6700	6.977		7.8373
46.7300	6.982		7.8473
46.7900	6.988		7.8572
46.8500	6.996		7.8672
46.9100	7.040		7.8771
46.9700	7.092		7.8871
47.0300	7.131		7.8971
47.0900	7.163		7.9070
47.1500	7.194		7.9170
47.2100	7.226		7.9270
47.2700	7.244		7.9370
47.3300	7.259		7.9470
47.3900	7.270		7.9570
47.4500	7.281		7.9678
47.5100	7.299		7.9770
47.5700	7.317		7.9869
47.6300	7.332		7.9969
47.6900	7.346		8.0077
47.7500	7.361		8.0169
47.8100	7.375		8.0269
47.8700	7.385		8.0369
47.9300	7.395		8.0478
47.9900	7.406		8.0569
48.0500	7.416		8.0678
48.1100	7.422		8.0778
48.1700	7.429		8.0878
48.2300	7.438		8.0978
48.2900	7.449		8.1078
48.3500	7.462		8.1179
48.4100	7.475		8.1279
48.4700	7.484		8.1380
48.5300	7.493		8.1480
48.5900	7.504		8.1581
48.6500	7.518		8.1681
48.7100	7.530		8.1782
48.7700	7.542		8.1883
48.8300	7.554		8.1983
48.8900	7.566		8.2084
48.9500	7.579		8.2184
49.0100	7.593		8.2285
49.0700	7.607		8.2385
49.1300	7.619		8.2485
49.1900	7.625		8.2585
49.2500	7.631		8.2685
49.3100	7.638		8.2785
49.3700	7.680		8.2885
49.4300	7.780		8.2985
49.4900	7.842		8.3085
49.5500	7.872		8.3184
49.6100	7.891		8.3284
49.6700	7.912		8.3383
49.7300	7.937		8.3483
49.7900	7.961		8.3582
49.8500	7.979		8.3682
49.9100	7.989		8.3781
49.9700	7.999		8.3881
50.0300	8.006		8.3981
50.0900	8.016		8.4080
50.1500	8.031		8.4180
50.2100	8.047		8.4280
50.2700	8.062		8.4380
50.3300	8.074		8.4479
50.3900	8.087		8.4579
50.4500	8.100		8.4679
50.5100	8.112		8.4779
50.5700	8.119		8.4880
50.6300	8.127		8.4979
50.6900	8.135		8.5080
50.7500	8.144		8.5180
50.8100	8.153		8.5280
50.8700	8.161		8.5380
50.9300	8.171		8.5481
50.9900	8.184		8.5581
51.0500	8.197		8.5681
51.1100	8.208		8.5782
51.1700	8.216		8.5882
51.2300	8.225		8.5982
51.2900	8.236		8.6082
51.3500	8.249		8.6182
51.4100	8.262		8.6282
51.4700	8.276		8.6382
51.5300	8.289		8.6482
51.5900	8.299		8.6582
51.6500	8.309		8.6681
51.7100	8.320		8.6781
51.7700	8.333		8.6880
51.8300	8.340		8.6980
51.8900	8.347		8.7079
51.9500	8.354		8.7178
52.0100	8.359		8.7277
52.0700	8.365		8.7377
52.1300	8.373		8.7476
52.1900	8.471		8.7576
52.2500	8.555		8.7676
52.3100	8.614		8.7775
52.3700	8.646		8.7875
52.4300	8.672		8.7974
52.4900	8.684		8.8074
52.5500	8.694		8.8174
52.6100	8.721		8.8273
52.6700	8.745		8.8373
52.7300	8.761		8.8474
52.7900	8.771		8.8573
52.8500	8.778		8.8674
52.9100	8.787		8.8774
52.9700	8.800		8.8874
53.0300	8.816		8.8974
53.0900	8.832		8.9074
53.1500	8.845		8.9174
53.1800	8.851		8.9225
53.2100	8.859		8.9275
53.2400	8.866		8.9325
53.2700	8.872		8.9375
53.3000	8.876		8.9425
53.3300	8.880		8.9475
53.3600	8.884		8.9526
53.3900	8.889		8.9576
53.4200	8.894		8.9626
53.4500	8.898		8.9676
53.4800	8.902		8.9726
53.5100	8.906		8.9776
53.5400	8.909		8.9826
53.5700	8.913		8.9876
53.6000	8.917		8.9925
53.6300	8.922		8.9976
53.6600	8.928		9.0025
53.6900	8.934		9.0075
53.7200	8.940		9.0125
53.7500	8.946		9.0175
53.7800	8.950		9.0225
53.8100	8.954		9.0275
53.8400	8.958		9.0325
53.8700	8.962		9.0375
53.9000	8.966		9.0425
53.9300	8.970		9.0475
53.9600	8.975		9.0524
53.9900	8.981		9.0574
54.0200	8.987		9.0624
54.0500	8.994		9.0674
54.0800	9.000		9.0723
54.1100	9.006		9.0773
54.1400	9.012		9.0823
54.1700	9.018		9.0873
54.2000	9.023		9.0922
54.2300	9.028		9.0972
54.2600	9.034		9.1022
54.2900	9.039		9.1072
54.3200	9.045		9.1122
54.3500	9.051		9.1172
54.3800	9.058		9.1221
54.4100	9.064		9.1272
54.4400	9.070		9.1330
54.4700	9.076		9.1371
54.5000	9.082		9.1421
54.5300	9.089		9.1471
54.5600	9.094		9.1521
54.5900	9.097		9.1579
54.6200	9.101		9.1621
54.6500	9.104		9.1671
54.6800	9.107		9.1721
54.7100	9.111		9.1771
54.7400	9.115		9.1821
54.7700	9.159		9.1871
54.8000	9.269		9.1921
54.8300	9.344		9.1979
54.8600	9.377		9.2021
54.8900	9.389		9.2071
54.9200	9.394		9.2122
54.9500	9.399		9.2171
54.9800	9.409		9.2222
55.0100	9.421		9.2272
55.0400	9.430		9.2322
55.0700	9.440		9.2381
55.1000	9.450		9.2422
55.1300	9.461		9.2481
55.1600	9.471		9.2531
55.1900	9.479		9.2581
55.2200	9.486		9.2631
55.2500	9.490		9.2681
55.2800	9.494		9.2731
55.4300	9.513		9.2982
55.4600	9.518		9.3032
55.4900	9.524		9.3082
55.5200	9.531		9.3132
55.5500	9.538		9.3182
55.5800	9.545		9.3231
55.6100	9.553		9.3281
55.6400	9.560		9.3331
55.6700	9.566		9.3381
55.7000	9.570		9.3431
55.7300	9.572		9.3481
55.7600	9.575		9.3530
55.7900	9.579		9.3580
55.8200	9.585		9.3630
55.8500	9.593		9.3680
55.8800	9.602		9.3729
55.9100	9.613		9.3779
55.9400	9.623		9.3829
55.9700	9.631		9.3879
56.0000	9.634		9.3928
56.0300	9.636		9.3978
56.0600	9.637		9.4028
56.0900	9.638		9.4078
56.1200	9.639		9.4127
56.1500	9.642		9.4177
56.1800	9.645		9.4227
56.2100	9.649		9.4276
56.2400	9.654		9.4326
56.2700	9.659		9.4375
56.3000	9.664		9.4425
56.3300	9.669		9.4475
56.3600	9.674		9.4525
56.3900	9.678		9.4574
56.4200	9.683		9.4624
56.4500	9.687		9.4674
56.4800	9.692		9.4724
56.5100	9.696		9.4773
56.5400	9.700		9.4824
56.5700	9.705		9.4873
56.6000	9.710		9.4923
56.6300	9.715		9.4973
56.6600	9.721		9.5023
56.6900	9.727		9.5073
56.7200	9.733		9.5123
56.7500	9.739		9.5172
56.7800	9.745		9.5223
56.8100	9.751		9.5272
56.8400	9.756		9.5322
56.8700	9.762		9.5373
56.9000	9.768		9.5422
56.9300	9.775		9.5472
56.9600	9.781		9.5523
56.9900	9.787		9.5573
57.0200	9.793		9.5623
57.0500	9.799		9.5673
57.0800	9.804		9.5723
57.1100	9.810		9.5773
57.1400	9.815		9.5824
57.1700	9.821		9.5874
57.2000	9.828		9.5924
57.2300	9.835		9.5974
57.2600	9.841		9.6024
57.2900	9.845		9.6074
57.3200	9.849		9.6125
57.3500	9.853		9.6175
57.3800	9.856		9.6225
57.4100	9.858		9.6275
57.4400	9.861		9.6325
57.4700	9.864		9.6376
57.5000	9.868		9.6426
57.5300	9.872		9.6476
57.5600	9.877		9.6526
57.5900	9.885		9.6577
57.6200	9.896		9.6627
57.6500	9.947		9.6677
57.6800	10.006		9.6727
57.7100	10.058		9.6777
57.7400	10.102		9.6827
57.7700	10.139		9.6877
57.8000	10.154		9.6928
57.8300	10.162		9.6978
57.8600	10.169		9.7028
57.8900	10.174		9.7078
57.9200	10.180		9.7128
57.9500	10.186		9.7178
57.9800	10.194		9.7228
58.0100	10.208		9.7278
58.0400	10.219		9.7328
58.0700	10.236		9.7378
58.1000	10.253		9.7428
58.1300	10.263		9.7478
58.1600	10.271		9.7528
58.1900	10.274		9.7578
58.2200	10.278		9.7628
58.2500	10.280		9.7678
58.2800	10.283		9.7728
58.3100	10.287		9.7778
58.3400	10.292		9.7828
58.3700	10.297		9.7878
58.4000	10.302		9.7927
58.4300	10.309		9.7977
58.4600	10.316		9.8027
58.4900	10.324		9.8077
58.5200	10.333		9.8127
58.5500	10.342		9.8176
58.5800	10.349		9.8226
58.6100	10.355		9.8276
58.6400	10.361		9.8326
58.6700	10.365		9.8376
58.7000	10.370		9.8426
58.7300	10.375		9.8476
58.7600	10.379		9.8526
58.7900	10.382		9.8576
58.8200	10.386		9.8626
58.8500	10.390		9.8676
58.8800	10.396		9.8726
58.9100	10.401		9.8776
58.9400	10.406		9.8826
58.9700	10.411		9.8875
59.0000	10.415		9.8925
59.0300	10.419		9.8975
59.0600	10.424		9.9025
59.0900	10.429		9.9075
59.1200	10.434		9.9125
59.1500	10.439		9.9175
59.1800	10.444		9.9225
59.2100	10.448		9.9275
59.2400	10.452		9.9325
59.2700	10.456		9.9374
59.3000	10.462		9.9425
59.3300	10.468		9.9474
59.3600	10.474		9.9524
59.3900	10.481		9.9574
59.4200	10.488		9.9624
59.4500	10.494		9.9674
59.4800	10.500		9.9724
59.5100	10.506		9.9774
59.5400	10.512		9.9824
59.5700	10.516		9.9874
59.6000	10.521		9.9924
59.6300	10.525		9.9974
59.6600	10.530		10.0024
59.6900	10.536		10.0073
59.7200	10.543		10.0124
59.7500	10.551		10.0174
59.7800	10.559		10.0224
59.8100	10.567		10.0274
59.8400	10.573		10.0324
59.8700	10.579		10.0373
59.9000	10.584		10.0424
59.9300	10.590		10.0473
59.9600	10.596		10.0523
59.9900	10.603		10.0573
60.0200	10.610		10.0623
60.0500	10.614		10.0673
60.0800	10.618		10.0722
60.1100	10.622		10.0773
60.1400	10.626		10.0822
60.1700	10.629		10.0872
60.2000	10.632		10.0922
60.2300	10.636		10.0972
60.2600	10.639		10.1022
60.2900	10.643		10.1071
60.3200	10.647		10.1121
60.3500	10.691		10.1171
60.3800	10.801		10.1221
60.4100	10.876		10.1271
60.4400	10.912		10.1320
60.4700	10.927		10.1370
60.5000	10.935		10.1420
60.5300	10.940		10.1470
60.5600	10.945		10.1520
60.5900	10.953		10.1570
60.6200	10.959		10.1619
60.6500	10.968		10.1669
60.6800	10.981		10.1719
60.7100	10.996		10.1769
60.7400	11.010		10.1818
60.7700	11.023		10.1868
60.8000	11.033		10.1918
60.8300	11.039		10.1968
60.8600	11.042		10.2018
60.8900	11.045		10.2068
60.9200	11.047		10.2118
60.9500	11.049		10.2168
60.9800	11.052		10.2218
61.0100	11.057		10.2268
61.0400	11.064		10.2317
61.0700	11.073		10.2367
61.1000	11.083		10.2417
61.1300	11.091		10.2467
61.1600	11.098		10.2517
61.1900	11.101		10.2567
61.2200	11.103		10.2617
61.2500	11.105		10.2667
61.2800	11.108		10.2717
61.3100	11.115		10.2767
61.3400	11.123		10.2817
61.3700	11.132		10.2867
61.4000	11.141		10.2917
61.4300	11.149		10.2968
61.4600	11.156		10.3018
61.4900	11.164		10.3068
61.5200	11.172		10.3118
61.5500	11.180		10.3169
61.5800	11.183		10.3219
61.6100	11.186		10.3277
61.6400	11.188		10.3319
61.6700	11.191		10.3369
61.7000	11.194		10.3420
61.7300	11.197		10.3470
61.7600	11.201		10.3520
61.7900	11.206		10.3571
61.8200	11.212		10.3621
61.8500	11.218		10.3679
61.8800	11.224		10.3721
61.9100	11.231		10.3772
61.9400	11.237		10.3822
61.9700	11.242		10.3872
62.0000	11.245		10.3923
62.0300	11.248		10.3973
62.0600	11.250		10.4023
62.0900	11.254		10.4082
62.1200	11.259		10.4124
62.1500	11.265		10.4174
62.1800	11.272		10.4225
62.2100	11.280		10.4275
62.2400	11.287		10.4333
62.2700	11.294		10.4375
62.3000	11.300		10.4433
62.3300	11.306		10.4483
62.3600	11.311		10.4533
62.3900	11.316		10.4583
62.4200	11.321		10.4633
62.4500	11.325		10.4684
62.4800	11.330		10.4734
62.5100	11.335		10.4783
62.5400	11.341		10.4834
62.5700	11.347		10.4883
62.6000	11.354		10.4933
62.6400	11.363		10.5000
62.6650	11.369		10.5041
62.6900	11.375		10.5083
62.7150	11.381		10.5124
62.7400	11.388		10.5166
62.7650	11.393		10.5207
62.7900	11.399		10.5248
62.8150	11.403		10.5290
62.8400	11.406		10.5331
62.8650	11.408		10.5372
62.8900	11.410		10.5414
62.9150	11.412		10.5455
62.9400	11.415		10.5497
62.9650	11.418		10.5538
62.9900	11.421		10.5579
63.0150	11.424		10.5621
63.0400	11.430		10.5662
63.0650	11.449		10.5704
63.0900	11.476		10.5745
63.1150	11.500		10.5786
63.1400	11.524		10.5828
63.1650	11.546		10.5869
63.1900	11.565		10.5911
63.2150	11.583		10.5952
63.2400	11.597		10.5993
63.2650	11.609		10.6035
63.2900	11.619		10.6076
63.3150	11.629		10.6118
63.3400	11.640		10.6159
63.3650	11.653		10.6200
63.3900	11.663		10.6242
63.4150	11.672		10.6283
63.4400	11.680		10.6325
63.4650	11.689		10.6366
63.4900	11.698		10.6408
63.5150	11.707		10.6449
63.5400	11.716		10.6491
63.5650	11.724		10.6532
63.5900	11.731		10.6574
63.6150	11.738		10.6616
63.6400	11.744		10.6658
63.6650	11.750		10.6699
63.6900	11.757		10.6741
63.7150	11.763		10.6782
63.7400	11.769		10.6824
63.7650	11.775		10.6866
63.7900	11.780		10.6907
63.8150	11.786		10.6949
63.8400	11.792		10.6991
63.8650	11.799		10.7032
63.8900	11.807		10.7074
63.9150	11.816		10.7116
63.9400	11.825		10.7158
63.9650	11.834		10.7199
63.9900	11.843		10.7241
64.0150	11.851		10.7283
64.0400	11.854		10.7325
64.0650	11.857		10.7366
64.0900	11.861		10.7408
64.1150	11.864		10.7450
64.1400	11.868		10.7492
64.1650	11.871		10.7534
64.1900	11.874		10.7576
64.2150	11.878		10.7617
64.2400	11.882		10.7659
64.2650	11.886		10.7701
64.2900	11.892		10.7742
64.3150	11.898		10.7784
64.3400	11.903		10.7826
64.3650	11.909		10.7868
64.3900	11.914		10.7909
64.4150	11.917		10.7951
64.4400	11.920		10.7993
64.4650	11.923		10.8035
64.4900	11.927		10.8076
64.5150	11.931		10.8118
64.5400	11.935		10.8160
64.5650	11.941		10.8201
64.5900	11.946		10.8243
64.6150	11.951		10.8284
64.6400	11.957		10.8326
64.6650	11.962		10.8368
64.6900	11.967		10.8409
64.7150	11.973		10.8451
64.7400	11.978		10.8493
64.7650	11.983		10.8534
64.7900	11.987		10.8576
64.8150	11.991		10.8617
64.8400	11.995		10.8659
64.8650	12.000		10.8701
64.8900	12.005		10.8742
64.9150	12.009		10.8783
64.9400	12.014		10.8825
64.9650	12.021		10.8866
64.9900	12.025		10.8908
65.0150	12.031		10.8949
65.0400	12.037		10.8991
65.0650	12.041		10.9032
65.0900	12.046		10.9074
65.1150	12.050		10.9115
65.1400	12.055		10.9156
65.1650	12.060		10.9198
65.1900	12.066		10.9240
65.2150	12.074		10.9281
65.2400	12.122		10.9322
65.2650	12.170		10.9364
65.2900	12.215		10.9405
65.3150	12.243		10.9447
65.3400	12.264		10.9489
65.3650	12.280		10.9530
65.3900	12.289		10.9572
65.4150	12.295		10.9613
65.4400	12.302		10.9655
65.4650	12.311		10.9696
65.4900	12.320		10.9738
65.5150	12.330		10.9779
65.5400	12.341		10.9821
65.5650	12.353		10.9862
65.5900	12.364		10.9904
65.6150	12.376		10.9946
65.6400	12.387		10.9987
65.6650	12.398		11.0029
65.6900	12.407		11.0070
65.7150	12.412		11.0112
65.7400	12.415		11.0154
65.7650	12.417		11.0195
65.7900	12.418		11.0237
65.8150	12.420		11.0279
65.8400	12.422		11.0320
65.8650	12.424		11.0362
65.8900	12.428		11.0403
65.9150	12.434		11.0445
65.9400	12.441		11.0487
65.9650	12.448		11.0529
65.9900	12.457		11.0570
66.0150	12.466		11.0612
66.0400	12.475		11.0654
66.0650	12.483		11.0695
66.0900	12.490		11.0737
66.1150	12.496		11.0779
66.1400	12.499		11.0821
66.1650	12.501		11.0862
66.1900	12.503		11.0904
66.2150	12.505		11.0946
66.2400	12.509		11.0987
66.2650	12.513		11.1029
66.2900	12.519		11.1071
66.3150	12.525		11.1113
66.3400	12.531		11.1155
66.3650	12.535		11.1197
66.3900	12.539		11.1238
66.4150	12.544		11.1280
66.4400	12.548		11.1321
66.4650	12.553		11.1363
66.4900	12.558		11.1405
66.5150	12.562		11.1447
66.5400	12.566		11.1488
66.5650	12.568		11.1530
66.5900	12.570		11.1572
66.6150	12.572		11.1613
66.6400	12.575		11.1655
66.6650	12.578		11.1697
66.6900	12.582		11.1738
66.7150	12.586		11.1780
66.7400	12.591		11.1821
66.7650	12.595		11.1863
66.7900	12.599		11.1905
66.8150	12.603		11.1946
66.8400	12.608		11.1988
66.8650	12.613		11.2029
66.8900	12.619		11.2071
66.9150	12.624		11.2112
66.9400	12.629		11.2154
66.9650	12.634		11.2196
66.9900	12.639		11.2237
67.0150	12.642		11.2279
67.0400	12.646		11.2320
67.0650	12.649		11.2361
67.0900	12.654		11.2403
67.1150	12.658		11.2444
67.1400	12.663		11.2486
67.1650	12.668		11.2527
67.1900	12.672		11.2568
67.2150	12.676		11.2610
67.2400	12.679		11.2652
67.2650	12.684		11.2693
67.2900	12.689		11.2734
67.3150	12.695		11.2776
67.3400	12.738		11.2817
67.3650	12.830		11.2859
67.3900	12.891		11.2900
67.4150	12.928		11.2942
67.4400	12.937		11.2984
67.4650	12.943		11.3025
67.4900	12.945		11.3067
67.5150	12.950		11.3108
67.5400	12.955		11.3150
67.5650	12.962		11.3192
67.5900	12.967		11.3233
67.6150	12.971		11.3274
67.6400	12.975		11.3316
67.6650	12.980		11.3358
67.6900	12.986		11.3399
67.7150	12.994		11.3441
67.7400	13.004		11.3483
67.7650	13.015		11.3524
67.7900	13.027		11.3566
67.8150	13.038		11.3607
67.8400	13.047		11.3649
67.8650	13.053		11.3691
67.8900	13.058		11.3733
67.9150	13.060		11.3775
67.9400	13.062		11.3817
67.9650	13.063		11.3858
67.9900	13.065		11.3900
68.0150	13.067		11.3942
68.0400	13.069		11.3984
68.0650	13.073		11.4026
68.0900	13.078		11.4068
68.1150	13.085		11.4110
68.1400	13.092		11.4152
68.1650	13.100		11.4194
68.1900	13.107		11.4236
68.2150	13.113		11.4278
68.2400	13.118		11.4320
68.2650	13.121		11.4362
68.2900	13.124		11.4404
68.3150	13.127		11.4446
68.3400	13.129		11.4488
68.3650	13.132		11.4530
68.3900	13.136		11.4572
68.4150	13.140		11.4614
68.4400	13.146		11.4657
68.4650	13.152		11.4699
68.4900	13.159		11.4741
68.5150	13.168		11.4783
68.5400	13.176		11.4825
68.5650	13.180		11.4867
68.5900	13.185		11.4909
68.6150	13.189		11.4951
68.6400	13.193		11.4993
68.6650	13.196		11.5035
68.6900	13.198		11.5077
68.7150	13.200		11.5119
68.7400	13.202		11.5169
68.7650	13.203		11.5202
68.7900	13.205		11.5244
68.8150	13.206		11.5286
68.8400	13.209		11.5328
68.8650	13.213		11.5369
68.8900	13.217		11.5411
68.9150	13.223		11.5453
68.9400	13.230		11.5495
68.9650	13.236		11.5536
68.9900	13.242		11.5586
69.0150	13.247		11.5619
69.0400	13.251		11.5661
69.0650	13.255		11.5711
69.0900	13.257		11.5744
69.1150	13.260		11.5785
69.1400	13.263		11.5835
69.1650	13.266		11.5868
69.1900	13.269		11.5909
69.2150	13.272		11.5951
69.2400	13.276		11.5992
69.2650	13.280		11.6033
69.2900	13.285		11.6074
69.3150	13.291		11.6115
69.3400	13.296		11.6157
69.3650	13.302		11.6206
69.3900	13.307		11.6247
69.4150	13.312		11.6288
69.4400	13.316		11.6329
69.4650	13.320		11.6370
69.4900	13.323		11.6411
69.5150	13.327		11.6452
69.5400	13.332		11.6494
69.5650	13.337		11.6535
69.5900	13.342		11.6576
69.6150	13.348		11.6617
69.6400	13.354		11.6659
69.6650	13.359		11.6700
69.6900	13.364		11.6741
69.7150	13.369		11.6782
69.7400	13.375		11.6823
69.7650	13.380		11.6864
69.7900	13.386		11.6906
69.8150	13.392		11.6947
69.8400	13.395		11.6988
69.8650	13.397		11.7030
69.8900	13.400		11.7071
69.9150	13.402		11.7112
69.9400	13.405		11.7154
69.9650	13.408		11.7195
69.9900	13.411		11.7236
70.0150	13.414		11.7278
70.0400	13.457		11.7319
70.0650	13.552		11.7361
70.0900	13.619		11.7403
70.1150	13.666		11.7444
70.1400	13.683		11.7486
70.1650	13.693		11.7528
70.1900	13.701		11.7569
70.2150	13.707		11.7611
70.2400	13.711		11.7653
70.2650	13.717		11.7694
70.2900	13.721		11.7736
70.3150	13.726		11.7778
70.3400	13.734		11.7820
70.3650	13.744		11.7862
70.3900	13.755		11.7903
70.4150	13.766		11.7945
70.4400	13.775		11.7987
70.4650	13.783		11.8029
70.4900	13.788		11.8070
70.5150	13.791		11.8112
70.5400	13.793		11.8154
70.5650	13.796		11.8196
70.5900	13.800		11.8238
70.6150	13.804		11.8280
70.6400	13.808		11.8322
70.6650	13.813		11.8364
70.6900	13.818		11.8406
70.7150	13.822		11.8447
70.7400	13.827		11.8489
70.7650	13.831		11.8531
70.7900	13.835		11.8573
70.8150	13.839		11.8615
70.8400	13.844		11.8657
70.8650	13.849		11.8698
70.8900	13.854		11.8740
70.9150	13.860		11.8782
70.9400	13.866		11.8824
70.9650	13.871		11.8865
70.9900	13.876		11.8907
71.0150	13.880		11.8949
71.0400	13.885		11.8990
71.0650	13.889		11.9032
71.0900	13.894		11.9074
71.1150	13.899		11.9116
71.1400	13.905		11.9157
71.1650	13.910		11.9199
71.1900	13.916		11.9241
71.2150	13.921		11.9282
71.2400	13.925		11.9324
71.2650	13.927		11.9365
71.2900	13.930		11.9407
71.3150	13.933		11.9449
71.3400	13.936		11.9490
71.3650	13.940		11.9532
71.3900	13.944		11.9574
71.4150	13.948		11.9615
71.4400	13.952		11.9657
71.4650	13.956		11.9698
71.4900	13.959		11.9740
71.5150	13.962		11.9782
71.5400	13.965		11.9823
71.5650	13.968		11.9864
71.5900	13.970		11.9906
71.6150	13.972		11.9948
71.6400	13.975		11.9989
71.6650	13.979		12.0031
71.6900	13.983		12.0072
71.7150	13.988		12.0114
71.7400	13.993		12.0156
71.7650	13.999		12.0197
71.7900	14.005		12.0239
71.8150	14.010		12.0281
71.8400	14.014		12.0322
71.8650	14.018		12.0364
71.8900	14.021		12.0405
71.9150	14.024		12.0447
71.9400	14.029		12.0489
71.9650	14.032		12.0530
71.9900	14.037		12.0572
72.0150	14.042		12.0613
72.0400	14.047		12.0655
72.0650	14.052		12.0696
72.0900	14.057		12.0738
72.1150	14.062		12.0780
72.1400	14.067		12.0821
72.1650	14.072		12.0863
72.1900	14.078		12.0905
72.2150	14.083		12.0946
72.2400	14.089		12.0988
72.2650	14.095		12.1030
72.2900	14.098		12.1071
72.3150	14.103		12.1113
72.3400	14.109		12.1155
72.3650	14.113		12.1196
72.3900	14.119		12.1238
72.4150	14.127		12.1280
72.4400	14.133		12.1322
72.4650	14.139		12.1363
72.4900	14.144		12.1405
72.5150	14.149		12.1447
72.5400	14.152		12.1488
72.5650	14.154		12.1530
72.5900	14.157		12.1572
72.6150	14.159		12.1614
72.6400	14.162		12.1655
72.6650	14.165		12.1697
72.6900	14.167		12.1739
72.7150	14.170		12.1780
72.7400	14.174		12.1822
72.7650	14.218		12.1863
72.7900	14.317		12.1905
72.8150	14.394		12.1947
72.8400	14.452		12.1989
72.8650	14.472		12.2031
72.8900	14.485		12.2072
72.9150	14.489		12.2114
72.9400	14.488		12.2155
72.9650	14.485		12.2197
72.9900	14.485		12.2239
73.0150	14.487		12.2281
73.0400	14.492		12.2322
73.0650	14.499		12.2364
73.0900	14.508		12.2406
73.1150	14.517		12.2447
73.1400	14.526		12.2488
73.1650	14.534		12.2530
73.1900	14.543		12.2572
73.2150	14.552		12.2613
73.2400	14.561		12.2655
73.2650	14.570		12.2696
73.2900	14.578		12.2738
73.3150	14.585		12.2779
73.3400	14.588		12.2821
73.3650	14.589		12.2862
73.3900	14.590		12.2904
73.4150	14.591		12.2946
73.4400	14.593		12.2987
73.4650	14.596		12.3029
73.4900	14.600		12.3070
73.5150	14.606		12.3112
73.5400	14.613		12.3153
73.5650	14.620		12.3195
73.5900	14.627		12.3236
73.6150	14.633		12.3278
73.6400	14.639		12.3319
73.6650	14.643		12.3360
73.6900	14.645		12.3402
73.7150	14.648		12.3443
73.7400	14.650		12.3485
73.7650	14.652		12.3526
73.7900	14.656		12.3567
73.8150	14.660		12.3609
73.8400	14.665		12.3651
73.8650	14.671		12.3692
73.8900	14.677		12.3734
73.9150	14.684		12.3775
73.9400	14.691		12.3816
73.9650	14.698		12.3858
73.9900	14.703		12.3900
74.0150	14.707		12.3941
74.0400	14.710		12.3983
74.0650	14.713		12.4025
74.0900	14.715		12.4066
74.1150	14.717		12.4108
74.1400	14.719		12.4149
74.1650	14.721		12.4191
74.1900	14.724		12.4232
74.2150	14.727		12.4274
74.2400	14.730		12.4315
74.2650	14.734		12.4357
74.2900	14.738		12.4399
74.3150	14.743		12.4440
74.3400	14.748		12.4482
74.3650	14.754		12.4524
74.3900	14.759		12.4565
74.4150	14.765		12.4607
74.4400	14.770		12.4648
74.4650	14.775		12.4690
74.4900	14.779		12.4732
74.5150	14.781		12.4774
74.5400	14.784		12.4815
74.5650	14.786		12.4857
74.5900	14.789		12.4899
74.6150	14.792		12.4941
74.6400	14.797		12.4983
74.6650	14.802		12.5024
74.6900	14.810		12.5066
74.7150	14.838		12.5108
74.7400	14.863		12.5150
74.7650	14.886		12.5191
74.7900	14.905		12.5233
74.8150	14.919		12.5274
74.8400	14.930		12.5316
74.8650	14.937		12.5358
74.8900	14.944		12.5400
74.9150	14.950		12.5442
74.9400	14.957		12.5483
74.9650	14.966		12.5525
74.9900	14.975		12.5567
75.0150	14.985		12.5609
75.0400	14.992		12.5650
75.0650	15.000		12.5692
75.0900	15.009		12.5734
75.1150	15.019		12.5776
75.1400	15.029		12.5817
75.1650	15.039		12.5859
75.1900	15.048		12.5901
75.2150	15.056		12.5942
75.2400	15.062		12.5984
75.2650	15.067		12.6025
75.2900	15.069		12.6067
75.3150	15.071		12.6109
75.3400	15.072		12.6150
75.3650	15.075		12.6192
75.3900	15.079		12.6234
75.4150	15.086		12.6275
75.4400	15.095		12.6316
75.4650	15.105		12.6358
75.4900	15.117		12.6400
75.5150	15.128		12.6441
75.5400	15.138		12.6483
75.5650	15.147		12.6524
75.5900	15.153		12.6566
75.6150	15.157		12.6607
75.6400	15.159		12.6649
75.6650	15.160		12.6690
75.6900	15.161		12.6732
75.7150	15.163		12.6773
75.7400	15.165		12.6823
75.7650	15.169		12.6856
75.7900	15.173		12.6898
75.8150	15.178		12.6939
75.8400	15.183		12.6981
75.8650	15.189		12.7022
75.8900	15.194		12.7063
75.9150	15.200		12.7105
75.9400	15.205		12.7146
75.9650	15.210		12.7188
75.9900	15.213		12.7229
76.0150	15.216		12.7271
76.0400	15.219		12.7312
76.0650	15.221		12.7361
76.0900	15.223		12.7395
76.1150	15.226		12.7436
76.1400	15.230		12.7486
76.1650	15.235		12.7519
76.1900	15.240		12.7561
76.2150	15.247		12.7611
76.2400	15.253		12.7644
76.2650	15.260		12.7686
76.2900	15.266		12.7727
76.3150	15.272		12.7769
76.3400	15.277		12.7810
76.3650	15.281		12.7852
76.3900	15.284		12.7893
76.4150	15.287		12.7935
76.4400	15.289		12.7976
76.4650	15.292		12.8027
76.4900	15.295		12.8060
76.5150	15.300		12.8110
76.5400	15.306		12.8151
76.5650	15.329		12.8193
76.5900	15.512		12.8234
76.6150	15.619		12.8276
76.6400	15.654		12.8318
76.6650	15.671		12.8359
76.6900	15.671		12.8401
76.7150	15.665		12.8443
76.7400	15.651		12.8485
76.7650	15.635		12.8526
76.7900	15.619		12.8568
76.8150	15.604		12.8610
76.8400	15.595		12.8652
76.8650	15.594		12.8693
76.8900	15.599		12.8735
76.9150	15.609		12.8777
76.9400	15.623		12.8819
76.9650	15.638		12.8861
76.9900	15.652		12.8902
77.0150	15.665		12.8944
77.0400	15.675		12.8986
77.0650	15.681		12.9028
77.0900	15.686		12.9069
77.1150	15.688		12.9111
77.1400	15.688		12.9153
77.1650	15.688		12.9195
77.1900	15.687		12.9237
77.2150	15.686		12.9278
77.2400	15.686		12.9320
77.2650	15.688		12.9362
77.2900	15.692		12.9404
77.3150	15.698		12.9446
77.3400	15.707		12.9487
77.3650	15.716		12.9529
77.3900	15.726		12.9571
77.4150	15.734		12.9613
77.4400	15.740		12.9654
77.4650	15.744		12.9696
[truncated: 3,001 more rows]
