# Supplementary material for: Enhanced mechanical, thermal and biocompatible nature of dual component electrospun nanocomposite for bone tissue engineering
Source: PeerJ. 2019 May 27;7:e6986. doi: 10.7717/peerj.6986 (PMC6542347; doi:10.7717/peerj.6986)
Supplement: Dataset S3 [file peerj-07-6986-s003.zip › Tensile/PU CANOLA OIL (1).txt]

sec	AD1:N		X:mm
0.088	0.052		0.2509
0.179	0.054		0.2582
0.261	0.055		0.2648
0.342	0.057		0.2718
0.424	0.058		0.2789
0.505	0.060		0.2856
0.586	0.061		0.2923
0.666	0.063		0.2985
0.747	0.064		0.3052
0.828	0.066		0.3122
0.908	0.068		0.3190
0.989	0.070		0.3258
1.082	0.071		0.3335
1.177	0.073		0.3412
1.272	0.075		0.3495
1.368	0.077		0.3574
1.463	0.079		0.3655
1.558	0.081		0.3731
1.653	0.083		0.3809
1.749	0.084		0.3890
1.844	0.086		0.3968
1.939	0.088		0.4049
2.035	0.090		0.4127
2.131	0.092		0.4210
2.226	0.094		0.4290
2.321	0.096		0.4369
2.417	0.098		0.4447
2.511	0.099		0.4524
2.607	0.102		0.4607
2.702	0.104		0.4684
2.797	0.106		0.4762
2.892	0.108		0.4840
2.988	0.110		0.4921
3.083	0.112		0.5005
3.178	0.114		0.5083
3.275	0.116		0.5162
3.371	0.118		0.5239
3.466	0.120		0.5323
3.561	0.122		0.5402
3.656	0.123		0.5480
3.752	0.125		0.5557
3.847	0.127		0.5634
3.942	0.129		0.5719
4.037	0.131		0.5799
4.133	0.133		0.5879
4.228	0.134		0.5955
4.325	0.136		0.6036
4.420	0.139		0.6118
4.515	0.141		0.6197
4.611	0.143		0.6275
4.706	0.145		0.6351
4.809	0.147		0.6439
4.904	0.149		0.6520
5.000	0.151		0.6601
5.095	0.153		0.6679
5.190	0.155		0.6757
5.285	0.158		0.6839
5.381	0.160		0.6918
5.476	0.161		0.6998
5.571	0.164		0.7074
5.666	0.166		0.7153
5.762	0.168		0.7233
5.857	0.170		0.7312
5.952	0.171		0.7392
6.047	0.173		0.7470
6.142	0.175		0.7552
6.238	0.177		0.7632
6.333	0.179		0.7712
6.428	0.181		0.7788
6.523	0.183		0.7868
6.619	0.186		0.7949
6.714	0.187		0.8027
6.809	0.190		0.8105
6.904	0.192		0.8183
7.000	0.194		0.8265
7.095	0.196		0.8348
7.190	0.198		0.8426
7.285	0.201		0.8503
7.381	0.203		0.8581
7.476	0.205		0.8665
7.571	0.207		0.8744
7.666	0.209		0.8821
7.762	0.211		0.8898
7.857	0.213		0.8976
7.952	0.215		0.9060
8.043	0.216		0.9137
8.128	0.218		0.9208
8.216	0.220		0.9278
8.303	0.222		0.9350
8.390	0.224		0.9427
8.476	0.226		0.9497
8.564	0.228		0.9572
8.652	0.230		0.9640
8.737	0.231		0.9710
8.825	0.233		0.9785
8.912	0.235		0.9860
8.998	0.237		0.9932
9.085	0.239		1.0004
9.173	0.241		1.0074
9.259	0.243		1.0150
9.346	0.245		1.0221
9.434	0.247		1.0296
9.521	0.249		1.0366
9.607	0.251		1.0436
9.694	0.253		1.0510
9.782	0.255		1.0582
9.867	0.256		1.0654
9.955	0.258		1.0727
10.043	0.260		1.0800
10.128	0.262		1.0874
10.216	0.264		1.0947
10.303	0.266		1.1019
10.390	0.268		1.1091
10.476	0.270		1.1160
10.564	0.272		1.1237
10.652	0.274		1.1309
10.737	0.276		1.1380
10.825	0.277		1.1451
10.912	0.279		1.1523
10.998	0.281		1.1596
11.085	0.283		1.1673
11.173	0.285		1.1745
11.261	0.286		1.1817
11.346	0.288		1.1884
11.434	0.290		1.1960
11.521	0.292		1.2035
11.607	0.294		1.2105
11.694	0.296		1.2176
11.782	0.298		1.2246
11.867	0.300		1.2317
11.955	0.301		1.2395
12.043	0.303		1.2470
12.128	0.306		1.2541
12.216	0.308		1.2611
12.303	0.310		1.2682
12.390	0.312		1.2759
12.476	0.313		1.2830
12.564	0.316		1.2905
12.652	0.318		1.2972
12.737	0.320		1.3042
12.825	0.322		1.3117
12.912	0.324		1.3192
12.998	0.325		1.3265
13.085	0.327		1.3336
13.173	0.330		1.3407
13.259	0.331		1.3483
13.346	0.333		1.3554
13.434	0.335		1.3629
13.521	0.338		1.3699
13.607	0.340		1.3768
13.694	0.342		1.3843
13.782	0.344		1.3915
13.867	0.346		1.3987
13.955	0.348		1.4060
14.043	0.349		1.4132
14.128	0.351		1.4206
14.216	0.353		1.4280
14.303	0.355		1.4352
14.390	0.357		1.4424
14.476	0.360		1.4492
14.564	0.362		1.4570
14.652	0.364		1.4641
14.742	0.366		1.4716
14.830	0.368		1.4787
14.918	0.370		1.4860
15.003	0.372		1.4933
15.091	0.373		1.5010
15.178	0.375		1.5081
15.265	0.377		1.5153
15.351	0.379		1.5221
15.439	0.381		1.5298
15.527	0.383		1.5373
15.612	0.385		1.5442
15.700	0.388		1.5514
15.787	0.390		1.5583
15.873	0.392		1.5656
15.960	0.394		1.5733
16.051	0.396		1.5810
16.144	0.398		1.5886
16.237	0.400		1.5960
16.330	0.403		1.6039
16.423	0.405		1.6119
16.516	0.407		1.6196
16.609	0.409		1.6272
16.702	0.411		1.6346
16.795	0.413		1.6425
16.891	0.415		1.6507
16.984	0.417		1.6585
17.077	0.419		1.6663
17.170	0.422		1.6737
17.263	0.424		1.6819
17.359	0.426		1.6898
17.452	0.428		1.6977
17.545	0.431		1.7051
17.638	0.433		1.7127
17.731	0.435		1.7207
17.824	0.437		1.7283
17.917	0.439		1.7362
18.010	0.441		1.7437
18.103	0.444		1.7517
18.196	0.447		1.7597
18.289	0.449		1.7673
18.382	0.451		1.7750
18.480	0.453		1.7829
18.574	0.456		1.7911
18.669	0.458		1.7988
18.763	0.460		1.8066
18.859	0.463		1.8144
18.957	0.465		1.8226
19.053	0.467		1.8312
19.146	0.470		1.8387
19.240	0.472		1.8467
19.333	0.474		1.8540
19.426	0.477		1.8619
19.519	0.479		1.8699
19.612	0.481		1.8776
19.705	0.483		1.8851
19.798	0.485		1.8925
19.891	0.488		1.9005
19.984	0.490		1.9085
20.077	0.492		1.9165
20.172	0.494		1.9241
20.266	0.497		1.9316
20.359	0.499		1.9398
20.455	0.501		1.9478
20.548	0.503		1.9557
20.641	0.506		1.9630
20.734	0.507		1.9706
20.827	0.510		1.9785
20.920	0.512		1.9865
21.013	0.515		1.9943
21.106	0.517		2.0018
21.199	0.519		2.0096
21.292	0.522		2.0176
21.385	0.524		2.0253
21.478	0.526		2.0331
21.571	0.528		2.0405
21.664	0.531		2.0483
21.766	0.533		2.0568
21.859	0.535		2.0646
21.952	0.538		2.0723
22.045	0.540		2.0800
22.138	0.542		2.0881
22.231	0.545		2.0959
22.324	0.547		2.1036
22.417	0.549		2.1111
22.510	0.552		2.1187
22.603	0.554		2.1268
22.696	0.556		2.1344
22.789	0.559		2.1421
22.882	0.561		2.1496
22.975	0.563		2.1574
23.068	0.566		2.1658
23.164	0.568		2.1735
23.257	0.570		2.1813
23.350	0.573		2.1886
23.443	0.575		2.1967
23.536	0.578		2.2046
23.629	0.580		2.2122
23.728	0.582		2.2202
23.821	0.584		2.2276
23.914	0.587		2.2359
24.007	0.589		2.2437
24.100	0.592		2.2517
24.193	0.594		2.2591
24.286	0.596		2.2666
24.379	0.598		2.2749
24.472	0.600		2.2825
24.565	0.603		2.2904
24.658	0.605		2.2976
24.751	0.607		2.3053
24.844	0.609		2.3133
24.942	0.612		2.3216
25.036	0.615		2.3296
25.135	0.617		2.3375
25.228	0.620		2.3455
25.327	0.623		2.3537
25.420	0.625		2.3616
25.513	0.628		2.3691
25.606	0.631		2.3766
25.699	0.633		2.3846
25.792	0.635		2.3922
25.885	0.637		2.4001
25.978	0.639		2.4077
26.071	0.641		2.4156
26.164	0.644		2.4236
26.257	0.647		2.4312
26.350	0.649		2.4390
26.443	0.652		2.4465
26.536	0.654		2.4543
26.629	0.657		2.4622
26.722	0.659		2.4698
26.815	0.661		2.4774
26.908	0.664		2.4851
27.001	0.666		2.4930
27.094	0.669		2.5012
27.187	0.671		2.5088
27.280	0.674		2.5164
27.373	0.676		2.5239
27.466	0.678		2.5320
27.559	0.681		2.5398
27.652	0.683		2.5474
27.745	0.685		2.5549
27.838	0.687		2.5623
27.931	0.690		2.5707
28.024	0.693		2.5785
28.117	0.695		2.5864
28.210	0.698		2.5938
28.303	0.701		2.6014
28.396	0.703		2.6096
28.492	0.705		2.6175
28.585	0.708		2.6253
28.713	0.711		2.6354
28.853	0.715		2.6473
28.992	0.718		2.6591
29.132	0.722		2.6705
29.271	0.726		2.6824
29.411	0.729		2.6941
29.551	0.733		2.7055
29.690	0.737		2.7171
29.830	0.741		2.7286
29.969	0.744		2.7402
30.109	0.748		2.7521
30.248	0.751		2.7638
30.388	0.755		2.7754
30.530	0.759		2.7871
30.670	0.763		2.7988
30.809	0.767		2.8102
30.949	0.771		2.8217
31.088	0.774		2.8340
31.228	0.778		2.8455
31.367	0.782		2.8566
31.507	0.785		2.8688
31.646	0.789		2.8802
31.786	0.793		2.8913
31.926	0.797		2.9035
32.063	0.801		2.9151
32.203	0.805		2.9265
32.343	0.809		2.9382
32.481	0.813		2.9498
32.621	0.816		2.9613
32.761	0.820		2.9727
32.901	0.823		2.9847
33.040	0.827		2.9965
33.179	0.831		3.0076
33.319	0.835		3.0196
33.459	0.839		3.0314
33.599	0.843		3.0426
33.737	0.847		3.0544
33.877	0.851		3.0660
34.017	0.854		3.0774
34.157	0.858		3.0895
34.295	0.862		3.1009
34.435	0.866		3.1124
34.575	0.870		3.1244
34.715	0.873		3.1358
34.865	0.878		3.1480
35.008	0.881		3.1602
35.148	0.885		3.1720
35.287	0.889		3.1835
35.426	0.892		3.1951
35.566	0.897		3.2070
35.706	0.901		3.2183
35.846	0.904		3.2296
35.984	0.908		3.2417
36.124	0.912		3.2535
36.264	0.916		3.2647
36.404	0.920		3.2769
36.542	0.924		3.2884
36.682	0.928		3.2994
36.822	0.932		3.3112
36.962	0.936		3.3231
37.101	0.940		3.3346
37.240	0.944		3.3463
37.380	0.947		3.3580
37.520	0.951		3.3695
37.660	0.955		3.3811
37.798	0.959		3.3926
37.938	0.963		3.4044
38.078	0.966		3.4160
38.218	0.971		3.4279
38.356	0.974		3.4394
38.496	0.978		3.4507
38.636	0.982		3.4626
38.776	0.986		3.4742
38.915	0.990		3.4855
39.054	0.993		3.4977
39.194	0.997		3.5092
39.334	1.001		3.5205
39.475	1.005		3.5327
39.615	1.010		3.5442
39.755	1.014		3.5555
39.895	1.017		3.5673
40.035	1.021		3.5793
40.173	1.025		3.5907
40.313	1.029		3.6021
40.453	1.033		3.6141
40.593	1.038		3.6258
40.731	1.041		3.6367
40.871	1.045		3.6487
41.011	1.049		3.6606
41.151	1.053		3.6719
41.290	1.057		3.6839
41.429	1.061		3.6955
41.569	1.065		3.7068
41.709	1.069		3.7186
41.849	1.073		3.7301
41.987	1.076		3.7416
42.127	1.081		3.7536
42.267	1.085		3.7652
42.407	1.089		3.7768
42.545	1.093		3.7883
42.685	1.097		3.7999
42.825	1.101		3.8114
42.965	1.105		3.8230
43.104	1.109		3.8351
43.243	1.113		3.8467
43.383	1.117		3.8579
43.523	1.121		3.8700
43.662	1.125		3.8814
43.801	1.129		3.8925
43.941	1.133		3.9047
44.081	1.137		3.9166
44.225	1.141		3.9281
44.365	1.145		3.9401
44.505	1.149		3.9517
44.645	1.153		3.9631
44.785	1.157		3.9747
44.923	1.162		3.9865
45.063	1.166		3.9983
45.203	1.170		4.0097
45.343	1.174		4.0215
45.481	1.177		4.0331
45.621	1.182		4.0443
45.761	1.186		4.0562
45.901	1.190		4.0679
46.040	1.194		4.0793
46.179	1.198		4.0913
46.319	1.203		4.1029
46.459	1.207		4.1142
46.599	1.211		4.1262
46.737	1.215		4.1376
46.877	1.219		4.1489
47.017	1.223		4.1609
47.157	1.227		4.1727
47.295	1.230		4.1840
47.435	1.234		4.1957
47.575	1.239		4.2076
47.715	1.242		4.2190
47.854	1.245		4.2302
47.993	1.249		4.2423
48.133	1.253		4.2540
48.273	1.258		4.2653
48.415	1.261		4.2776
48.554	1.266		4.2893
48.694	1.269		4.3003
48.834	1.274		4.3121
48.974	1.279		4.3240
49.112	1.282		4.3353
49.252	1.286		4.3472
49.392	1.291		4.3589
49.532	1.295		4.3704
49.670	1.300		4.3818
49.810	1.303		4.3934
49.950	1.307		4.4052
50.090	1.311		4.4169
50.229	1.316		4.4287
50.368	1.320		4.4403
50.508	1.325		4.4515
50.648	1.328		4.4634
50.787	1.333		4.4749
50.926	1.337		4.4862
51.066	1.341		4.4986
51.206	1.345		4.5101
51.346	1.350		4.5213
51.484	1.354		4.5333
51.624	1.359		4.5448
51.764	1.363		4.5561
51.904	1.367		4.5679
52.045	1.371		4.5800
52.188	1.376		4.5917
52.328	1.380		4.6033
52.471	1.384		4.6154
52.609	1.388		4.6269
52.749	1.392		4.6381
52.889	1.396		4.6501
53.029	1.401		4.6620
53.167	1.404		4.6731
53.307	1.409		4.6851
53.447	1.413		4.6969
53.587	1.417		4.7081
53.726	1.421		4.7199
53.865	1.426		4.7314
54.005	1.430		4.7429
54.145	1.435		4.7549
54.285	1.439		4.7665
54.423	1.444		4.7779
54.563	1.448		4.7897
54.703	1.453		4.8012
54.843	1.457		4.8127
54.981	1.461		4.8242
55.121	1.465		4.8363
55.270	1.470		4.8486
55.410	1.474		4.8601
55.548	1.478		4.8719
55.688	1.482		4.8834
55.828	1.487		4.8945
55.968	1.491		4.9068
56.106	1.495		4.9185
56.246	1.500		4.9297
56.386	1.504		4.9418
56.526	1.508		4.9534
56.665	1.513		4.9645
56.804	1.517		4.9761
56.944	1.521		4.9881
57.084	1.526		4.9997
57.224	1.530		5.0114
57.362	1.534		5.0229
57.505	1.539		5.0348
57.645	1.543		5.0462
57.785	1.547		5.0580
57.923	1.552		5.0696
58.063	1.556		5.0811
58.203	1.560		5.0932
58.343	1.565		5.1047
58.481	1.569		5.1159
58.621	1.573		5.1279
58.761	1.578		5.1394
58.901	1.582		5.1508
59.040	1.586		5.1629
59.179	1.591		5.1744
59.319	1.595		5.1857
59.459	1.600		5.1977
59.599	1.604		5.2094
59.737	1.609		5.2205
59.877	1.613		5.2320
60.017	1.616		5.2441
60.157	1.621		5.2558
60.295	1.626		5.2670
60.435	1.630		5.2791
60.575	1.635		5.2908
60.715	1.639		5.3018
60.854	1.644		5.3137
60.993	1.648		5.3255
61.133	1.653		5.3369
61.273	1.658		5.3489
61.412	1.662		5.3605
61.551	1.667		5.3718
61.691	1.672		5.3835
61.831	1.676		5.3951
61.971	1.681		5.4067
62.110	1.685		5.4185
62.249	1.690		5.4302
62.389	1.694		5.4418
62.529	1.699		5.4533
62.667	1.704		5.4648
62.807	1.708		5.4764
62.947	1.713		5.4879
63.087	1.717		5.5002
63.227	1.722		5.5118
63.365	1.726		5.5228
63.505	1.731		5.5349
63.645	1.736		5.5464
63.784	1.739		5.5576
63.923	1.744		5.5696
64.067	1.748		5.5818
64.209	1.753		5.5933
64.352	1.758		5.6053
64.495	1.762		5.6173
64.638	1.767		5.6290
64.781	1.771		5.6408
64.924	1.776		5.6530
65.067	1.780		5.6650
65.209	1.784		5.6766
65.352	1.789		5.6886
65.495	1.794		5.7006
65.638	1.798		5.7121
65.781	1.803		5.7242
65.924	1.807		5.7363
66.067	1.812		5.7480
66.209	1.817		5.7602
66.364	1.821		5.7730
66.507	1.826		5.7846
66.650	1.830		5.7968
66.793	1.835		5.8085
66.936	1.839		5.8202
67.079	1.844		5.8329
67.221	1.849		5.8445
67.364	1.853		5.8560
67.507	1.858		5.8683
67.650	1.863		5.8801
67.793	1.867		5.8915
67.938	1.872		5.9041
68.081	1.876		5.9162
68.224	1.881		5.9277
68.367	1.885		5.9399
68.510	1.889		5.9518
68.653	1.894		5.9634
68.795	1.898		5.9752
68.938	1.903		5.9874
69.081	1.907		5.9994
69.224	1.913		6.0112
69.367	1.917		6.0232
69.519	1.922		6.0358
69.662	1.927		6.0475
69.805	1.931		6.0595
69.948	1.936		6.0715
70.091	1.940		6.0834
70.233	1.945		6.0955
70.376	1.950		6.1073
70.519	1.955		6.1189
70.662	1.960		6.1310
70.805	1.964		6.1428
70.948	1.969		6.1545
71.091	1.973		6.1671
71.233	1.978		6.1788
71.376	1.982		6.1902
71.522	1.987		6.2029
71.665	1.992		6.2146
71.807	1.996		6.2259
71.950	2.001		6.2384
72.093	2.006		6.2505
72.236	2.011		6.2620
72.379	2.015		6.2743
72.534	2.021		6.2872
72.655	2.024		6.2968
72.775	2.028		6.3068
72.894	2.032		6.3169
73.013	2.036		6.3270
73.132	2.040		6.3367
73.251	2.044		6.3469
73.370	2.048		6.3567
73.489	2.051		6.3667
73.608	2.056		6.3762
73.727	2.060		6.3864
73.846	2.064		6.3961
73.966	2.068		6.4062
74.085	2.072		6.4162
74.204	2.076		6.4264
74.323	2.080		6.4362
74.442	2.084		6.4458
74.561	2.088		6.4560
74.680	2.093		6.4657
74.799	2.097		6.4756
74.918	2.101		6.4853
75.037	2.104		6.4957
75.156	2.109		6.5056
75.275	2.113		6.5155
75.394	2.117		6.5251
75.513	2.121		6.5354
75.632	2.125		6.5453
75.751	2.129		6.5548
75.870	2.133		6.5646
75.989	2.137		6.5750
76.109	2.141		6.5852
76.228	2.145		6.5947
76.347	2.149		6.6047
76.466	2.153		6.6147
76.585	2.157		6.6248
76.704	2.161		6.6341
76.823	2.164		6.6442
76.942	2.168		6.6543
77.061	2.172		6.6643
77.180	2.176		6.6739
77.301	2.180		6.6844
77.420	2.184		6.6943
77.539	2.189		6.7040
77.658	2.193		6.7138
77.777	2.197		6.7237
77.896	2.201		6.7338
78.016	2.205		6.7436
78.135	2.209		6.7538
78.254	2.214		6.7637
78.373	2.218		6.7737
78.492	2.222		6.7832
78.611	2.226		6.7935
78.730	2.229		6.8032
78.849	2.233		6.8129
78.968	2.237		6.8228
79.087	2.241		6.8334
79.206	2.246		6.8431
79.325	2.250		6.8527
79.444	2.253		6.8627
79.563	2.257		6.8729
79.682	2.261		6.8826
79.801	2.265		6.8921
79.920	2.269		6.9024
80.039	2.274		6.9125
80.158	2.277		6.9224
80.277	2.281		6.9319
80.396	2.285		6.9423
80.518	2.289		6.9524
80.638	2.293		6.9621
80.757	2.297		6.9718
80.876	2.301		6.9820
80.995	2.305		6.9921
81.115	2.309		7.0019
81.234	2.314		7.0120
81.353	2.318		7.0219
81.472	2.322		7.0320
81.591	2.326		7.0415
81.710	2.330		7.0516
81.829	2.334		7.0613
81.948	2.337		7.0714
82.073	2.341		7.0817
82.192	2.346		7.0920
82.311	2.351		7.1018
82.430	2.355		7.1115
82.549	2.359		7.1215
82.668	2.363		7.1314
82.787	2.367		7.1412
82.906	2.371		7.1509
83.025	2.375		7.1612
83.144	2.379		7.1712
83.263	2.383		7.1812
83.382	2.387		7.1906
83.501	2.392		7.2010
83.620	2.396		7.2108
83.740	2.400		7.2205
83.859	2.404		7.2302
83.978	2.408		7.2407
84.097	2.413		7.2508
84.216	2.417		7.2603
84.335	2.421		7.2702
84.454	2.425		7.2804
84.573	2.429		7.2904
84.692	2.433		7.2997
84.811	2.436		7.3097
84.930	2.441		7.3200
85.049	2.445		7.3299
85.194	2.450		7.3417
85.313	2.454		7.3519
85.432	2.458		7.3620
85.551	2.462		7.3715
85.670	2.466		7.3813
85.789	2.469		7.3913
85.908	2.474		7.4014
86.029	2.478		7.4112
86.150	2.482		7.4216
86.269	2.487		7.4315
86.388	2.491		7.4414
86.507	2.495		7.4510
86.626	2.499		7.4613
86.745	2.503		7.4711
86.865	2.507		7.4808
86.984	2.511		7.4907
87.103	2.516		7.5012
87.222	2.520		7.5111
87.341	2.524		7.5205
87.460	2.528		7.5308
87.579	2.532		7.5408
87.698	2.536		7.5505
87.817	2.539		7.5599
87.936	2.543		7.5704
88.055	2.548		7.5804
88.174	2.552		7.5902
88.305	2.557		7.6008
88.424	2.561		7.6112
88.543	2.566		7.6211
88.662	2.570		7.6305
88.781	2.573		7.6404
88.900	2.577		7.6506
89.019	2.581		7.6607
89.138	2.585		7.6703
89.257	2.589		7.6805
89.376	2.593		7.6904
89.495	2.597		7.7003
89.615	2.602		7.7100
89.734	2.605		7.7201
89.853	2.609		7.7299
89.972	2.613		7.7398
90.091	2.617		7.7499
90.210	2.622		7.7600
90.329	2.626		7.7699
90.448	2.630		7.7794
90.567	2.634		7.7897
90.686	2.638		7.7994
90.805	2.642		7.8092
90.924	2.646		7.8190
91.043	2.651		7.8294
91.162	2.655		7.8392
91.281	2.660		7.8491
91.400	2.664		7.8587
91.519	2.668		7.8691
91.638	2.672		7.8789
91.757	2.676		7.8884
91.876	2.680		7.8982
91.995	2.684		7.9086
92.115	2.689		7.9188
92.234	2.693		7.9283
92.353	2.697		7.9384
92.472	2.702		7.9484
92.591	2.706		7.9584
92.710	2.710		7.9677
92.829	2.714		7.9779
92.948	2.718		7.9880
93.067	2.723		7.9980
93.186	2.727		8.0076
93.305	2.731		8.0178
93.424	2.736		8.0278
93.543	2.740		8.0374
93.662	2.744		8.0472
93.782	2.748		8.0573
93.901	2.753		8.0673
94.020	2.758		8.0770
94.139	2.762		8.0873
94.258	2.766		8.0972
94.377	2.771		8.1071
94.496	2.775		8.1167
94.620	2.779		8.1274
94.740	2.784		8.1372
94.859	2.788		8.1469
94.978	2.792		8.1568
95.097	2.796		8.1673
95.216	2.800		8.1772
95.335	2.805		8.1867
95.454	2.809		8.1968
95.573	2.814		8.2069
95.692	2.818		8.2166
95.811	2.821		8.2260
95.930	2.826		8.2365
96.049	2.830		8.2465
96.168	2.834		8.2563
96.287	2.838		8.2659
96.407	2.842		8.2764
96.526	2.846		8.2862
96.645	2.849		8.2958
96.764	2.853		8.3056
96.883	2.857		8.3157
97.002	2.862		8.3258
97.122	2.866		8.3356
97.240	2.870		8.3456
97.359	2.875		8.3555
97.478	2.878		8.3656
97.597	2.882		8.3751
97.722	2.886		8.3857
97.841	2.890		8.3955
97.960	2.894		8.4055
98.079	2.898		8.4154
98.198	2.902		8.4257
98.317	2.907		8.4354
98.436	2.911		8.4451
98.555	2.915		8.4552
98.674	2.919		8.4650
98.793	2.923		8.4749
98.912	2.927		8.4845
99.032	2.931		8.4950
99.151	2.936		8.5049
99.270	2.940		8.5148
99.389	2.944		8.5244
99.511	2.948		8.5350
99.631	2.952		8.5449
99.751	2.956		8.5545
99.871	2.960		8.5644
99.990	2.964		8.5748
100.109	2.968		8.5849
100.228	2.972		8.5944
100.347	2.976		8.6044
100.466	2.980		8.6145
100.585	2.984		8.6245
100.704	2.988		8.6338
100.823	2.991		8.6439
100.942	2.995		8.6541
101.061	2.999		8.6641
101.180	3.004		8.6737
101.299	3.007		8.6840
101.418	3.011		8.6939
101.537	3.015		8.7036
101.657	3.020		8.7134
101.776	3.024		8.7234
101.895	3.028		8.7333
102.014	3.033		8.7431
102.133	3.037		8.7533
102.252	3.041		8.7633
102.398	3.046		8.7754
102.518	3.050		8.7851
102.638	3.054		8.7954
102.758	3.059		8.8053
102.877	3.063		8.8149
102.996	3.066		8.8249
103.115	3.070		8.8353
103.234	3.075		8.8452
103.353	3.079		8.8546
103.472	3.083		8.8649
103.591	3.087		8.8749
103.710	3.091		8.8846
103.829	3.096		8.8940
103.950	3.100		8.9047
104.067	3.104		8.9146
104.186	3.108		8.9243
104.305	3.112		8.9340
104.424	3.116		8.9444
104.543	3.120		8.9543
104.662	3.124		8.9637
104.782	3.127		8.9736
104.901	3.131		8.9838
105.020	3.136		8.9939
105.139	3.140		9.0035
105.258	3.145		9.0138
105.377	3.149		9.0236
105.496	3.153		9.0335
105.615	3.158		9.0431
105.734	3.162		9.0533
105.853	3.166		9.0630
105.977	3.171		9.0734
106.097	3.175		9.0835
106.216	3.180		9.0937
106.335	3.184		9.1035
106.454	3.188		9.1131
106.573	3.193		9.1233
106.692	3.197		9.1331
106.811	3.202		9.1429
106.930	3.206		9.1526
107.049	3.210		9.1631
107.168	3.215		9.1729
107.287	3.219		9.1827
107.407	3.223		9.1925
107.526	3.227		9.2028
107.645	3.232		9.2126
107.764	3.236		9.2221
107.883	3.240		9.2320
108.002	3.244		9.2423
108.121	3.247		9.2524
108.240	3.251		9.2619
108.359	3.255		9.2720
108.478	3.259		9.2820
108.597	3.263		9.2920
108.716	3.267		9.3014
108.835	3.271		9.3115
108.954	3.275		9.3216
109.073	3.279		9.3316
109.192	3.283		9.3412
109.311	3.287		9.3515
109.430	3.292		9.3615
109.549	3.296		9.3711
109.668	3.299		9.3809
109.787	3.303		9.3909
109.907	3.307		9.4010
110.027	3.312		9.4108
110.145	3.316		9.4209
110.264	3.320		9.4308
110.383	3.325		9.4408
110.502	3.329		9.4503
110.621	3.333		9.4606
110.740	3.337		9.4703
110.859	3.341		9.4800
110.978	3.345		9.4899
111.097	3.349		9.5005
111.216	3.353		9.5103
111.335	3.357		9.5198
111.454	3.361		9.5299
111.573	3.366		9.5400
111.692	3.370		9.5497
111.811	3.373		9.5592
111.930	3.378		9.5696
112.049	3.382		9.5797
112.168	3.386		9.5895
112.287	3.390		9.5990
112.407	3.393		9.6096
112.526	3.397		9.6194
112.645	3.401		9.6290
112.764	3.405		9.6387
112.883	3.409		9.6489
113.002	3.413		9.6590
113.121	3.417		9.6687
113.240	3.421		9.6788
113.359	3.426		9.6886
113.484	3.430		9.6992
113.603	3.434		9.7087
113.722	3.438		9.7189
113.841	3.442		9.7286
113.960	3.446		9.7386
114.079	3.450		9.7485
114.198	3.454		9.7588
114.317	3.459		9.7686
114.436	3.463		9.7783
114.555	3.467		9.7883
114.674	3.472		9.7982
114.793	3.476		9.8080
114.912	3.481		9.8177
115.032	3.485		9.8281
115.151	3.489		9.8381
115.270	3.494		9.8480
115.389	3.498		9.8575
115.508	3.501		9.8679
115.627	3.505		9.8777
115.746	3.509		9.8873
115.865	3.513		9.8970
115.984	3.517		9.9074
116.103	3.522		9.9175
116.222	3.526		9.9271
116.341	3.530		9.9370
116.460	3.534		9.9471
116.579	3.539		9.9572
116.698	3.544		9.9665
116.817	3.547		9.9765
116.936	3.551		9.9867
117.055	3.556		9.9968
117.174	3.560		10.0063
117.293	3.565		10.0166
117.412	3.568		10.0265
117.532	3.573		10.0363
117.651	3.577		10.0460
117.770	3.581		10.0561
117.889	3.585		10.0660
118.008	3.590		10.0758
118.127	3.594		10.0860
118.246	3.600		10.0960
118.365	3.604		10.1059
118.484	3.609		10.1155
118.604	3.614		10.1258
118.722	3.618		10.1354
118.841	3.622		10.1451
118.960	3.626		10.1550
119.079	3.631		10.1656
119.200	3.636		10.1755
119.321	3.640		10.1853
119.443	3.645		10.1956
119.561	3.649		10.2056
119.680	3.653		10.2154
119.805	3.658		10.2253
119.924	3.662		10.2356
120.043	3.667		10.2457
120.162	3.671		10.2556
120.281	3.675		10.2651
120.400	3.679		10.2756
120.519	3.683		10.2854
120.638	3.687		10.2950
120.757	3.691		10.3047
120.876	3.695		10.3149
120.995	3.700		10.3250
121.114	3.704		10.3347
121.233	3.708		10.3447
121.352	3.712		10.3547
121.471	3.716		10.3648
121.590	3.721		10.3742
121.709	3.724		10.3843
121.828	3.728		10.3941
121.950	3.732		10.4044
122.069	3.736		10.4142
122.188	3.740		10.4245
122.308	3.744		10.4343
122.427	3.748		10.4441
122.546	3.753		10.4540
122.665	3.756		10.4640
122.784	3.760		10.4739
122.909	3.764		10.4840
123.028	3.768		10.4943
123.147	3.773		10.5043
123.266	3.777		10.5142
123.385	3.780		10.5237
123.504	3.784		10.5341
123.623	3.788		10.5439
123.742	3.792		10.5536
123.861	3.796		10.5632
123.980	3.800		10.5737
124.099	3.804		10.5838
124.218	3.808		10.5933
124.337	3.812		10.6032
124.456	3.816		10.6134
124.575	3.819		10.6234
124.694	3.823		10.6327
124.813	3.827		10.6427
124.932	3.831		10.6529
125.052	3.835		10.6631
125.171	3.840		10.6726
125.290	3.843		10.6829
125.409	3.848		10.6928
125.528	3.853		10.7025
125.647	3.857		10.7122
125.766	3.862		10.7224
125.885	3.867		10.7322
126.004	3.871		10.7420
126.123	3.876		10.7521
126.242	3.881		10.7622
126.361	3.886		10.7721
126.480	3.891		10.7817
126.599	3.895		10.7920
126.718	3.899		10.8017
126.837	3.903		10.8114
126.956	3.908		10.8212
127.075	3.912		10.8318
127.194	3.916		10.8415
127.313	3.921		10.8512
127.432	3.925		10.8611
127.552	3.929		10.8714
127.671	3.933		10.8812
127.790	3.937		10.8906
127.909	3.940		10.9008
128.026	3.945		10.9108
128.145	3.948		10.9208
128.264	3.952		10.9303
128.383	3.956		10.9406
128.502	3.960		10.9505
128.621	3.964		10.9603
128.740	3.968		10.9698
128.859	3.971		10.9800
128.979	3.975		10.9902
129.098	3.979		11.0001
129.217	3.983		11.0099
129.336	3.987		11.0200
129.455	3.991		11.0300
129.578	3.995		11.0399
129.698	3.999		11.0500
129.818	4.002		11.0599
129.937	4.006		11.0700
130.056	4.010		11.0796
130.175	4.013		11.0899
130.294	4.018		11.0997
130.413	4.022		11.1096
130.532	4.026		11.1193
130.651	4.031		11.1295
130.770	4.035		11.1393
130.889	4.039		11.1489
131.008	4.043		11.1590
131.127	4.048		11.1693
131.246	4.052		11.1792
131.365	4.056		11.1887
131.484	4.060		11.1990
131.604	4.065		11.2090
131.723	4.069		11.2187
131.842	4.072		11.2281
131.961	4.076		11.2387
132.080	4.081		11.2487
132.199	4.086		11.2584
132.318	4.089		11.2681
132.437	4.093		11.2785
132.556	4.097		11.2884
132.675	4.101		11.2978
132.794	4.105		11.3077
132.913	4.109		11.3179
133.032	4.113		11.3280
133.151	4.117		11.3375
133.270	4.121		11.3478
133.389	4.124		11.3577
133.508	4.128		11.3676
133.627	4.132		11.3771
133.746	4.136		11.3873
133.865	4.139		11.3971
133.984	4.143		11.4070
134.104	4.147		11.4171
134.223	4.151		11.4273
134.342	4.156		11.4371
134.461	4.160		11.4467
134.580	4.164		11.4570
134.699	4.168		11.4667
134.818	4.172		11.4765
134.937	4.175		11.4862
135.056	4.180		11.4967
135.175	4.184		11.5065
135.294	4.188		11.5163
135.413	4.191		11.5260
135.537	4.196		11.5368
135.657	4.200		11.5466
135.776	4.204		11.5561
135.895	4.207		11.5661
136.014	4.211		11.5763
136.133	4.215		11.5864
136.252	4.219		11.5959
136.371	4.223		11.6061
136.490	4.228		11.6161
136.613	4.233		11.6263
136.733	4.237		11.6358
136.853	4.242		11.6460
136.972	4.246		11.6562
137.091	4.251		11.6661
137.210	4.255		11.6758
137.330	4.259		11.6861
137.449	4.264		11.6961
137.568	4.269		11.7057
137.687	4.272		11.7156
137.806	4.277		11.7255
137.925	4.281		11.7356
138.044	4.286		11.7452
138.163	4.290		11.7555
138.282	4.295		11.7653
138.401	4.299		11.7752
138.520	4.303		11.7848
138.643	4.308		11.7954
138.763	4.312		11.8052
138.883	4.316		11.8150
139.002	4.320		11.8250
139.121	4.324		11.8353
139.240	4.328		11.8453
139.359	4.332		11.8547
139.478	4.336		11.8650
139.597	4.340		11.8750
139.716	4.344		11.8847
139.835	4.348		11.8941
139.955	4.352		11.9047
140.074	4.356		11.9148
140.195	4.360		11.9246
140.315	4.364		11.9344
140.435	4.368		11.9449
140.555	4.372		11.9549
140.675	4.376		11.9644
140.794	4.380		11.9743
140.913	4.383		11.9845
141.032	4.387		11.9945
141.151	4.391		12.0041
141.270	4.395		12.0144
141.389	4.399		12.0242
141.508	4.403		12.0341
141.627	4.407		12.0437
141.746	4.410		12.0539
141.865	4.414		12.0636
141.984	4.419		12.0735
142.103	4.423		12.0836
142.222	4.427		12.0937
142.341	4.431		12.1036
142.460	4.436		12.1132
142.580	4.440		12.1235
142.699	4.443		12.1332
142.818	4.447		12.1431
142.937	4.452		12.1528
143.056	4.455		12.1633
143.175	4.459		12.1730
143.294	4.464		12.1829
143.413	4.467		12.1926
143.532	4.471		12.2029
143.651	4.475		12.2127
143.770	4.479		12.2222
143.889	4.482		12.2321
144.008	4.486		12.2424
144.127	4.490		12.2525
144.246	4.494		12.2620
144.365	4.498		12.2721
144.484	4.502		12.2821
144.603	4.505		12.2921
144.722	4.509		12.3014
144.841	4.512		12.3116
144.960	4.516		12.3217
145.080	4.520		12.3318
145.199	4.524		12.3414
145.318	4.528		12.3517
145.437	4.532		12.3616
145.556	4.536		12.3712
145.675	4.540		12.3811
145.794	4.543		12.3910
145.913	4.547		12.4011
146.032	4.551		12.4108
146.151	4.555		12.4210
146.270	4.560		12.4309
146.389	4.563		12.4409
146.508	4.568		12.4504
146.627	4.572		12.4607
146.746	4.576		12.4705
146.865	4.581		12.4801
146.984	4.585		12.4900
147.127	4.590		12.5024
147.234	4.594		12.5114
147.341	4.598		12.5199
147.449	4.601		12.5290
147.556	4.606		12.5382
147.663	4.610		12.5470
147.770	4.614		12.5555
147.877	4.618		12.5643
147.984	4.622		12.5737
148.091	4.626		12.5829
148.199	4.630		12.5916
148.306	4.633		12.6002
148.414	4.637		12.6097
148.520	4.641		12.6184
148.627	4.645		12.6272
148.734	4.648		12.6357
148.841	4.652		12.6449
148.949	4.656		12.6541
149.056	4.659		12.6631
149.163	4.663		12.6717
149.270	4.666		12.6810
149.377	4.670		12.6898
149.484	4.674		12.6988
149.591	4.678		12.7074
149.699	4.681		12.7165
149.806	4.685		12.7253
149.913	4.689		12.7344
150.020	4.693		12.7430
150.127	4.697		12.7522
150.234	4.701		12.7613
150.341	4.705		12.7702
150.449	4.709		12.7789
150.556	4.712		12.7880
150.663	4.716		12.7969
150.770	4.719		12.8057
150.877	4.723		12.8144
150.984	4.726		12.8233
151.091	4.730		12.8329
151.199	4.734		12.8417
151.306	4.737		12.8504
151.413	4.741		12.8592
151.520	4.744		12.8685
151.627	4.748		12.8773
151.734	4.751		12.8860
151.841	4.755		12.8945
151.949	4.758		12.9041
152.055	4.762		12.9130
152.162	4.766		12.9219
152.270	4.769		12.9305
152.377	4.772		12.9398
152.484	4.776		12.9487
152.593	4.780		12.9580
152.698	4.782		12.9661
152.806	4.785		12.9751
152.912	4.789		12.9842
153.020	4.793		12.9934
153.127	4.797		13.0021
153.234	4.800		13.0111
153.346	4.804		13.0205
153.454	4.808		13.0297
153.561	4.811		13.0383
153.668	4.814		13.0471
153.776	4.818		13.0562
153.883	4.821		13.0651
153.990	4.825		13.0739
154.097	4.828		13.0830
154.204	4.832		13.0922
154.311	4.835		13.1009
154.422	4.839		13.1101
154.530	4.842		13.1189
154.638	4.846		13.1282
154.746	4.850		13.1371
154.853	4.854		13.1457
154.960	4.857		13.1546
155.067	4.860		13.1642
155.174	4.864		13.1729
155.282	4.867		13.1819
155.389	4.870		13.1904
155.502	4.873		13.2003
155.609	4.876		13.2091
155.716	4.880		13.2178
155.823	4.883		13.2263
155.930	4.887		13.2357
156.037	4.891		13.2447
156.145	4.894		13.2539
156.252	4.897		13.2624
156.359	4.900		13.2715
156.466	4.904		13.2805
156.573	4.907		13.2895
156.680	4.910		13.2979
156.787	4.912		13.3068
156.895	4.916		13.3160
157.002	4.919		13.3251
157.109	4.922		13.3339
157.235	4.926		13.3445
157.341	4.929		13.3533
157.448	4.933		13.3624
157.557	4.936		13.3712
157.662	4.938		13.3798
157.770	4.941		13.3890
157.877	4.944		13.3978
157.984	4.947		13.4067
158.091	4.950		13.4157
158.198	4.954		13.4249
158.305	4.957		13.4336
158.412	4.960		13.4425
158.520	4.963		13.4513
158.627	4.967		13.4605
158.734	4.971		13.4693
158.841	4.974		13.4780
158.948	4.978		13.4868
159.055	4.982		13.4963
159.162	4.986		13.5051
159.270	4.990		13.5142
159.377	4.994		13.5226
159.484	4.997		13.5320
159.591	5.000		13.5409
159.698	5.003		13.5497
159.805	5.006		13.5581
159.912	5.009		13.5673
160.020	5.014		13.5765
160.127	5.018		13.5856
160.234	5.021		13.5942
160.341	5.025		13.6031
160.448	5.028		13.6123
160.555	5.031		13.6213
160.676	5.035		13.6309
160.782	5.038		13.6397
160.889	5.042		13.6488
160.996	5.045		13.6579
161.103	5.049		13.6668
161.210	5.053		13.6755
161.317	5.056		13.6847
161.424	5.060		13.6936
161.532	5.063		13.7025
161.639	5.067		13.7111
161.746	5.069		13.7203
161.853	5.073		13.7290
161.960	5.077		13.7381
162.067	5.080		13.7469
162.174	5.084		13.7562
162.282	5.088		13.7651
162.389	5.091		13.7740
162.496	5.094		13.7826
162.603	5.097		13.7919
162.710	5.101		13.8006
162.817	5.104		13.8094
162.924	5.107		13.8181
163.032	5.110		13.8275
163.139	5.114		13.8365
163.246	5.118		13.8455
163.353	5.122		13.8540
163.460	5.125		13.8632
163.567	5.129		13.8723
163.674	5.133		13.8810
163.782	5.136		13.8896
163.889	5.139		13.8985
163.996	5.142		13.9079
164.103	5.146		13.9170
164.210	5.149		13.9256
164.317	5.151		13.9342
164.424	5.154		13.9437
164.532	5.158		13.9526
164.639	5.161		13.9612
164.746	5.163		13.9699
164.853	5.166		13.9790
164.960	5.169		13.9882
165.067	5.172		13.9972
165.174	5.175		14.0057
165.282	5.178		14.0151
165.412	5.183		14.0259
165.520	5.186		14.0348
165.627	5.189		14.0434
165.734	5.192		14.0526
165.841	5.195		14.0613
165.950	5.199		14.0706
166.055	5.202		14.0792
166.162	5.206		14.0884
166.270	5.209		14.0974
166.377	5.212		14.1063
166.484	5.215		14.1149
166.591	5.219		14.1242
166.698	5.222		14.1329
166.805	5.225		14.1417
166.912	5.228		14.1504
167.020	5.232		14.1596
167.127	5.235		14.1688
167.234	5.239		14.1778
167.341	5.242		14.1863
167.448	5.245		14.1954
167.555	5.248		14.2046
167.662	5.252		14.2133
167.770	5.254		14.2220
167.877	5.258		14.2307
167.984	5.261		14.2402
168.091	5.264		14.2493
168.198	5.268		14.2579
168.305	5.271		14.2665
168.412	5.274		14.2760
168.520	5.278		14.2849
168.627	5.281		14.2937
168.734	5.283		14.3022
168.841	5.286		14.3113
168.948	5.289		14.3205
169.055	5.292		14.3295
169.162	5.296		14.3380
169.270	5.299		14.3474
169.377	5.302		14.3562
169.484	5.306		14.3653
169.591	5.309		14.3738
169.698	5.313		14.3828
169.805	5.316		14.3917
169.912	5.320		14.4007
170.020	5.323		14.4095
170.127	5.327		14.4186
170.234	5.331		14.4278
170.341	5.336		14.4366
170.448	5.339		14.4453
170.555	5.343		14.4543
170.662	5.347		14.4632
170.770	5.351		14.4722
170.877	5.355		14.4808
170.984	5.358		14.4897
171.091	5.363		14.4994
171.198	5.367		14.5080
171.305	5.371		14.5168
171.412	5.374		14.5255
171.520	5.378		14.5349
171.627	5.383		14.5438
171.738	5.386		14.5528
171.846	5.389		14.5613
171.954	5.392		14.5710
172.061	5.396		14.5800
172.168	5.400		14.5889
172.276	5.402		14.5975
172.383	5.406		14.6068
172.490	5.410		14.6157
172.597	5.414		14.6247
172.704	5.417		14.6330
172.811	5.420		14.6420
172.918	5.423		14.6512
173.026	5.427		14.6603
173.133	5.430		14.6690
173.240	5.433		14.6781
173.347	5.435		14.6870
173.454	5.438		14.6961
173.561	5.441		14.7047
173.668	5.444		14.7135
173.776	5.446		14.7227
173.883	5.449		14.7315
173.990	5.452		14.7404
174.097	5.455		14.7494
174.204	5.459		14.7586
174.311	5.462		14.7674
174.418	5.466		14.7762
174.526	5.469		14.7849
174.633	5.472		14.7942
174.740	5.475		14.8029
174.847	5.479		14.8117
174.954	5.482		14.8205
175.061	5.485		14.8300
175.168	5.489		14.8388
175.276	5.493		14.8478
175.383	5.495		14.8562
175.490	5.498		14.8656
175.597	5.502		14.8746
175.704	5.505		14.8833
175.811	5.507		14.8918
175.918	5.510		14.9010
176.026	5.513		14.9102
176.133	5.517		14.9193
176.240	5.520		14.9278
176.347	5.522		14.9368
176.454	5.525		14.9460
176.561	5.528		14.9550
176.668	5.532		14.9634
176.776	5.534		14.9723
176.883	5.537		14.9815
176.990	5.540		14.9905
177.097	5.543		14.9995
177.204	5.545		15.0081
177.311	5.548		15.0174
177.418	5.551		15.0263
177.526	5.554		15.0351
177.633	5.557		15.0438
177.740	5.560		15.0530
177.847	5.562		15.0617
177.954	5.565		15.0708
178.061	5.568		15.0795
178.168	5.570		15.0888
178.276	5.574		15.0977
178.383	5.578		15.1066
178.491	5.580		15.1153
178.597	5.583		15.1245
178.704	5.586		15.1332
178.811	5.589		15.1421
178.918	5.593		15.1508
179.026	5.596		15.1600
179.133	5.600		15.1692
179.240	5.604		15.1782
179.347	5.607		15.1866
179.454	5.610		15.1958
179.561	5.613		15.2049
179.668	5.617		15.2137
179.776	5.620		15.2223
179.883	5.623		15.2311
179.990	5.626		15.2405
180.098	5.629		15.2497
180.205	5.633		15.2584
180.312	5.636		15.2670
180.419	5.639		15.2765
180.526	5.642		15.2852
180.633	5.646		15.2940
180.741	5.649		15.3026
180.848	5.653		15.3118
180.955	5.656		15.3209
181.062	5.659		15.3299
181.178	5.663		15.3391
181.286	5.667		15.3486
181.394	5.670		15.3575
181.502	5.674		15.3666
181.610	5.678		15.3752
181.717	5.681		15.3843
181.824	5.684		15.3931
181.931	5.688		15.4022
182.038	5.691		15.4109
182.145	5.694		15.4201
182.253	5.697		15.4291
182.360	5.701		15.4381
182.467	5.704		15.4466
182.574	5.707		15.4558
182.681	5.711		15.4646
182.788	5.714		15.4735
182.895	5.718		15.4822
183.003	5.722		15.4913
183.110	5.725		15.5007
183.217	5.729		15.5095
183.324	5.733		15.5181
183.431	5.735		15.5270
183.538	5.739		15.5363
183.645	5.742		15.5451
183.753	5.746		15.5538
183.860	5.749		15.5624
183.967	5.752		15.5719
184.074	5.756		15.5809
184.181	5.758		15.5897
184.288	5.761		15.5983
184.395	5.764		15.6076
184.502	5.767		15.6165
184.610	5.771		15.6255
184.717	5.773		15.6339
184.824	5.776		15.6430
184.931	5.779		15.6522
185.038	5.781		15.6612
185.145	5.785		15.6698
185.252	5.788		15.6790
185.360	5.790		15.6879
185.467	5.793		15.6970
185.574	5.797		15.7056
185.681	5.799		15.7145
185.788	5.802		15.7234
185.895	5.805		15.7324
186.002	5.808		15.7412
186.110	5.810		15.7504
186.217	5.813		15.7595
186.324	5.816		15.7683
186.431	5.818		15.7771
186.538	5.821		15.7859
186.645	5.824		15.7950
186.752	5.826		15.8038
186.860	5.829		15.8126
186.967	5.832		15.8214
187.074	5.834		15.8310
187.181	5.837		15.8397
187.288	5.840		15.8486
187.395	5.842		15.8572
187.502	5.844		15.8666
187.610	5.847		15.8755
187.717	5.849		15.8842
187.824	5.852		15.8927
187.931	5.854		15.9021
188.038	5.857		15.9111
188.145	5.860		15.9202
188.252	5.863		15.9287
188.359	5.865		15.9377
188.467	5.868		15.9469
188.574	5.872		15.9560
188.681	5.875		15.9643
188.788	5.877		15.9732
188.895	5.880		15.9824
189.013	5.883		15.9923
189.121	5.887		16.0012
189.229	5.889		16.0102
189.336	5.892		16.0193
189.443	5.895		16.0283
189.550	5.898		16.0369
189.657	5.901		16.0457
189.764	5.904		16.0548
189.871	5.907		16.0636
189.979	5.911		16.0726
190.086	5.914		16.0815
190.193	5.918		16.0908
190.300	5.921		16.0996
190.407	5.925		16.1085
190.514	5.928		16.1171
190.621	5.931		16.1264
190.729	5.935		16.1352
190.836	5.939		16.1440
190.943	5.943		16.1528
191.050	5.947		16.1621
191.157	5.951		16.1710
191.264	5.955		16.1801
191.371	5.959		16.1885
191.479	5.963		16.1978
191.586	5.967		16.2069
191.693	5.970		16.2156
191.800	5.974		16.2241
191.907	5.978		16.2332
192.014	5.982		16.2424
192.121	5.986		16.2515
192.229	5.990		16.2602
192.336	5.993		16.2689
192.443	5.997		16.2783
192.550	6.001		16.2872
192.657	6.004		16.2957
192.764	6.007		16.3044
192.871	6.010		16.3136
192.979	6.014		16.3227
193.086	6.018		16.3317
193.193	6.021		16.3403
193.300	6.023		16.3496
193.407	6.026		16.3585
193.514	6.030		16.3674
193.621	6.032		16.3759
193.729	6.035		16.3852
193.836	6.038		16.3939
193.943	6.041		16.4031
194.050	6.043		16.4117
194.157	6.046		16.4210
194.264	6.050		16.4299
194.374	6.053		16.4391
194.482	6.056		16.4477
194.590	6.059		16.4571
194.698	6.063		16.4659
194.806	6.066		16.4749
194.913	6.070		16.4835
195.020	6.073		16.4926
195.127	6.077		16.5019
195.234	6.080		16.5108
195.342	6.084		16.5194
195.449	6.087		16.5284
195.556	6.090		16.5376
195.663	6.093		16.5464
195.770	6.095		16.5550
195.877	6.098		16.5637
195.984	6.101		16.5732
196.091	6.105		16.5823
196.199	6.107		16.5910
196.306	6.110		16.5996
196.413	6.112		16.6091
196.466	6.114		16.6134
196.520	6.115		16.6179
196.574	6.117		16.6225
196.627	6.118		16.6267
196.681	6.120		16.6309
196.734	6.121		16.6352
196.788	6.122		16.6397
196.842	6.123		16.6444
196.895	6.125		16.6489
196.949	6.126		16.6536
197.002	6.128		16.6580
197.056	6.129		16.6626
197.109	6.131		16.6669
197.163	6.132		16.6711
197.216	6.134		16.6756
197.270	6.135		16.6804
197.324	6.136		16.6849
197.377	6.138		16.6892
197.431	6.139		16.6939
197.484	6.140		16.6983
197.538	6.141		16.7026
197.591	6.142		16.7069
197.645	6.143		16.7112
197.699	6.144		16.7159
197.752	6.146		16.7204
197.806	6.146		16.7248
197.859	6.147		16.7291
197.913	6.149		16.7338
197.966	6.150		16.7382
198.020	6.151		16.7425
198.074	6.153		16.7470
198.127	6.154		16.7516
198.181	6.156		16.7563
198.234	6.157		16.7608
198.288	6.158		16.7651
198.341	6.160		16.7696
198.395	6.161		16.7741
198.449	6.163		16.7784
198.502	6.164		16.7826
198.556	6.166		16.7873
198.609	6.167		16.7920
198.663	6.168		16.7963
198.716	6.170		16.8007
198.770	6.171		16.8052
198.824	6.173		16.8096
198.877	6.174		16.8138
198.931	6.176		16.8183
198.984	6.177		16.8227
199.038	6.178		16.8276
199.091	6.180		16.8324
199.145	6.181		16.8366
199.199	6.183		16.8411
199.252	6.184		16.8456
199.306	6.185		16.8499
199.359	6.186		16.8541
199.413	6.187		16.8586
199.466	6.188		16.8632
199.520	6.190		16.8679
199.574	6.191		16.8724
199.627	6.193		16.8768
199.681	6.194		16.8812
199.734	6.195		16.8855
199.788	6.196		16.8897
199.841	6.197		16.8939
199.895	6.197		16.8986
199.949	6.199		16.9035
200.002	6.200		16.9080
200.056	6.201		16.9126
200.109	6.202		16.9171
200.163	6.203		16.9214
200.216	6.205		16.9257
200.270	6.206		16.9300
200.324	6.207		16.9345
200.377	6.208		16.9392
200.431	6.209		16.9439
200.484	6.211		16.9482
200.538	6.212		16.9527
200.591	6.213		16.9572
200.645	6.215		16.9614
200.699	6.216		16.9656
200.752	6.217		16.9699
200.806	6.218		16.9746
200.859	6.219		16.9791
200.913	6.221		16.9837
200.966	6.222		16.9882
201.020	6.224		16.9928
201.074	6.226		16.9973
201.127	6.227		17.0015
201.181	6.229		17.0058
201.234	6.230		17.0105
201.288	6.232		17.0152
201.341	6.234		17.0195
201.395	6.235		17.0240
201.449	6.237		17.0286
201.502	6.239		17.0330
201.556	6.241		17.0373
201.609	6.243		17.0416
201.663	6.244		17.0460
201.716	6.246		17.0506
201.770	6.248		17.0552
201.824	6.249		17.0595
201.877	6.251		17.0640
201.931	6.253		17.0687
201.984	6.255		17.0729
202.038	6.257		17.0773
202.091	6.259		17.0818
202.145	6.261		17.0865
202.199	6.263		17.0912
202.252	6.265		17.0955
202.306	6.267		17.0999
202.359	6.269		17.1044
202.413	6.270		17.1088
202.466	6.272		17.1130
202.520	6.274		17.1175
202.574	6.276		17.1222
202.627	6.277		17.1268
202.681	6.279		17.1311
202.734	6.280		17.1355
202.788	6.281		17.1400
202.841	6.283		17.1442
202.895	6.285		17.1486
202.949	6.286		17.1531
203.002	6.288		17.1576
203.056	6.289		17.1625
203.109	6.291		17.1671
203.163	6.293		17.1714
203.216	6.294		17.1759
203.270	6.296		17.1804
203.324	6.298		17.1846
203.377	6.299		17.1888
203.431	6.301		17.1935
203.484	6.302		17.1981
203.538	6.304		17.2027
203.591	6.305		17.2071
203.645	6.307		17.2115
203.699	6.308		17.2159
203.752	6.310		17.2201
203.806	6.311		17.2244
203.859	6.313		17.2287
203.913	6.314		17.2335
203.966	6.316		17.2383
204.020	6.318		17.2427
204.074	6.320		17.2474
204.127	6.322		17.2518
204.181	6.324		17.2562
204.234	6.326		17.2604
204.288	6.328		17.2647
204.341	6.329		17.2693
204.395	6.330		17.2741
204.449	6.332		17.2786
204.502	6.334		17.2829
204.556	6.335		17.2876
204.609	6.337		17.2919
204.663	6.338		17.2960
204.720	6.339		17.3006
204.774	6.340		17.3052
204.828	6.341		17.3098
204.882	6.343		17.3144
204.936	6.345		17.3190
204.990	6.346		17.3235
205.044	6.347		17.3281
205.097	6.349		17.3325
205.151	6.350		17.3367
205.205	6.351		17.3412
205.258	6.353		17.3459
205.312	6.354		17.3505
205.365	6.356		17.3548
205.419	6.357		17.3594
205.472	6.358		17.3639
205.526	6.360		17.3682
205.580	6.361		17.3725
205.633	6.363		17.3768
205.687	6.364		17.3814
205.740	6.365		17.3860
205.797	6.366		17.3906
205.851	6.367		17.3951
205.905	6.368		17.3997
205.959	6.369		17.4042
206.013	6.370		17.4085
206.067	6.372		17.4131
206.121	6.373		17.4177
206.175	6.374		17.4224
206.228	6.375		17.4269
206.282	6.377		17.4313
206.335	6.378		17.4357
206.389	6.380		17.4402
206.443	6.381		17.4445
206.496	6.383		17.4487
206.550	6.384		17.4533
206.603	6.384		17.4580
206.657	6.386		17.4625
206.710	6.387		17.4668
206.764	6.388		17.4713
206.818	6.389		17.4757
206.871	6.391		17.4799
206.925	6.391		17.4844
206.978	6.392		17.4888
207.032	6.393		17.4936
207.085	6.394		17.4984
207.139	6.396		17.5027
207.193	6.398		17.5072
207.246	6.399		17.5117
207.300	6.401		17.5160
207.353	6.401		17.5202
207.407	6.402		17.5246
207.460	6.403		17.5293
207.514	6.405		17.5340
207.568	6.406		17.5385
207.621	6.407		17.5429
207.675	6.408		17.5473
207.728	6.409		17.5516
207.782	6.410		17.5558
207.835	6.412		17.5600
207.889	6.413		17.5646
207.943	6.414		17.5696
207.996	6.415		17.5740
208.050	6.416		17.5786
208.103	6.418		17.5832
208.157	6.420		17.5876
208.210	6.421		17.5918
208.264	6.423		17.5961
208.318	6.424		17.6005
208.371	6.425		17.6053
208.425	6.426		17.6100
208.478	6.428		17.6143
208.532	6.430		17.6188
208.585	6.431		17.6233
208.639	6.432		17.6275
208.693	6.433		17.6317
208.746	6.434		17.6361
208.800	6.435		17.6407
208.853	6.436		17.6452
208.907	6.438		17.6498
208.960	6.439		17.6544
209.014	6.441		17.6589
209.068	6.442		17.6635
209.121	6.444		17.6677
209.175	6.445		17.6719
209.228	6.447		17.6765
209.282	6.448		17.6813
209.335	6.449		17.6856
209.389	6.451		17.6901
209.443	6.452		17.6948
209.514	6.454		17.7006
209.568	6.455		17.7049
209.621	6.457		17.7091
209.675	6.458		17.7137
209.728	6.459		17.7183
209.782	6.460		17.7227
209.835	6.461		17.7270
209.889	6.463		17.7316
209.943	6.464		17.7362
209.996	6.466		17.7404
210.050	6.467		17.7449
210.103	6.469		17.7495
210.157	6.470		17.7541
210.210	6.472		17.7587
210.264	6.473		17.7631
210.318	6.475		17.7675
210.371	6.476		17.7720
210.425	6.478		17.7764
210.478	6.480		17.7806
210.532	6.481		17.7851
210.585	6.483		17.7898
210.639	6.484		17.7943
210.693	6.486		17.7986
210.746	6.487		17.8031
210.800	6.489		17.8075
210.853	6.491		17.8117
210.907	6.492		17.8161
210.960	6.494		17.8206
211.014	6.496		17.8252
211.068	6.498		17.8302
211.121	6.500		17.8346
211.175	6.502		17.8389
211.228	6.504		17.8435
211.282	6.505		17.8479
211.335	6.507		17.8520
211.389	6.508		17.8564
211.443	6.510		17.8611
211.496	6.512		17.8658
211.550	6.513		17.8703
211.603	6.515		17.8747
211.657	6.517		17.8791
211.710	6.519		17.8834
211.764	6.520		17.8877
211.818	6.522		17.8920
211.871	6.523		17.8963
211.925	6.525		17.9012
211.978	6.527		17.9058
[truncated: 3,001 more rows]
