# Supplementary material for: Enhanced mechanical, thermal and biocompatible nature of dual component electrospun nanocomposite for bone tissue engineering
Source: PeerJ. 2019 May 27;7:e6986. doi: 10.7717/peerj.6986 (PMC6542347; doi:10.7717/peerj.6986)
Supplement: Dataset S3 [file peerj-07-6986-s003.zip › Tensile/PU CANOLA OIL (2).txt]

sec	AD1:N		X:mm
0.0400	0.055		0.5300
0.0800	0.056		0.5349
0.1200	0.057		0.5399
0.1600	0.057		0.5448
0.2000	0.056		0.5498
0.2400	0.056		0.5548
0.2800	0.056		0.5599
0.3200	0.057		0.5649
0.3600	0.058		0.5700
0.4000	0.060		0.5751
0.4400	0.061		0.5802
0.4800	0.063		0.5853
0.5200	0.063		0.5905
0.5600	0.064		0.5957
0.6000	0.064		0.6010
0.6400	0.065		0.6062
0.6800	0.065		0.6115
0.7200	0.067		0.6168
0.7600	0.068		0.6221
0.8000	0.070		0.6275
0.8400	0.071		0.6328
0.8800	0.072		0.6382
0.9200	0.072		0.6436
0.9600	0.073		0.6490
1.0000	0.074		0.6545
1.0400	0.075		0.6599
1.0800	0.076		0.6654
1.1200	0.077		0.6710
1.1600	0.078		0.6765
1.2000	0.079		0.6821
1.2400	0.080		0.6877
1.2800	0.080		0.6933
1.3200	0.080		0.6990
1.3600	0.081		0.7046
1.4000	0.082		0.7103
1.4400	0.083		0.7160
1.4800	0.085		0.7217
1.5200	0.087		0.7275
1.5600	0.087		0.7333
1.6000	0.087		0.7391
1.6400	0.087		0.7448
1.6800	0.087		0.7507
1.7200	0.088		0.7565
1.7600	0.089		0.7624
1.8000	0.090		0.7683
1.8400	0.092		0.7743
1.8800	0.094		0.7802
1.9200	0.095		0.7862
1.9600	0.096		0.7921
2.0000	0.096		0.7982
2.0400	0.097		0.8042
2.0800	0.098		0.8102
2.1200	0.099		0.8163
2.1600	0.099		0.8224
2.2000	0.099		0.8285
2.2400	0.100		0.8354
2.2800	0.101		0.8416
2.3200	0.101		0.8477
2.3600	0.102		0.8539
2.4000	0.103		0.8601
2.4400	0.103		0.8664
2.4800	0.104		0.8727
2.5200	0.104		0.8790
2.5600	0.104		0.8852
2.6000	0.104		0.8916
2.6400	0.104		0.8979
2.6800	0.105		0.9042
2.7200	0.106		0.9105
2.7600	0.107		0.9169
2.8000	0.108		0.9233
2.8400	0.108		0.9296
2.8800	0.108		0.9361
2.9200	0.109		0.9425
2.9600	0.109		0.9489
3.0000	0.110		0.9553
3.0400	0.110		0.9618
3.0800	0.111		0.9683
3.1200	0.112		0.9748
3.1600	0.112		0.9813
3.2000	0.113		0.9878
3.2400	0.114		0.9943
3.2800	0.114		1.0008
3.3200	0.115		1.0074
3.3600	0.115		1.0139
3.4000	0.115		1.0205
3.4400	0.115		1.0270
3.4800	0.116		1.0336
3.5200	0.116		1.0402
3.5600	0.117		1.0467
3.6000	0.117		1.0533
3.6400	0.118		1.0599
3.6800	0.119		1.0664
3.7200	0.120		1.0730
3.7600	0.120		1.0796
3.8000	0.121		1.0862
3.8400	0.121		1.0928
3.8800	0.121		1.0994
3.9200	0.121		1.1060
3.9600	0.122		1.1125
4.0000	0.122		1.1191
4.0400	0.123		1.1257
4.0800	0.124		1.1322
4.1200	0.124		1.1388
4.1600	0.125		1.1454
4.2000	0.126		1.1520
4.2400	0.126		1.1586
4.2800	0.126		1.1651
4.3200	0.126		1.1717
4.3600	0.126		1.1783
4.4000	0.127		1.1848
4.4400	0.127		1.1914
4.4800	0.128		1.1979
4.5200	0.129		1.2045
4.5600	0.130		1.2110
4.6000	0.130		1.2176
4.6400	0.131		1.2242
4.6800	0.131		1.2307
4.7200	0.131		1.2373
4.7600	0.131		1.2438
4.8000	0.131		1.2504
4.8400	0.132		1.2569
4.8800	0.133		1.2635
4.9200	0.134		1.2701
4.9600	0.135		1.2766
5.0000	0.135		1.2832
5.0400	0.136		1.2897
5.0800	0.136		1.2963
5.1200	0.136		1.3029
5.1600	0.137		1.3095
5.2000	0.137		1.3160
5.2400	0.138		1.3226
5.2800	0.139		1.3292
5.3200	0.141		1.3359
5.3600	0.141		1.3425
5.4000	0.142		1.3491
5.4400	0.142		1.3557
5.4800	0.143		1.3623
5.5200	0.144		1.3689
5.5600	0.144		1.3755
5.6000	0.145		1.3822
5.6400	0.145		1.3888
5.6800	0.146		1.3954
5.7200	0.147		1.4020
5.7600	0.148		1.4087
5.8000	0.149		1.4153
5.8400	0.149		1.4220
5.8800	0.150		1.4286
5.9200	0.151		1.4353
5.9600	0.151		1.4419
6.0000	0.152		1.4486
6.0400	0.153		1.4552
6.0800	0.154		1.4619
6.1200	0.154		1.4685
6.1600	0.155		1.4752
6.2000	0.156		1.4818
6.2400	0.156		1.4884
6.2800	0.157		1.4951
6.3200	0.159		1.5017
6.3600	0.159		1.5084
6.4000	0.160		1.5150
6.4400	0.160		1.5216
6.4800	0.161		1.5283
6.5200	0.161		1.5349
6.5600	0.162		1.5415
6.6000	0.163		1.5481
6.6400	0.164		1.5547
6.6800	0.165		1.5613
6.7200	0.166		1.5679
6.7600	0.166		1.5746
6.8000	0.167		1.5812
6.8400	0.167		1.5878
6.8800	0.168		1.5944
6.9200	0.169		1.6010
6.9600	0.169		1.6076
7.0000	0.171		1.6142
7.0400	0.171		1.6209
7.0800	0.172		1.6274
7.1200	0.173		1.6340
7.1600	0.173		1.6406
7.2000	0.174		1.6473
7.2400	0.174		1.6539
7.2800	0.175		1.6605
7.3200	0.176		1.6671
7.3600	0.178		1.6737
7.4000	0.179		1.6803
7.4400	0.180		1.6870
7.4800	0.181		1.6936
7.5200	0.182		1.7003
7.5600	0.182		1.7069
7.6000	0.182		1.7135
7.6400	0.183		1.7202
7.6800	0.184		1.7268
7.7200	0.185		1.7335
7.7600	0.187		1.7401
7.8000	0.188		1.7468
7.8400	0.190		1.7534
7.8800	0.191		1.7601
7.9200	0.192		1.7667
7.9600	0.192		1.7734
8.0000	0.193		1.7801
8.0400	0.194		1.7868
8.0800	0.195		1.7934
8.1200	0.196		1.8001
8.1600	0.197		1.8067
8.2000	0.199		1.8134
8.2400	0.200		1.8201
8.2800	0.201		1.8267
8.3200	0.201		1.8334
8.3600	0.202		1.8400
8.4000	0.203		1.8467
8.4400	0.204		1.8533
8.4800	0.205		1.8599
8.5200	0.206		1.8666
8.5600	0.208		1.8732
8.6000	0.208		1.8799
8.6400	0.209		1.8865
8.6800	0.210		1.8932
8.7200	0.211		1.8998
8.7600	0.212		1.9064
8.8000	0.213		1.9130
8.8400	0.214		1.9196
8.8800	0.214		1.9263
8.9200	0.215		1.9329
8.9600	0.216		1.9395
9.0000	0.217		1.9461
9.0400	0.218		1.9527
9.0800	0.220		1.9593
9.1200	0.221		1.9659
9.1600	0.222		1.9726
9.2000	0.223		1.9792
9.2400	0.223		1.9858
9.2800	0.224		1.9925
9.3200	0.225		1.9991
9.3600	0.226		2.0057
9.4000	0.227		2.0132
9.4400	0.228		2.0198
9.4800	0.229		2.0265
9.5200	0.230		2.0331
9.5600	0.231		2.0398
9.6000	0.232		2.0464
9.6400	0.234		2.0531
9.6800	0.236		2.0597
9.7200	0.238		2.0664
9.7600	0.239		2.0731
9.8000	0.239		2.0798
9.8400	0.240		2.0864
9.8800	0.241		2.0931
9.9200	0.242		2.0998
9.9600	0.243		2.1064
10.0000	0.244		2.1131
10.0400	0.246		2.1198
10.0800	0.248		2.1265
10.1200	0.249		2.1332
10.1600	0.251		2.1399
10.2000	0.252		2.1466
10.2400	0.253		2.1533
10.2800	0.254		2.1599
10.3200	0.255		2.1666
10.3600	0.256		2.1733
10.4000	0.257		2.1800
10.4400	0.258		2.1867
10.4800	0.260		2.1933
10.5200	0.261		2.2000
10.5600	0.262		2.2066
10.6000	0.264		2.2133
10.6400	0.265		2.2199
10.6800	0.266		2.2266
10.7200	0.267		2.2333
10.7600	0.268		2.2399
10.8000	0.269		2.2465
10.8400	0.270		2.2532
10.8800	0.271		2.2598
10.9200	0.273		2.2664
10.9600	0.274		2.2731
11.0000	0.276		2.2797
11.0400	0.277		2.2863
11.0800	0.278		2.2929
11.1200	0.278		2.2995
11.1600	0.279		2.3061
11.2000	0.280		2.3127
11.2400	0.281		2.3194
11.2800	0.282		2.3260
11.3200	0.284		2.3326
11.3600	0.285		2.3393
11.4000	0.286		2.3459
11.4400	0.287		2.3525
11.4800	0.288		2.3591
11.5200	0.289		2.3657
11.5600	0.291		2.3723
11.6000	0.292		2.3790
11.6400	0.293		2.3856
11.6800	0.294		2.3922
11.7200	0.295		2.3988
11.7600	0.296		2.4055
11.8000	0.298		2.4121
11.8400	0.299		2.4188
11.8800	0.300		2.4255
11.9200	0.301		2.4321
11.9600	0.302		2.4388
12.0000	0.304		2.4454
12.0400	0.305		2.4521
12.0800	0.306		2.4588
12.1200	0.308		2.4654
12.1600	0.309		2.4721
12.2000	0.311		2.4788
12.2400	0.312		2.4855
12.2800	0.314		2.4921
12.3200	0.315		2.4988
12.3600	0.317		2.5055
12.4000	0.318		2.5122
12.4400	0.318		2.5188
12.4800	0.320		2.5255
12.5200	0.321		2.5322
12.5600	0.323		2.5389
12.6000	0.325		2.5456
12.6400	0.326		2.5522
12.6800	0.327		2.5589
12.7200	0.328		2.5655
12.7600	0.329		2.5722
12.8000	0.330		2.5789
12.8400	0.332		2.5855
12.8800	0.333		2.5922
12.9200	0.335		2.5988
12.9600	0.336		2.6055
13.0000	0.337		2.6122
13.0400	0.338		2.6188
13.0800	0.339		2.6255
13.1200	0.340		2.6321
13.1600	0.341		2.6387
13.2000	0.342		2.6454
13.2400	0.344		2.6520
13.2800	0.346		2.6586
13.3200	0.347		2.6653
13.3600	0.349		2.6719
13.4000	0.350		2.6786
13.4400	0.351		2.6853
13.4800	0.351		2.6919
13.5200	0.352		2.6986
13.5600	0.353		2.7052
13.6000	0.355		2.7119
13.6400	0.356		2.7186
13.6800	0.358		2.7252
13.7200	0.360		2.7319
13.7600	0.361		2.7386
13.8000	0.362		2.7452
13.8400	0.363		2.7519
13.8800	0.363		2.7585
13.9200	0.365		2.7652
13.9600	0.366		2.7719
14.0000	0.368		2.7786
14.0400	0.370		2.7853
14.0800	0.371		2.7920
14.1200	0.372		2.7986
14.1600	0.374		2.8053
14.2000	0.375		2.8120
14.2400	0.377		2.8187
14.2800	0.378		2.8254
14.3200	0.380		2.8320
14.3600	0.381		2.8387
14.4000	0.382		2.8454
14.4400	0.384		2.8521
14.4800	0.385		2.8588
14.5200	0.387		2.8655
14.5600	0.388		2.8722
14.6000	0.390		2.8789
14.6400	0.391		2.8855
14.6800	0.393		2.8922
14.7200	0.394		2.8989
14.7600	0.396		2.9056
14.8000	0.397		2.9122
14.8400	0.399		2.9189
14.8800	0.400		2.9256
14.9200	0.401		2.9322
14.9600	0.402		2.9388
15.0000	0.404		2.9455
15.0400	0.406		2.9522
15.0800	0.407		2.9588
15.1200	0.409		2.9655
15.1600	0.410		2.9721
15.2000	0.411		2.9788
15.2400	0.412		2.9854
15.2800	0.414		2.9921
15.3200	0.415		2.9987
15.3600	0.416		3.0053
15.4000	0.417		3.0120
15.4400	0.418		3.0186
15.4800	0.420		3.0252
15.5200	0.422		3.0319
15.5600	0.423		3.0385
15.6000	0.424		3.0452
15.6400	0.426		3.0519
15.6800	0.427		3.0585
15.7200	0.428		3.0651
15.7600	0.429		3.0718
15.8000	0.430		3.0785
15.8400	0.432		3.0851
15.8800	0.434		3.0918
15.9200	0.436		3.0984
15.9600	0.437		3.1051
16.0000	0.439		3.1117
16.0400	0.440		3.1184
16.0800	0.441		3.1251
16.1200	0.442		3.1317
16.1600	0.444		3.1393
16.2000	0.445		3.1451
16.2400	0.446		3.1526
16.2800	0.448		3.1585
16.3200	0.450		3.1660
16.3600	0.451		3.1718
16.4000	0.453		3.1794
16.4400	0.455		3.1852
16.4800	0.457		3.1928
16.5200	0.458		3.1986
16.5600	0.459		3.2061
16.6000	0.460		3.2128
16.6400	0.462		3.2194
16.6800	0.464		3.2261
16.7200	0.467		3.2328
16.7600	0.469		3.2395
16.8000	0.470		3.2462
16.8400	0.472		3.2529
16.8800	0.473		3.2596
16.9200	0.474		3.2663
16.9600	0.475		3.2729
17.0000	0.476		3.2796
17.0400	0.478		3.2862
17.0800	0.480		3.2929
17.1200	0.482		3.2995
17.1600	0.484		3.3062
17.2000	0.486		3.3128
17.2400	0.487		3.3195
17.2800	0.488		3.3262
17.3200	0.489		3.3328
17.3600	0.490		3.3395
17.4000	0.491		3.3461
17.4400	0.493		3.3528
17.4800	0.495		3.3594
17.5200	0.497		3.3660
17.5600	0.499		3.3727
17.6000	0.500		3.3793
17.6400	0.501		3.3859
17.6800	0.502		3.3926
17.7200	0.503		3.3992
17.7600	0.504		3.4058
17.8000	0.506		3.4125
17.8400	0.508		3.4192
17.8800	0.510		3.4258
17.9200	0.512		3.4325
17.9600	0.513		3.4391
18.0000	0.514		3.4458
18.0400	0.515		3.4524
18.0800	0.517		3.4591
18.1200	0.519		3.4657
18.1600	0.520		3.4724
18.2000	0.522		3.4791
18.2400	0.524		3.4857
18.2800	0.526		3.4924
18.3200	0.528		3.4991
18.3600	0.529		3.5057
18.4000	0.531		3.5124
18.4400	0.533		3.5191
18.4800	0.534		3.5258
18.5200	0.536		3.5325
18.5600	0.537		3.5392
18.6000	0.539		3.5458
18.6400	0.541		3.5525
18.6800	0.542		3.5592
18.7200	0.544		3.5659
18.7600	0.545		3.5726
18.8000	0.547		3.5792
18.8400	0.549		3.5859
18.8800	0.551		3.5926
18.9200	0.552		3.5993
18.9600	0.554		3.6060
19.0000	0.555		3.6127
19.0400	0.557		3.6194
19.0800	0.559		3.6261
19.1200	0.562		3.6327
19.1600	0.563		3.6394
19.2000	0.565		3.6460
19.2400	0.566		3.6527
19.2800	0.568		3.6594
19.3200	0.570		3.6660
19.3600	0.572		3.6727
19.4000	0.573		3.6793
19.4400	0.576		3.6860
19.4800	0.577		3.6927
19.5200	0.579		3.6993
19.5600	0.580		3.7060
19.6000	0.582		3.7126
19.6400	0.583		3.7193
19.6800	0.584		3.7260
19.7200	0.586		3.7326
19.7600	0.588		3.7393
19.8000	0.590		3.7459
19.8400	0.591		3.7526
19.8800	0.593		3.7593
19.9200	0.594		3.7660
19.9600	0.595		3.7726
20.0000	0.597		3.7793
20.0400	0.599		3.7860
20.0800	0.601		3.7927
20.1200	0.603		3.7993
20.1600	0.605		3.8060
20.2000	0.607		3.8127
20.2400	0.608		3.8194
20.2800	0.609		3.8260
20.3200	0.610		3.8327
20.3600	0.612		3.8394
20.4000	0.614		3.8460
20.4400	0.616		3.8527
20.4800	0.618		3.8593
20.5200	0.620		3.8660
20.5600	0.622		3.8726
20.6000	0.624		3.8793
20.6400	0.625		3.8859
20.6800	0.626		3.8925
20.7200	0.628		3.8991
20.7600	0.629		3.9058
20.8000	0.631		3.9124
20.8400	0.633		3.9190
20.8800	0.635		3.9256
20.9200	0.638		3.9322
20.9600	0.639		3.9388
21.0000	0.641		3.9454
21.0400	0.642		3.9520
21.0800	0.644		3.9586
21.1200	0.645		3.9653
21.1600	0.647		3.9719
21.2000	0.649		3.9785
21.2400	0.651		3.9851
21.2800	0.654		3.9917
21.3200	0.655		3.9983
21.3600	0.657		4.0049
21.4000	0.659		4.0115
21.4400	0.660		4.0181
21.4800	0.662		4.0247
21.5200	0.663		4.0314
21.5600	0.666		4.0380
21.6000	0.668		4.0446
21.6400	0.670		4.0513
21.6800	0.672		4.0579
21.7200	0.673		4.0645
21.7600	0.675		4.0712
21.8000	0.676		4.0778
21.8400	0.678		4.0845
21.8800	0.679		4.0911
21.9200	0.681		4.0978
21.9600	0.683		4.1044
22.0000	0.686		4.1111
22.0400	0.688		4.1177
22.0800	0.690		4.1244
22.1200	0.691		4.1310
22.1600	0.693		4.1377
22.2000	0.694		4.1444
22.2400	0.695		4.1511
22.2800	0.697		4.1577
22.3200	0.699		4.1644
22.3600	0.701		4.1711
22.4000	0.704		4.1777
22.4400	0.706		4.1844
22.4800	0.708		4.1911
22.5200	0.710		4.1978
22.5600	0.711		4.2044
22.6000	0.712		4.2111
22.6400	0.713		4.2178
22.6800	0.715		4.2244
22.7200	0.717		4.2312
22.7600	0.720		4.2378
22.8000	0.722		4.2446
22.8400	0.724		4.2512
22.8800	0.726		4.2580
22.9200	0.728		4.2646
22.9600	0.729		4.2713
23.0000	0.731		4.2780
23.0400	0.733		4.2847
23.0800	0.735		4.2914
23.1200	0.737		4.2981
23.1600	0.739		4.3048
23.2000	0.741		4.3115
23.2400	0.743		4.3182
23.2800	0.745		4.3249
23.3200	0.747		4.3316
23.3600	0.748		4.3383
23.4000	0.750		4.3450
23.4400	0.752		4.3517
23.4800	0.755		4.3584
23.5200	0.757		4.3650
23.5600	0.759		4.3717
23.6000	0.760		4.3784
23.6400	0.762		4.3851
23.6800	0.764		4.3925
23.7200	0.766		4.3992
23.7600	0.769		4.4059
23.8000	0.770		4.4125
23.8400	0.772		4.4192
23.8800	0.774		4.4258
23.9200	0.775		4.4324
23.9600	0.778		4.4391
24.0000	0.780		4.4457
24.0400	0.782		4.4524
24.0800	0.784		4.4590
24.1200	0.785		4.4656
24.1600	0.786		4.4722
24.2000	0.788		4.4788
24.2400	0.789		4.4855
24.2800	0.791		4.4921
24.3200	0.793		4.4987
24.3600	0.796		4.5053
24.4000	0.798		4.5119
24.4400	0.800		4.5186
24.4800	0.802		4.5252
24.5200	0.803		4.5319
24.5600	0.805		4.5385
24.6000	0.806		4.5451
24.6400	0.808		4.5517
24.6800	0.812		4.5584
24.7200	0.817		4.5650
24.7600	0.822		4.5717
24.8000	0.826		4.5784
24.8400	0.829		4.5850
24.8800	0.832		4.5917
24.9200	0.835		4.5984
24.9600	0.838		4.6050
25.0100	0.843		4.6134
25.0700	0.850		4.6234
25.1300	0.856		4.6334
25.1900	0.862		4.6434
25.2500	0.867		4.6535
25.3100	0.872		4.6635
25.3700	0.877		4.6735
25.4300	0.883		4.6836
25.4900	0.889		4.6936
25.5500	0.895		4.7036
25.6100	0.902		4.7137
25.6700	0.907		4.7237
25.7300	0.911		4.7337
25.7900	0.914		4.7437
25.8500	0.919		4.7537
25.9100	0.925		4.7637
25.9700	0.930		4.7737
26.0300	0.936		4.7836
26.0900	0.940		4.7936
26.1500	0.945		4.8036
26.2100	0.949		4.8136
26.2700	0.952		4.8235
26.3300	0.956		4.8335
26.3900	0.961		4.8435
26.4500	0.967		4.8534
26.5100	0.972		4.8634
26.5700	0.975		4.8734
26.6300	0.979		4.8835
26.6900	0.982		4.8935
26.7500	0.987		4.9034
26.8100	0.993		4.9134
26.8700	0.999		4.9235
26.9300	1.001		4.9335
26.9900	1.005		4.9435
27.0500	1.009		4.9535
27.1100	1.014		4.9636
27.1700	1.020		4.9736
27.2300	1.026		4.9837
27.2900	1.028		4.9937
27.3500	1.030		5.0038
27.4100	1.032		5.0138
27.4700	1.034		5.0239
27.5300	1.036		5.0339
27.5900	1.039		5.0439
27.6500	1.042		5.0540
27.7100	1.044		5.0640
27.7700	1.046		5.0740
27.8300	1.049		5.0840
27.8900	1.052		5.0940
27.9500	1.054		5.1040
28.0100	1.056		5.1139
28.0700	1.058		5.1239
28.1300	1.060		5.1339
28.1900	1.063		5.1438
28.2500	1.066		5.1538
28.3100	1.068		5.1637
28.3700	1.070		5.1737
28.4300	1.072		5.1836
28.4900	1.074		5.1936
28.5500	1.076		5.2035
28.6100	1.079		5.2135
28.6700	1.082		5.2234
28.7300	1.085		5.2334
28.7900	1.086		5.2433
28.8500	1.089		5.2533
28.9100	1.091		5.2633
28.9700	1.095		5.2733
29.0300	1.098		5.2833
29.0900	1.100		5.2933
29.1500	1.102		5.3033
29.2100	1.104		5.3134
29.2700	1.108		5.3234
29.3300	1.111		5.3334
29.3900	1.114		5.3435
29.4500	1.117		5.3535
29.5100	1.120		5.3636
29.5700	1.122		5.3736
29.6300	1.124		5.3837
29.6900	1.128		5.3937
29.7500	1.132		5.4037
29.8100	1.135		5.4138
29.8700	1.137		5.4238
29.9300	1.140		5.4339
29.9900	1.142		5.4438
30.0500	1.145		5.4538
30.1100	1.148		5.4638
30.1700	1.151		5.4737
30.2300	1.154		5.4837
30.2900	1.158		5.4937
30.3500	1.161		5.5036
30.4100	1.163		5.5136
30.4700	1.166		5.5243
30.5300	1.168		5.5334
30.5900	1.172		5.5433
30.6500	1.175		5.5533
30.7100	1.178		5.5640
30.7700	1.181		5.5739
30.8300	1.183		5.5839
30.8900	1.186		5.5938
30.9500	1.189		5.6037
31.0100	1.192		5.6137
31.0700	1.196		5.6236
31.1300	1.199		5.6336
31.1900	1.202		5.6435
31.2500	1.205		5.6535
31.3100	1.207		5.6635
31.3700	1.210		5.6734
31.4300	1.214		5.6834
31.4900	1.239		5.6935
31.5500	1.289		5.7034
31.6100	1.319		5.7135
31.6700	1.343		5.7235
31.7300	1.367		5.7335
31.7900	1.391		5.7435
31.8500	1.404		5.7535
31.9100	1.419		5.7635
31.9700	1.434		5.7736
32.0300	1.443		5.7836
32.0900	1.445		5.7936
32.1500	1.450		5.8036
32.2100	1.462		5.8136
32.2700	1.476		5.8235
32.3300	1.482		5.8335
32.3900	1.483		5.8435
32.4500	1.484		5.8535
32.5100	1.487		5.8635
32.5700	1.493		5.8734
32.6300	1.501		5.8834
32.6900	1.505		5.8934
32.7500	1.505		5.9034
32.8100	1.504		5.9133
32.8700	1.506		5.9232
32.9300	1.511		5.9332
32.9900	1.518		5.9432
33.0500	1.524		5.9531
33.1100	1.525		5.9631
33.1700	1.525		5.9731
33.2300	1.528		5.9831
33.2900	1.535		5.9931
33.3500	1.542		6.0030
33.4100	1.547		6.0130
33.4700	1.548		6.0230
33.5300	1.549		6.0330
33.5900	1.551		6.0430
33.6500	1.556		6.0530
33.7100	1.562		6.0630
33.7700	1.565		6.0731
33.8300	1.568		6.0831
33.8900	1.571		6.0931
33.9500	1.571		6.1031
34.0100	1.573		6.1131
34.0700	1.576		6.1231
34.1300	1.579		6.1332
34.1900	1.582		6.1432
34.2500	1.584		6.1532
34.3100	1.586		6.1632
34.3700	1.588		6.1732
34.4300	1.592		6.1832
34.4900	1.595		6.1932
34.5500	1.597		6.2031
34.6100	1.599		6.2131
34.6700	1.601		6.2231
34.7300	1.604		6.2331
34.7900	1.608		6.2430
34.8500	1.611		6.2530
34.9100	1.614		6.2629
34.9700	1.615		6.2729
35.0300	1.616		6.2828
35.0900	1.618		6.2928
35.1500	1.623		6.3027
35.2100	1.628		6.3127
35.2700	1.633		6.3227
35.3300	1.635		6.3327
35.3900	1.635		6.3427
35.4500	1.637		6.3526
35.5100	1.641		6.3626
35.5700	1.647		6.3726
35.6300	1.652		6.3826
35.6900	1.653		6.3926
35.7500	1.655		6.4026
35.8100	1.657		6.4126
35.8700	1.660		6.4227
35.9300	1.664		6.4327
35.9900	1.669		6.4427
36.0500	1.674		6.4528
36.1100	1.677		6.4628
36.1700	1.679		6.4729
36.2300	1.682		6.4829
36.2900	1.685		6.4930
36.3500	1.687		6.5030
36.4100	1.690		6.5131
36.4700	1.692		6.5231
36.5300	1.694		6.5332
36.5900	1.696		6.5432
36.6500	1.697		6.5532
36.7100	1.699		6.5632
36.7700	1.701		6.5732
36.8300	1.704		6.5833
36.8900	1.706		6.5933
36.9500	1.708		6.6033
37.0100	1.710		6.6133
37.0700	1.711		6.6233
37.1300	1.713		6.6332
37.1900	1.716		6.6440
37.2500	1.718		6.6531
37.3100	1.720		6.6631
37.3700	1.722		6.6730
37.4300	1.725		6.6838
37.4900	1.727		6.6930
37.5500	1.729		6.7029
37.6100	1.731		6.7129
37.6700	1.733		6.7237
37.7300	1.736		6.7328
37.7900	1.739		6.7428
37.8500	1.742		6.7528
37.9100	1.744		6.7636
37.9700	1.747		6.7736
38.0300	1.749		6.7836
38.0900	1.752		6.7936
38.1500	1.755		6.8036
38.2100	1.759		6.8136
38.2700	1.761		6.8236
38.3300	1.763		6.8337
38.3900	1.766		6.8436
38.4500	1.769		6.8537
38.5100	1.772		6.8637
38.5700	1.775		6.8737
38.6300	1.779		6.8838
38.6900	1.781		6.8938
38.7500	1.784		6.9038
38.8100	1.788		6.9138
38.8700	1.791		6.9238
38.9300	1.793		6.9338
38.9900	1.796		6.9438
39.0500	1.799		6.9538
39.1100	1.803		6.9638
39.1700	1.806		6.9738
39.2300	1.809		6.9838
39.2900	1.811		6.9937
39.3500	1.813		7.0037
39.4100	1.817		7.0137
39.4700	1.821		7.0236
39.5300	1.824		7.0336
39.5900	1.828		7.0435
39.6500	1.830		7.0535
39.7100	1.833		7.0635
39.7700	1.836		7.0734
39.8300	1.840		7.0834
39.8900	1.843		7.0934
39.9500	1.846		7.1034
40.0100	1.850		7.1134
40.0700	1.853		7.1233
40.1300	1.856		7.1333
40.1900	1.860		7.1433
40.2500	1.863		7.1533
40.3100	1.866		7.1633
40.3700	1.869		7.1733
40.4300	1.878		7.1834
40.4900	1.986		7.1934
40.5500	2.063		7.2034
40.6100	2.107		7.2134
40.6700	2.126		7.2234
40.7300	2.134		7.2334
40.9100	2.165		7.2635
40.9700	2.173		7.2735
41.0300	2.182		7.2834
41.0900	2.188		7.2934
41.1500	2.189		7.3034
41.2100	2.189		7.3134
41.2700	2.191		7.3234
41.3300	2.196		7.3333
41.3900	2.205		7.3433
41.4500	2.214		7.3532
41.5100	2.216		7.3632
41.5700	2.215		7.3731
41.6300	2.216		7.3831
41.6900	2.218		7.3930
41.7500	2.222		7.4030
41.8100	2.228		7.4129
41.8700	2.230		7.4229
41.9300	2.231		7.4329
41.9900	2.234		7.4429
42.0500	2.240		7.4528
42.1100	2.244		7.4628
42.1700	2.245		7.4728
42.2300	2.248		7.4827
42.2900	2.252		7.4927
42.3500	2.257		7.5027
42.4100	2.262		7.5128
42.4700	2.266		7.5228
42.5300	2.269		7.5328
42.5900	2.274		7.5428
42.6500	2.280		7.5529
42.7100	2.286		7.5629
42.7700	2.289		7.5729
42.8300	2.291		7.5830
42.8900	2.292		7.5931
42.9500	2.294		7.6032
43.0100	2.298		7.6132
43.0700	2.303		7.6233
43.1300	2.305		7.6333
43.1900	2.307		7.6434
43.2500	2.307		7.6533
43.3100	2.309		7.6634
43.3700	2.312		7.6734
43.4300	2.317		7.6834
43.4900	2.320		7.6934
43.5500	2.322		7.7033
43.6100	2.325		7.7133
43.6700	2.327		7.7232
43.7300	2.330		7.7331
43.7900	2.332		7.7429
43.8500	2.334		7.7528
43.9100	2.337		7.7627
43.9700	2.341		7.7726
44.0300	2.346		7.7825
44.0900	2.349		7.7924
44.1500	2.351		7.8022
44.2100	2.353		7.8121
44.2700	2.356		7.8220
44.3300	2.360		7.8319
44.3900	2.365		7.8419
44.4500	2.370		7.8518
44.5100	2.373		7.8618
44.5700	2.375		7.8717
44.6300	2.378		7.8817
44.6900	2.382		7.8917
44.7500	2.388		7.9025
44.8100	2.393		7.9117
44.8700	2.397		7.9218
44.9300	2.400		7.9318
44.9900	2.404		7.9427
45.0500	2.408		7.9528
45.1100	2.413		7.9629
45.1700	2.417		7.9729
45.2300	2.422		7.9829
45.2900	2.427		7.9930
45.3500	2.430		8.0030
45.4100	2.433		8.0130
45.4700	2.435		8.0231
45.5300	2.437		8.0331
45.5900	2.440		8.0431
45.6500	2.442		8.0531
45.7100	2.444		8.0631
45.7700	2.446		8.0731
45.8300	2.448		8.0831
45.8900	2.451		8.0931
45.9500	2.453		8.1031
46.0100	2.455		8.1130
46.0700	2.457		8.1230
46.1300	2.460		8.1331
46.1900	2.463		8.1430
46.2500	2.465		8.1531
46.3100	2.468		8.1631
46.3700	2.470		8.1730
46.4300	2.473		8.1830
46.4900	2.475		8.1930
46.5500	2.478		8.2030
46.6100	2.481		8.2131
46.6700	2.484		8.2231
46.7300	2.486		8.2331
46.7900	2.489		8.2432
46.8500	2.492		8.2532
46.9100	2.496		8.2632
46.9700	2.499		8.2733
47.0300	2.502		8.2833
47.0900	2.504		8.2933
47.1500	2.508		8.3033
47.2100	2.511		8.3133
47.2700	2.515		8.3233
47.3300	2.517		8.3333
47.3900	2.520		8.3433
47.4500	2.523		8.3533
47.5100	2.527		8.3632
47.5700	2.530		8.3732
47.6300	2.534		8.3832
47.6900	2.537		8.3931
47.7500	2.540		8.4031
47.8100	2.543		8.4130
47.8700	2.546		8.4230
47.9300	2.550		8.4330
47.9900	2.553		8.4429
48.0500	2.557		8.4528
48.1100	2.560		8.4628
48.1700	2.563		8.4727
48.2300	2.567		8.4827
48.2900	2.571		8.4926
48.3500	2.574		8.5026
48.4100	2.578		8.5126
48.4700	2.581		8.5226
48.5300	2.584		8.5325
48.5900	2.588		8.5425
48.6500	2.592		8.5525
48.7100	2.595		8.5625
48.7700	2.630		8.5725
48.8300	2.725		8.5825
48.8900	2.778		8.5925
48.9500	2.807		8.6025
49.0100	2.830		8.6126
49.0700	2.855		8.6225
49.1300	2.879		8.6326
49.1900	2.893		8.6425
49.2500	2.897		8.6526
49.3100	2.898		8.6626
49.3700	2.905		8.6726
49.4300	2.915		8.6826
49.4900	2.926		8.6927
49.5500	2.932		8.7027
49.6100	2.934		8.7127
49.6700	2.934		8.7227
49.7300	2.937		8.7328
49.7900	2.945		8.7427
49.8500	2.958		8.7527
49.9100	2.967		8.7627
49.9700	2.968		8.7727
50.0300	2.968		8.7827
50.0900	2.968		8.7927
50.1500	2.972		8.8027
50.2100	2.978		8.8127
50.2700	2.984		8.8226
50.3300	2.988		8.8326
50.3900	2.990		8.8426
50.4500	2.991		8.8526
50.5100	2.993		8.8625
50.5700	2.996		8.8725
50.6300	3.001		8.8825
50.6900	3.007		8.8925
50.7500	3.013		8.9024
50.8100	3.016		8.9124
50.8700	3.018		8.9224
50.9300	3.020		8.9323
50.9900	3.025		8.9423
51.0500	3.032		8.9523
51.1100	3.038		8.9623
51.1700	3.043		8.9722
51.2300	3.045		8.9822
51.2900	3.047		8.9923
51.3500	3.049		9.0022
51.4100	3.052		9.0122
51.4700	3.056		9.0231
51.5300	3.059		9.0322
51.5900	3.062		9.0423
51.6500	3.064		9.0523
51.7100	3.067		9.0623
51.7700	3.071		9.0723
51.8300	3.075		9.0823
51.8900	3.078		9.0923
51.9500	3.080		9.1023
52.0100	3.083		9.1123
52.0700	3.087		9.1223
52.1300	3.092		9.1332
52.1900	3.095		9.1432
52.2500	3.097		9.1531
52.3100	3.100		9.1631
52.3700	3.105		9.1731
52.4300	3.109		9.1831
52.4900	3.113		9.1931
52.5500	3.116		9.2031
52.6100	3.118		9.2130
52.6700	3.122		9.2230
52.7300	3.127		9.2330
52.7900	3.131		9.2430
52.8500	3.135		9.2530
52.9100	3.138		9.2630
52.9700	3.141		9.2729
53.0300	3.145		9.2829
53.0900	3.150		9.2929
53.1500	3.154		9.3028
53.2100	3.158		9.3128
53.2700	3.163		9.3229
53.3300	3.168		9.3328
53.3900	3.171		9.3428
53.4500	3.176		9.3528
53.5100	3.182		9.3628
53.5700	3.186		9.3728
53.6300	3.189		9.3828
53.6900	3.193		9.3928
53.7500	3.197		9.4028
53.8100	3.200		9.4128
53.8700	3.203		9.4229
53.9300	3.205		9.4329
53.9900	3.207		9.4428
54.0500	3.209		9.4528
54.1100	3.212		9.4628
54.1700	3.214		9.4728
54.2300	3.217		9.4828
54.2900	3.221		9.4927
54.3500	3.224		9.5027
54.4100	3.226		9.5127
54.4700	3.228		9.5226
54.5300	3.231		9.5326
54.5900	3.234		9.5426
54.6500	3.237		9.5525
54.7100	3.239		9.5625
54.7700	3.242		9.5724
54.8300	3.245		9.5824
54.8900	3.248		9.5923
54.9500	3.252		9.6024
55.0100	3.255		9.6123
55.0700	3.257		9.6223
55.1300	3.260		9.6323
55.1900	3.262		9.6422
55.2500	3.267		9.6522
55.3100	3.350		9.6622
55.3700	3.433		9.6722
55.4300	3.459		9.6823
55.4900	3.452		9.6923
55.5500	3.455		9.7023
55.6100	3.488		9.7123
55.6700	3.536		9.7224
55.7300	3.563		9.7324
55.7900	3.563		9.7424
55.8500	3.556		9.7524
55.9100	3.555		9.7625
55.9700	3.561		9.7725
56.0300	3.574		9.7826
56.0900	3.586		9.7926
56.1500	3.589		9.8026
56.2100	3.584		9.8127
56.2700	3.585		9.8227
56.3300	3.593		9.8327
56.3900	3.598		9.8427
56.4500	3.602		9.8528
56.5100	3.609		9.8627
56.5700	3.613		9.8728
56.6300	3.612		9.8828
56.6900	3.612		9.8927
56.7500	3.616		9.9027
56.8100	3.621		9.9127
56.8700	3.624		9.9227
56.9300	3.626		9.9326
56.9900	3.628		9.9426
57.0500	3.629		9.9526
57.1100	3.632		9.9626
57.1700	3.638		9.9726
57.2300	3.646		9.9825
57.2900	3.650		9.9925
57.3500	3.649		10.0024
57.4100	3.649		10.0124
57.4700	3.655		10.0223
57.5300	3.665		10.0323
57.5900	3.675		10.0423
57.6500	3.681		10.0523
57.7100	3.680		10.0623
57.7700	3.678		10.0723
57.8300	3.680		10.0823
57.8900	3.687		10.0923
57.9500	3.693		10.1023
58.0100	3.696		10.1123
58.0700	3.698		10.1224
58.1300	3.698		10.1324
58.1900	3.699		10.1424
58.2500	3.702		10.1524
58.3100	3.708		10.1624
58.3700	3.713		10.1724
58.4300	3.715		10.1824
58.4900	3.717		10.1924
58.5500	3.719		10.2024
58.6100	3.723		10.2132
58.6700	3.727		10.2224
58.7300	3.731		10.2323
58.7900	3.736		10.2423
58.8500	3.739		10.2531
58.9100	3.741		10.2622
58.9700	3.744		10.2722
59.0300	3.747		10.2821
59.0900	3.751		10.2921
59.1500	3.755		10.3029
59.2100	3.760		10.3120
59.2700	3.764		10.3220
59.3300	3.767		10.3328
59.3900	3.770		10.3429
59.4500	3.774		10.3528
59.5100	3.778		10.3628
59.5700	3.782		10.3728
59.6300	3.786		10.3828
59.6900	3.790		10.3928
59.7500	3.795		10.4028
59.8100	3.800		10.4128
59.8700	3.805		10.4229
59.9300	3.808		10.4329
59.9900	3.811		10.4429
60.0500	3.816		10.4530
60.1100	3.822		10.4630
60.1700	3.827		10.4730
60.2300	3.830		10.4830
60.2900	3.832		10.4931
60.3500	3.835		10.5031
60.4100	3.837		10.5131
60.4700	3.841		10.5231
60.5300	3.844		10.5331
60.5900	3.846		10.5431
60.6500	3.847		10.5531
60.7100	3.849		10.5630
60.7700	3.852		10.5730
60.8300	3.856		10.5830
60.8900	3.859		10.5930
60.9500	3.861		10.6029
61.0100	3.863		10.6129
61.0700	3.866		10.6228
61.1300	3.869		10.6327
61.1900	3.873		10.6426
61.2500	3.876		10.6525
61.3100	3.878		10.6625
61.3700	3.881		10.6724
61.4300	3.883		10.6824
61.4900	3.886		10.6923
61.5500	3.892		10.7023
61.6100	3.939		10.7123
61.6700	3.981		10.7222
61.7300	4.006		10.7322
61.7900	4.022		10.7422
61.8500	4.040		10.7522
61.9100	4.062		10.7622
61.9700	4.080		10.7722
62.0300	4.096		10.7822
62.0900	4.105		10.7922
62.1500	4.109		10.8023
62.2100	4.117		10.8123
62.2700	4.130		10.8223
62.3300	4.144		10.8323
62.3900	4.159		10.8424
62.4500	4.170		10.8524
62.5100	4.173		10.8624
62.5700	4.172		10.8725
62.6400	4.175		10.8842
62.6900	4.182		10.8925
62.7400	4.189		10.9008
62.7900	4.194		10.9091
62.8400	4.197		10.9175
62.8900	4.197		10.9258
62.9400	4.196		10.9341
62.9900	4.197		10.9424
63.0400	4.202		10.9507
63.0900	4.209		10.9590
63.1400	4.218		10.9674
63.1900	4.224		10.9756
63.2400	4.225		10.9839
63.2900	4.223		10.9922
63.3400	4.222		11.0005
63.3900	4.226		11.0087
63.4400	4.233		11.0171
63.4900	4.242		11.0253
63.5400	4.250		11.0336
63.5900	4.255		11.0419
63.6400	4.254		11.0503
63.6900	4.252		11.0586
63.7400	4.252		11.0669
63.7900	4.259		11.0752
63.8400	4.265		11.0835
63.8900	4.271		11.0918
63.9400	4.274		11.1001
63.9900	4.274		11.1084
64.0400	4.274		11.1167
64.0900	4.276		11.1251
64.1400	4.279		11.1334
64.1900	4.284		11.1418
64.2400	4.288		11.1501
64.2900	4.291		11.1585
64.3400	4.292		11.1668
64.3900	4.293		11.1752
64.4400	4.295		11.1835
64.4900	4.298		11.1919
64.5400	4.302		11.2002
64.5900	4.307		11.2086
64.6400	4.312		11.2169
64.6900	4.315		11.2253
64.7400	4.316		11.2337
64.7900	4.316		11.2420
64.8400	4.318		11.2504
64.8900	4.321		11.2587
64.9400	4.327		11.2671
64.9900	4.333		11.2754
65.0400	4.337		11.2837
65.0900	4.339		11.2920
65.1400	4.339		11.3004
65.1900	4.340		11.3087
65.2400	4.343		11.3170
65.2900	4.349		11.3253
65.3400	4.355		11.3337
65.3900	4.361		11.3420
65.4400	4.364		11.3503
65.4900	4.365		11.3586
65.5400	4.366		11.3669
65.5900	4.367		11.3752
65.6400	4.371		11.3835
65.6900	4.377		11.3918
65.7400	4.387		11.4001
65.7900	4.398		11.4085
65.8400	4.403		11.4168
65.8900	4.406		11.4260
65.9400	4.409		11.4336
65.9900	4.414		11.4419
66.0400	4.422		11.4502
66.0900	4.431		11.4586
66.1400	4.441		11.4670
66.1900	4.450		11.4753
66.2400	4.457		11.4837
66.2900	4.462		11.4929
66.3400	4.466		11.5005
66.3900	4.471		11.5089
66.4400	4.478		11.5181
66.4900	4.486		11.5264
66.5400	4.494		11.5348
66.5900	4.500		11.5431
66.6400	4.504		11.5515
66.6900	4.508		11.5598
66.7400	4.513		11.5681
66.7900	4.519		11.5765
66.8400	4.526		11.5848
66.8900	4.534		11.5931
66.9400	4.541		11.6014
66.9900	4.547		11.6097
67.0400	4.550		11.6180
67.0900	4.553		11.6263
67.1400	4.555		11.6345
67.1900	4.558		11.6428
67.2400	4.561		11.6510
67.2900	4.564		11.6593
67.3400	4.568		11.6675
67.3900	4.571		11.6758
67.4400	4.574		11.6840
67.4900	4.576		11.6923
67.5400	4.579		11.7006
67.5900	4.582		11.7088
67.6400	4.587		11.7171
67.6900	4.591		11.7253
67.7400	4.595		11.7336
67.7900	4.597		11.7419
67.8400	4.599		11.7502
67.8900	4.602		11.7585
67.9400	4.607		11.7668
67.9900	4.612		11.7752
68.0400	4.616		11.7835
68.0900	4.619		11.7918
68.1400	4.621		11.8001
68.1900	4.624		11.8085
68.2400	4.627		11.8168
68.2900	4.631		11.8252
68.3400	4.635		11.8335
68.3900	4.640		11.8419
68.4400	4.645		11.8503
68.4900	4.649		11.8586
68.5400	4.652		11.8670
68.5900	4.655		11.8754
68.6400	4.658		11.8838
68.6900	4.663		11.8921
68.7400	4.668		11.9005
68.7900	4.672		11.9089
68.8400	4.677		11.9173
68.8900	4.681		11.9256
68.9400	4.685		11.9340
68.9900	4.688		11.9424
69.0400	4.692		11.9508
69.0900	4.697		11.9592
69.1400	4.701		11.9675
69.1900	4.705		11.9759
69.2400	4.709		11.9843
69.2900	4.713		11.9926
69.3400	4.718		12.0010
69.3900	4.722		12.0093
69.4400	4.727		12.0176
69.4900	4.731		12.0260
69.5400	4.736		12.0343
69.5900	4.738		12.0426
69.6400	4.739		12.0510
69.6900	4.742		12.0593
69.7400	4.744		12.0676
69.7900	4.747		12.0759
69.8400	4.749		12.0842
69.8900	4.751		12.0925
69.9400	4.753		12.1008
69.9900	4.754		12.1091
70.0400	4.756		12.1174
70.0900	4.759		12.1256
70.1400	4.761		12.1339
70.1900	4.764		12.1422
70.2400	4.767		12.1505
70.2900	4.769		12.1588
70.3400	4.771		12.1671
70.3900	4.773		12.1753
70.4400	4.776		12.1836
70.4900	4.779		12.1919
70.5400	4.781		12.2002
70.5900	4.783		12.2085
70.6400	4.786		12.2168
70.6900	4.788		12.2251
70.7400	4.791		12.2334
70.7900	4.793		12.2417
70.8400	4.806		12.2500
70.8900	4.894		12.2584
70.9400	4.945		12.2667
70.9900	4.965		12.2750
71.0400	4.976		12.2833
71.0900	4.992		12.2917
71.1400	5.013		12.3000
71.1900	5.034		12.3084
71.2400	5.054		12.3167
71.2900	5.070		12.3250
71.3400	5.074		12.3334
71.3900	5.072		12.3417
71.4400	5.071		12.3501
71.4900	5.073		12.3584
71.5400	5.080		12.3667
71.5900	5.087		12.3750
71.6400	5.093		12.3833
71.6900	5.099		12.3917
71.7400	5.104		12.4000
71.7900	5.105		12.4083
71.8400	5.105		12.4166
71.8900	5.107		12.4249
71.9400	5.116		12.4332
71.9900	5.124		12.4415
72.0400	5.128		12.4498
72.0900	5.130		12.4581
72.1400	5.130		12.4664
72.1900	5.130		12.4746
72.2400	5.133		12.4829
72.2900	5.138		12.4912
72.3400	5.143		12.4995
72.3900	5.146		12.5078
72.4400	5.147		12.5162
72.4900	5.149		12.5245
72.5400	5.151		12.5328
72.5900	5.153		12.5411
72.6400	5.157		12.5495
72.6900	5.161		12.5578
72.7400	5.165		12.5661
72.7900	5.169		12.5745
72.8400	5.173		12.5828
72.8900	5.177		12.5912
72.9400	5.180		12.6004
72.9900	5.182		12.6079
73.0400	5.186		12.6163
73.0900	5.192		12.6247
73.1400	5.199		12.6330
73.1900	5.204		12.6414
73.2400	5.205		12.6498
73.2900	5.206		12.6581
73.3400	5.207		12.6674
73.3900	5.210		12.6750
73.4400	5.214		12.6833
73.4900	5.217		12.6926
73.5400	5.220		12.7009
73.5900	5.223		12.7093
73.6400	5.224		12.7176
73.6900	5.226		12.7259
73.7400	5.227		12.7343
73.7900	5.229		12.7426
73.8400	5.232		12.7509
73.8900	5.236		12.7592
73.9400	5.239		12.7675
73.9900	5.241		12.7758
74.0400	5.242		12.7841
74.0900	5.245		12.7924
74.1400	5.248		12.8007
74.1900	5.252		12.8090
74.2400	5.254		12.8172
74.2900	5.256		12.8255
74.3400	5.259		12.8337
74.3900	5.262		12.8420
74.4400	5.264		12.8503
74.4900	5.268		12.8586
74.5400	5.272		12.8668
74.5900	5.275		12.8752
74.6400	5.277		12.8835
74.6900	5.279		12.8918
74.7400	5.282		12.9000
74.7900	5.285		12.9083
74.8400	5.289		12.9167
74.8900	5.293		12.9250
74.9400	5.297		12.9333
74.9900	5.302		12.9417
75.0400	5.304		12.9500
75.0900	5.306		12.9584
75.1400	5.309		12.9667
75.1900	5.313		12.9751
75.2400	5.317		12.9834
75.2900	5.322		12.9918
75.3400	5.326		13.0002
75.3900	5.330		13.0086
75.4400	5.333		13.0170
75.4900	5.336		13.0254
75.5400	5.340		13.0338
75.5900	5.344		13.0422
75.6400	5.348		13.0506
75.6900	5.351		13.0589
75.7400	5.356		13.0673
75.7900	5.360		13.0757
75.8400	5.364		13.0841
75.8900	5.366		13.0924
75.9400	5.369		13.1007
75.9900	5.373		13.1091
76.0400	5.377		13.1174
76.0900	5.382		13.1258
76.1400	5.386		13.1341
76.1900	5.391		13.1424
76.2400	5.395		13.1508
76.2900	5.398		13.1591
76.3400	5.402		13.1674
76.3900	5.406		13.1757
76.4400	5.409		13.1840
76.4900	5.413		13.1923
76.5400	5.416		13.2006
76.5900	5.420		13.2088
76.6400	5.425		13.2172
76.6900	5.430		13.2254
76.7400	5.433		13.2338
76.7900	5.436		13.2421
76.8400	5.439		13.2504
76.8900	5.443		13.2587
76.9400	5.448		13.2670
76.9900	5.453		13.2753
77.0400	5.458		13.2836
77.0900	5.462		13.2919
77.1400	5.466		13.3003
77.1900	5.469		13.3086
77.2400	5.471		13.3169
77.2900	5.473		13.3253
77.3400	5.476		13.3336
77.3900	5.479		13.3419
77.4400	5.481		13.3503
77.4900	5.484		13.3586
77.5400	5.486		13.3670
77.5900	5.487		13.3753
77.6400	5.489		13.3837
77.6900	5.492		13.3920
77.7400	5.495		13.4004
77.7900	5.497		13.4087
77.8400	5.500		13.4171
77.8900	5.502		13.4254
77.9400	5.504		13.4338
77.9900	5.507		13.4421
78.0400	5.509		13.4504
78.0900	5.511		13.4588
78.1400	5.513		13.4671
78.1900	5.515		13.4754
78.2400	5.518		13.4837
78.2900	5.521		13.4920
78.3400	5.525		13.5003
78.3900	5.527		13.5087
78.4400	5.529		13.5169
78.4900	5.532		13.5253
78.5400	5.534		13.5335
78.5900	5.537		13.5419
78.6400	5.539		13.5501
78.6900	5.542		13.5584
78.7400	5.545		13.5667
78.7900	5.548		13.5750
78.8400	5.551		13.5833
78.8900	5.553		13.5916
78.9400	5.556		13.6000
78.9900	5.558		13.6083
79.0400	5.561		13.6166
79.0900	5.564		13.6249
79.1400	5.567		13.6332
79.1900	5.570		13.6415
79.2400	5.573		13.6499
79.2900	5.576		13.6582
79.3400	5.579		13.6665
79.3900	5.582		13.6749
79.4400	5.585		13.6832
79.4900	5.588		13.6916
79.5400	5.591		13.6999
79.5900	5.655		13.7083
79.6400	5.739		13.7166
79.6900	5.790		13.7250
79.7400	5.809		13.7333
79.7900	5.816		13.7417
79.8400	5.830		13.7500
79.8900	5.850		13.7584
79.9400	5.870		13.7668
79.9900	5.884		13.7751
80.0400	5.894		13.7835
80.0900	5.897		13.7918
80.1400	5.896		13.8002
80.1900	5.896		13.8085
80.2400	5.897		13.8177
80.2900	5.904		13.8252
80.3400	5.916		13.8335
80.3900	5.931		13.8426
80.4400	5.941		13.8501
80.4900	5.941		13.8584
80.5400	5.935		13.8666
80.5900	5.931		13.8750
80.6400	5.934		13.8841
80.6900	5.943		13.8923
80.7400	5.949		13.9006
80.7900	5.954		13.9088
80.8400	5.957		13.9171
80.8900	5.957		13.9254
80.9400	5.957		13.9336
80.9900	5.957		13.9419
81.0400	5.959		13.9502
81.0900	5.964		13.9585
81.1400	5.970		13.9668
81.1900	5.974		13.9751
81.2400	5.977		13.9834
81.2900	5.980		13.9917
81.3400	5.980		14.0000
81.3900	5.981		14.0083
81.4400	5.984		14.0166
81.4900	5.990		14.0249
81.5400	5.998		14.0332
81.5900	6.002		14.0415
81.6400	6.003		14.0499
81.6900	6.004		14.0582
81.7400	6.008		14.0666
81.7900	6.013		14.0749
81.8400	6.020		14.0832
81.8900	6.026		14.0916
81.9400	6.030		14.0999
81.9900	6.032		14.1082
82.0400	6.032		14.1166
82.0900	6.034		14.1250
82.1400	6.037		14.1334
82.1900	6.041		14.1417
82.2400	6.044		14.1501
82.2900	6.047		14.1584
82.3400	6.048		14.1667
82.3900	6.050		14.1751
82.4400	6.051		14.1834
82.4900	6.053		14.1917
82.5400	6.056		14.2000
82.5900	6.059		14.2084
82.6400	6.063		14.2167
82.6900	6.065		14.2250
82.7400	6.067		14.2334
82.7900	6.069		14.2417
82.8400	6.071		14.2500
82.8900	6.074		14.2583
82.9400	6.077		14.2666
82.9900	6.080		14.2749
83.0400	6.083		14.2832
83.0900	6.085		14.2915
83.1400	6.087		14.2998
83.1900	6.090		14.3081
83.2400	6.094		14.3164
83.2900	6.097		14.3248
83.3400	6.099		14.3331
83.3900	6.101		14.3413
83.4400	6.103		14.3497
83.4900	6.107		14.3580
83.5400	6.111		14.3663
83.5900	6.114		14.3746
83.6400	6.116		14.3829
83.6900	6.121		14.3912
83.7400	6.125		14.3996
83.7900	6.129		14.4079
83.8400	6.131		14.4162
83.8900	6.133		14.4246
83.9400	6.137		14.4329
83.9900	6.141		14.4412
84.0400	6.145		14.4496
84.0900	6.147		14.4579
84.1400	6.150		14.4663
84.1900	6.155		14.4746
84.2400	6.159		14.4830
84.2900	6.163		14.4913
84.3400	6.165		14.4997
84.3900	6.168		14.5080
84.4400	6.173		14.5164
84.4900	6.178		14.5247
84.5400	6.181		14.5331
84.5900	6.183		14.5414
84.6400	6.184		14.5497
84.6900	6.186		14.5580
84.7400	6.187		14.5664
84.7900	6.189		14.5747
84.8400	6.192		14.5831
84.8900	6.194		14.5914
84.9400	6.197		14.5997
84.9900	6.199		14.6080
85.0400	6.201		14.6163
85.0900	6.202		14.6246
85.1400	6.204		14.6329
85.1900	6.205		14.6412
85.2400	6.208		14.6495
85.2900	6.210		14.6579
85.3400	6.213		14.6662
85.3900	6.215		14.6745
85.4400	6.217		14.6828
85.4900	6.219		14.6912
85.5400	6.221		14.6995
85.5900	6.222		14.7078
85.6400	6.225		14.7161
85.6900	6.228		14.7245
85.7400	6.231		14.7328
85.7900	6.234		14.7411
85.8400	6.236		14.7495
85.8900	6.238		14.7578
85.9400	6.240		14.7662
85.9900	6.242		14.7745
86.0400	6.245		14.7829
86.0900	6.247		14.7912
86.1400	6.250		14.7996
86.1900	6.253		14.8080
86.2400	6.255		14.8163
86.2900	6.258		14.8247
86.3400	6.260		14.8330
86.3900	6.263		14.8414
86.4400	6.267		14.8497
86.4900	6.269		14.8581
86.5400	6.272		14.8665
86.5900	6.274		14.8748
86.6400	6.277		14.8832
86.6900	6.280		14.8915
86.7400	6.283		14.8999
86.7900	6.286		14.9082
86.8400	6.288		14.9166
86.8900	6.291		14.9249
86.9400	6.294		14.9333
86.9900	6.297		14.9416
87.0400	6.300		14.9507
87.0900	6.303		14.9582
87.1400	6.305		14.9665
87.1900	6.308		14.9749
87.2400	6.311		14.9832
87.2900	6.314		14.9914
87.3400	6.316		14.9998
87.3900	6.319		15.0080
87.4400	6.322		15.0172
87.4900	6.325		15.0246
87.5400	6.356		15.0330
87.5900	6.399		15.0413
87.6400	6.427		15.0496
87.6900	6.446		15.0588
87.7400	6.468		15.0663
87.7900	6.494		15.0754
87.8400	6.522		15.0837
87.8900	6.536		15.0920
87.9400	6.550		15.1003
87.9900	6.562		15.1087
88.0400	6.572		15.1170
88.0900	6.577		15.1253
88.1400	6.579		15.1337
88.1900	6.581		15.1420
88.2400	6.589		15.1504
88.2900	6.601		15.1587
88.3400	6.614		15.1671
88.3900	6.624		15.1755
88.4400	6.629		15.1838
88.4900	6.631		15.1921
88.5400	6.633		15.2005
88.5900	6.637		15.2089
88.6400	6.643		15.2172
88.6900	6.647		15.2256
88.7400	6.650		15.2340
88.7900	6.651		15.2423
88.8400	6.655		15.2507
88.8900	6.660		15.2590
88.9400	6.665		15.2674
88.9900	6.668		15.2758
89.0400	6.670		15.2841
89.0900	6.673		15.2925
89.1400	6.678		15.3008
89.1900	6.683		15.3092
89.2400	6.688		15.3175
89.2900	6.692		15.3258
89.3400	6.696		15.3342
89.3900	6.698		15.3425
89.4400	6.700		15.3508
89.4900	6.702		15.3591
89.5400	6.704		15.3674
89.5900	6.709		15.3757
89.6400	6.715		15.3840
89.6900	6.723		15.3923
89.7400	6.727		15.4006
89.7900	6.729		15.4089
89.8400	6.729		15.4172
89.8900	6.729		15.4254
89.9400	6.732		15.4337
89.9900	6.735		15.4419
90.0400	6.739		15.4502
90.0900	6.742		15.4584
90.1400	6.743		15.4667
90.1900	6.744		15.4749
90.2400	6.744		15.4832
90.2900	6.746		15.4914
90.3400	6.749		15.4997
90.3900	6.753		15.5080
90.4400	6.758		15.5163
90.4900	6.761		15.5245
90.5400	6.764		15.5328
90.5900	6.765		15.5411
90.6400	6.765		15.5495
90.6900	6.767		15.5577
90.7400	6.770		15.5660
90.7900	6.775		15.5744
90.8400	6.780		15.5828
90.8900	6.783		15.5911
90.9400	6.785		15.5994
90.9900	6.787		15.6077
91.0400	6.790		15.6161
91.0900	6.794		15.6244
91.1400	6.797		15.6328
91.1900	6.800		15.6411
91.2400	6.803		15.6495
91.2900	6.806		15.6578
91.3400	6.809		15.6661
91.3900	6.812		15.6745
91.4400	6.815		15.6828
91.4900	6.819		15.6911
91.5400	6.822		15.6995
91.5900	6.825		15.7078
91.6400	6.828		15.7161
91.6900	6.831		15.7245
91.7400	6.834		15.7328
91.7900	6.837		15.7411
91.8400	6.840		15.7494
91.8900	6.843		15.7577
91.9400	6.846		15.7660
91.9900	6.849		15.7743
92.0400	6.853		15.7827
92.0900	6.856		15.7910
92.1400	6.860		15.7993
92.1900	6.863		15.8076
92.2400	6.866		15.8160
92.2900	6.868		15.8243
92.3400	6.870		15.8326
92.3900	6.872		15.8409
92.4400	6.875		15.8493
92.4900	6.877		15.8577
92.5400	6.879		15.8660
92.5900	6.881		15.8744
92.6400	6.882		15.8827
92.6900	6.884		15.8911
92.7400	6.886		15.8994
92.7900	6.888		15.9078
92.8400	6.890		15.9162
92.8900	6.892		15.9245
92.9400	6.895		15.9329
92.9900	6.897		15.9412
93.0400	6.899		15.9496
93.0900	6.901		15.9580
93.1400	6.902		15.9663
93.1900	6.904		15.9746
93.2400	6.906		15.9829
93.2900	6.909		15.9913
93.3400	6.912		15.9995
93.3900	6.915		16.0078
93.4400	6.916		16.0161
93.4900	6.918		16.0244
93.5400	6.919		16.0327
93.5900	6.922		16.0410
93.6400	6.924		16.0492
93.6900	6.927		16.0575
93.7400	6.930		16.0658
93.7900	6.932		16.0740
93.8400	6.934		16.0823
93.8900	6.936		16.0906
93.9400	6.938		16.0989
93.9900	6.940		16.1071
94.0400	6.943		16.1154
94.0900	6.946		16.1237
94.1400	6.948		16.1320
94.1900	6.951		16.1411
94.2400	6.953		16.1486
94.2900	6.955		16.1569
94.3400	6.958		16.1652
94.3900	6.960		16.1735
94.4400	6.963		16.1818
94.4900	6.966		16.1901
94.5400	6.968		16.1984
94.5900	6.971		16.2076
94.6400	6.974		16.2151
94.6900	6.977		16.2235
94.7400	6.979		16.2327
94.7900	6.982		16.2402
94.8400	6.984		16.2486
94.8900	6.987		16.2569
94.9400	6.990		16.2661
94.9900	6.993		16.2745
95.0400	6.996		16.2829
95.0900	6.999		16.2912
95.1400	7.001		16.2996
95.1900	7.004		16.3080
95.2400	7.007		16.3164
95.2900	7.010		16.3247
95.3400	7.013		16.3331
95.3900	7.026		16.3414
95.4400	7.118		16.3498
95.4900	7.180		16.3581
95.5400	7.214		16.3664
95.5900	7.227		16.3748
95.6400	7.233		16.3831
95.6900	7.236		16.3915
95.7400	7.245		16.3998
95.7900	7.267		16.4082
95.8400	7.293		16.4165
95.8900	7.309		16.4248
95.9400	7.312		16.4332
95.9900	7.311		16.4415
96.0400	7.307		16.4498
96.0900	7.303		16.4581
96.1400	7.305		16.4665
96.1900	7.316		16.4748
96.2400	7.332		16.4831
96.2900	7.342		16.4914
96.3400	7.341		16.4998
96.3900	7.336		16.5082
96.4400	7.335		16.5165
96.4900	7.340		16.5248
96.5400	7.347		16.5332
96.5900	7.352		16.5415
96.6400	7.356		16.5499
96.6900	7.357		16.5582
96.7400	7.357		16.5666
96.7900	7.358		16.5749
96.8400	7.362		16.5833
96.8900	7.368		16.5916
96.9400	7.372		16.6000
96.9900	7.376		16.6083
97.0400	7.378		16.6167
97.0900	7.379		16.6250
97.1400	7.379		16.6333
97.1900	7.381		16.6417
97.2400	7.387		16.6500
97.2900	7.394		16.6583
97.3400	7.401		16.6667
97.3900	7.404		16.6750
97.4400	7.404		16.6834
97.4900	7.403		16.6917
97.5400	7.403		16.7000
97.5900	7.406		16.7083
97.6400	7.414		16.7166
97.6900	7.421		16.7249
97.7400	7.426		16.7333
97.7900	7.428		16.7416
97.8400	7.428		16.7499
97.8900	7.429		16.7582
97.9400	7.430		16.7665
97.9900	7.433		16.7748
98.0400	7.437		16.7832
98.0900	7.440		16.7914
98.1400	7.441		16.7998
98.1900	7.441		16.8081
98.2400	7.441		16.8164
98.2900	7.443		16.8247
98.3400	7.446		16.8330
98.3900	7.450		16.8413
98.4400	7.455		16.8496
98.4900	7.457		16.8580
98.5400	7.458		16.8663
98.5900	7.459		16.8747
98.6400	7.460		16.8830
98.6900	7.463		16.8913
98.7400	7.466		16.8997
98.7900	7.469		16.9080
98.8400	7.472		16.9164
98.8900	7.475		16.9247
98.9400	7.478		16.9330
98.9900	7.480		16.9414
99.0400	7.481		16.9498
99.0900	7.483		16.9581
99.1400	7.485		16.9665
99.1900	7.490		16.9748
99.2400	7.496		16.9832
99.2900	7.501		16.9915
99.3400	7.504		16.9998
99.3900	7.504		17.0082
99.4400	7.505		17.0165
99.4900	7.506		17.0249
99.5400	7.509		17.0333
99.5900	7.513		17.0416
99.6400	7.519		17.0499
99.6900	7.524		17.0583
99.7400	7.528		17.0666
99.7900	7.530		17.0749
99.8400	7.532		17.0832
99.8900	7.532		17.0915
99.9400	7.533		17.0998
99.9900	7.537		17.1081
100.0400	7.542		17.1164
100.0900	7.548		17.1247
[truncated: 3,000 more rows]
