# Supplementary material for: Enhanced mechanical, thermal and biocompatible nature of dual component electrospun nanocomposite for bone tissue engineering
Source: PeerJ. 2019 May 27;7:e6986. doi: 10.7717/peerj.6986 (PMC6542347; doi:10.7717/peerj.6986)
Supplement: Dataset S3 [file peerj-07-6986-s003.zip › Tensile/PU CANOLA OIL (3).txt]

sec	AD1:N		X:mm
0.0400	0.050		1.9005
0.0800	0.050		1.9071
0.1200	0.050		1.9137
0.1600	0.050		1.9203
0.2000	0.050		1.9269
0.2400	0.051		1.9335
0.2800	0.051		1.9401
0.3200	0.051		1.9468
0.3600	0.051		1.9534
0.4000	0.051		1.9600
0.4400	0.051		1.9666
0.4800	0.051		1.9733
0.5200	0.051		1.9799
0.5600	0.051		1.9865
0.6000	0.052		1.9931
0.6400	0.052		1.9998
0.6800	0.053		2.0064
0.7200	0.053		2.0130
0.7600	0.053		2.0197
0.8000	0.053		2.0263
0.8400	0.052		2.0330
0.8800	0.052		2.0396
0.9200	0.053		2.0463
0.9600	0.054		2.0530
1.0000	0.055		2.0596
1.0400	0.056		2.0663
1.0800	0.056		2.0730
1.1200	0.056		2.0796
1.1600	0.056		2.0863
1.2000	0.056		2.0930
1.2400	0.056		2.0997
1.2800	0.056		2.1064
1.3200	0.057		2.1131
1.3600	0.058		2.1197
1.4000	0.059		2.1264
1.4400	0.059		2.1331
1.4800	0.060		2.1398
1.5200	0.060		2.1465
1.5600	0.060		2.1531
1.6000	0.060		2.1598
1.6400	0.060		2.1665
1.6800	0.061		2.1732
1.7200	0.061		2.1799
1.7600	0.061		2.1865
1.8000	0.062		2.1932
1.8400	0.062		2.1998
1.8800	0.063		2.2065
1.9200	0.063		2.2131
1.9600	0.064		2.2198
2.0000	0.064		2.2265
2.0400	0.064		2.2331
2.0800	0.064		2.2398
2.1200	0.064		2.2464
2.1600	0.064		2.2530
2.2000	0.065		2.2597
2.2400	0.065		2.2663
2.2800	0.066		2.2729
2.3200	0.066		2.2795
2.3600	0.066		2.2861
2.4000	0.066		2.2927
2.4400	0.065		2.2993
2.4800	0.065		2.3060
2.5200	0.065		2.3126
2.5600	0.066		2.3192
2.6000	0.067		2.3258
2.6400	0.067		2.3324
2.6800	0.067		2.3391
2.7200	0.067		2.3457
2.7600	0.067		2.3523
2.8000	0.067		2.3589
2.8400	0.068		2.3655
2.8800	0.068		2.3722
2.9200	0.069		2.3788
2.9600	0.069		2.3854
3.0000	0.070		2.3920
3.0400	0.070		2.3986
3.0800	0.070		2.4053
3.1200	0.071		2.4119
3.1600	0.071		2.4186
3.2000	0.071		2.4252
3.2400	0.072		2.4319
3.2800	0.072		2.4386
3.3200	0.072		2.4452
3.3600	0.073		2.4519
3.4000	0.073		2.4585
3.4400	0.074		2.4652
3.4800	0.074		2.4719
3.6400	0.076		2.4986
3.6800	0.077		2.5053
3.7200	0.077		2.5120
3.7600	0.077		2.5187
3.8000	0.077		2.5253
3.8400	0.078		2.5320
3.8800	0.079		2.5387
3.9200	0.080		2.5453
3.9600	0.080		2.5520
4.0000	0.080		2.5587
4.0400	0.080		2.5654
4.0800	0.080		2.5720
4.1200	0.080		2.5786
4.1600	0.081		2.5853
4.2000	0.081		2.5920
4.2400	0.082		2.5987
4.2800	0.083		2.6053
4.3200	0.083		2.6120
4.3600	0.083		2.6186
4.4000	0.083		2.6253
4.4400	0.083		2.6319
4.4800	0.083		2.6386
4.5200	0.083		2.6452
4.5600	0.084		2.6518
4.6000	0.084		2.6585
4.6400	0.085		2.6651
4.6800	0.085		2.6718
4.7200	0.085		2.6784
4.7600	0.085		2.6851
4.8000	0.086		2.6917
4.8400	0.086		2.6984
4.8800	0.086		2.7051
4.9200	0.087		2.7117
4.9600	0.087		2.7184
5.0000	0.088		2.7251
5.0400	0.089		2.7317
5.0800	0.089		2.7384
5.1200	0.089		2.7450
5.1600	0.090		2.7517
5.2000	0.090		2.7584
5.2400	0.091		2.7650
5.2800	0.091		2.7717
5.3200	0.092		2.7784
5.3600	0.092		2.7851
5.4000	0.092		2.7917
5.4400	0.093		2.7984
5.4800	0.093		2.8051
5.5200	0.093		2.8118
5.5600	0.094		2.8185
5.6000	0.094		2.8251
5.6400	0.095		2.8318
5.6800	0.096		2.8385
5.7200	0.096		2.8460
5.7600	0.097		2.8518
5.8000	0.098		2.8594
5.8400	0.098		2.8652
5.8800	0.098		2.8728
5.9200	0.098		2.8786
5.9600	0.099		2.8861
6.0000	0.099		2.8919
6.0400	0.100		2.8994
6.0800	0.101		2.9053
6.1200	0.102		2.9127
6.1600	0.102		2.9186
6.2000	0.103		2.9260
6.2400	0.103		2.9318
6.2800	0.103		2.9393
6.3200	0.103		2.9451
6.3600	0.103		2.9526
6.4000	0.104		2.9585
6.4400	0.105		2.9659
6.4800	0.105		2.9717
6.5200	0.106		2.9792
6.5600	0.107		2.9859
6.6000	0.107		2.9925
6.6400	0.107		2.9991
6.6800	0.107		3.0058
6.7200	0.107		3.0124
6.7600	0.107		3.0190
6.8000	0.108		3.0257
6.8400	0.108		3.0323
6.8800	0.109		3.0390
6.9200	0.110		3.0456
6.9600	0.111		3.0523
7.0000	0.111		3.0589
7.0400	0.111		3.0656
7.0800	0.110		3.0723
7.1200	0.110		3.0789
7.1600	0.111		3.0856
7.2000	0.112		3.0923
7.2400	0.113		3.0989
7.2800	0.114		3.1056
7.3200	0.115		3.1123
7.3600	0.115		3.1190
7.4000	0.115		3.1256
7.4400	0.115		3.1323
7.4800	0.115		3.1390
7.5200	0.116		3.1457
7.5600	0.116		3.1524
7.6000	0.117		3.1591
7.6400	0.118		3.1658
7.6800	0.119		3.1725
7.7200	0.120		3.1792
7.7600	0.121		3.1859
7.8000	0.121		3.1926
7.8400	0.120		3.1993
7.8800	0.120		3.2060
7.9200	0.120		3.2127
7.9600	0.121		3.2193
8.0000	0.122		3.2261
8.0400	0.123		3.2327
8.0800	0.125		3.2395
8.1200	0.126		3.2461
8.1600	0.127		3.2528
8.2000	0.127		3.2595
8.2400	0.127		3.2662
8.2800	0.127		3.2729
8.3200	0.127		3.2795
8.3600	0.128		3.2862
8.4000	0.129		3.2928
8.4400	0.130		3.2995
8.4800	0.130		3.3061
8.5200	0.131		3.3128
8.5600	0.131		3.3195
8.6000	0.132		3.3261
8.6400	0.132		3.3327
8.6800	0.132		3.3394
8.7200	0.132		3.3461
8.7600	0.133		3.3527
8.8000	0.134		3.3594
8.8400	0.134		3.3660
8.8800	0.134		3.3726
8.9200	0.135		3.3793
8.9600	0.135		3.3859
9.0000	0.135		3.3925
9.0400	0.135		3.3992
9.0800	0.136		3.4058
9.1200	0.136		3.4125
9.1600	0.137		3.4191
9.2000	0.137		3.4258
9.2400	0.138		3.4324
9.2800	0.138		3.4391
9.3200	0.139		3.4457
9.3600	0.139		3.4524
9.4000	0.140		3.4590
9.4400	0.140		3.4657
9.4800	0.141		3.4723
9.5200	0.141		3.4790
9.5600	0.141		3.4856
9.6000	0.142		3.4923
9.6400	0.143		3.4990
9.6800	0.144		3.5056
9.7200	0.144		3.5123
9.7600	0.144		3.5190
9.8000	0.145		3.5257
9.8400	0.145		3.5324
9.8800	0.146		3.5390
9.9200	0.147		3.5457
9.9600	0.148		3.5524
10.0000	0.148		3.5591
10.0400	0.149		3.5657
10.0800	0.149		3.5724
10.1200	0.149		3.5791
10.1600	0.150		3.5858
10.2000	0.151		3.5925
10.2400	0.151		3.5992
10.2800	0.152		3.6059
10.3200	0.153		3.6125
10.3600	0.154		3.6192
10.4000	0.154		3.6259
10.4400	0.155		3.6326
10.4800	0.155		3.6392
10.5200	0.156		3.6459
10.5600	0.156		3.6526
10.6000	0.157		3.6592
10.6400	0.158		3.6659
10.6800	0.159		3.6725
10.7200	0.160		3.6792
10.7600	0.160		3.6859
10.8000	0.160		3.6925
10.8400	0.160		3.6992
10.8800	0.160		3.7059
10.9200	0.161		3.7125
10.9600	0.161		3.7192
11.0000	0.162		3.7259
11.0400	0.163		3.7325
11.0800	0.164		3.7392
11.1200	0.164		3.7459
11.1600	0.164		3.7525
11.2000	0.164		3.7592
11.2400	0.165		3.7659
11.2800	0.165		3.7726
11.3200	0.166		3.7793
11.3600	0.166		3.7859
11.4000	0.167		3.7926
11.4400	0.168		3.7993
11.4800	0.169		3.8060
11.5200	0.169		3.8126
11.5600	0.170		3.8193
11.6000	0.170		3.8260
11.6400	0.170		3.8326
11.6800	0.171		3.8393
11.7200	0.171		3.8459
11.7600	0.172		3.8526
11.8000	0.173		3.8592
11.8400	0.176		3.8659
11.8800	0.178		3.8725
11.9200	0.180		3.8792
11.9600	0.181		3.8858
12.0000	0.181		3.8924
12.0400	0.181		3.8991
12.0800	0.181		3.9057
12.1200	0.182		3.9122
12.1600	0.183		3.9189
12.2000	0.184		3.9255
12.2400	0.186		3.9321
12.2800	0.188		3.9386
12.3200	0.190		3.9453
12.3600	0.191		3.9519
12.4000	0.191		3.9585
12.4400	0.191		3.9651
12.4800	0.191		3.9717
12.5200	0.192		3.9783
12.5600	0.194		3.9849
12.6000	0.196		3.9916
12.6400	0.198		3.9982
12.6800	0.200		4.0048
12.7200	0.201		4.0114
12.7600	0.202		4.0180
12.8000	0.202		4.0246
12.8400	0.202		4.0312
12.8800	0.203		4.0379
12.9200	0.205		4.0445
12.9600	0.207		4.0511
13.0000	0.208		4.0578
13.0400	0.209		4.0644
13.0800	0.210		4.0710
13.1200	0.210		4.0777
13.1600	0.210		4.0843
13.2000	0.211		4.0910
13.2400	0.212		4.0984
13.2800	0.212		4.1043
13.3200	0.213		4.1117
13.3600	0.214		4.1176
13.4000	0.215		4.1250
13.4400	0.216		4.1309
13.4800	0.217		4.1384
13.5200	0.218		4.1442
13.5600	0.219		4.1517
13.6000	0.220		4.1576
13.6400	0.220		4.1651
13.6800	0.222		4.1717
13.7200	0.223		4.1784
13.7600	0.224		4.1851
13.8000	0.225		4.1918
13.8400	0.226		4.1984
13.8800	0.227		4.2051
13.9200	0.228		4.2118
13.9600	0.230		4.2184
14.0000	0.231		4.2251
14.0400	0.231		4.2318
14.0800	0.231		4.2385
14.1200	0.231		4.2452
14.1600	0.232		4.2519
14.2000	0.232		4.2586
14.2400	0.233		4.2653
14.2800	0.235		4.2720
14.3200	0.237		4.2787
14.3600	0.237		4.2854
14.4000	0.238		4.2921
14.4400	0.238		4.2988
14.4800	0.238		4.3055
14.5200	0.238		4.3121
14.5600	0.239		4.3189
14.6000	0.239		4.3256
14.6400	0.240		4.3323
14.6800	0.241		4.3389
14.7200	0.242		4.3456
14.7600	0.242		4.3523
14.8000	0.243		4.3590
14.8400	0.243		4.3657
14.8800	0.243		4.3723
14.9200	0.244		4.3790
14.9600	0.244		4.3856
15.0000	0.245		4.3923
15.0400	0.246		4.3990
15.0800	0.246		4.4056
15.1200	0.247		4.4123
15.1600	0.247		4.4189
15.2000	0.247		4.4255
15.2400	0.247		4.4322
15.2800	0.247		4.4388
15.3200	0.247		4.4455
15.3600	0.248		4.4521
15.4000	0.248		4.4587
15.4400	0.249		4.4653
15.4800	0.250		4.4719
15.5200	0.251		4.4785
15.5600	0.251		4.4851
15.6000	0.252		4.4918
15.6400	0.252		4.4984
15.6800	0.252		4.5050
15.7200	0.252		4.5117
15.7600	0.252		4.5183
15.8000	0.253		4.5249
15.8400	0.254		4.5316
15.8800	0.254		4.5382
15.9200	0.256		4.5448
15.9600	0.256		4.5515
16.0000	0.257		4.5581
16.0400	0.257		4.5647
16.0800	0.256		4.5714
16.1200	0.256		4.5780
16.1600	0.257		4.5847
16.2000	0.258		4.5914
16.2400	0.259		4.5980
16.2800	0.260		4.6047
16.3200	0.261		4.6114
16.3600	0.262		4.6181
16.4000	0.262		4.6247
16.4400	0.262		4.6314
16.4800	0.263		4.6381
16.5200	0.263		4.6448
16.5600	0.264		4.6515
16.6000	0.264		4.6581
16.6400	0.265		4.6649
16.6800	0.266		4.6715
16.7200	0.267		4.6783
16.7600	0.268		4.6849
16.8000	0.269		4.6917
16.8400	0.269		4.6983
16.8800	0.269		4.7051
16.9200	0.270		4.7117
16.9600	0.270		4.7184
17.0000	0.271		4.7251
17.0400	0.272		4.7318
17.0800	0.273		4.7385
17.1200	0.273		4.7452
17.1600	0.274		4.7518
17.2000	0.275		4.7585
17.2400	0.275		4.7652
17.2800	0.276		4.7718
17.3200	0.277		4.7785
17.3600	0.277		4.7851
17.4000	0.277		4.7918
17.4400	0.277		4.7985
17.4800	0.277		4.8051
17.5200	0.278		4.8118
17.5600	0.279		4.8184
17.6000	0.280		4.8251
17.6400	0.280		4.8317
17.6800	0.280		4.8384
17.7200	0.280		4.8451
17.7600	0.280		4.8517
17.8000	0.281		4.8584
17.8400	0.281		4.8651
17.8800	0.282		4.8717
17.9200	0.283		4.8784
17.9600	0.284		4.8851
18.0000	0.285		4.8918
18.0400	0.286		4.8984
18.0800	0.286		4.9051
18.1200	0.287		4.9117
18.1600	0.288		4.9184
18.2000	0.289		4.9251
18.2400	0.289		4.9318
18.2800	0.289		4.9385
18.3200	0.289		4.9451
18.3600	0.290		4.9518
18.4000	0.290		4.9585
18.4400	0.291		4.9652
18.4800	0.292		4.9719
18.5200	0.293		4.9786
18.5600	0.295		4.9853
18.6000	0.296		4.9920
18.6400	0.296		4.9987
18.6800	0.296		5.0054
18.7200	0.296		5.0121
18.7600	0.296		5.0188
18.8000	0.297		5.0255
18.8400	0.298		5.0322
18.8800	0.299		5.0389
18.9200	0.300		5.0456
18.9600	0.301		5.0523
19.0000	0.302		5.0589
19.0400	0.303		5.0656
19.0800	0.303		5.0723
19.1200	0.304		5.0790
19.1600	0.304		5.0856
19.2000	0.305		5.0923
19.2400	0.306		5.0989
19.2800	0.307		5.1055
19.3200	0.307		5.1122
19.3600	0.308		5.1188
19.4000	0.309		5.1255
19.4400	0.309		5.1321
19.4800	0.310		5.1388
19.5200	0.311		5.1454
19.5600	0.312		5.1521
19.6000	0.312		5.1587
19.6400	0.312		5.1653
19.6800	0.312		5.1720
19.7200	0.313		5.1786
19.7600	0.313		5.1852
19.8000	0.314		5.1918
19.8400	0.315		5.1984
19.8800	0.316		5.2051
19.9200	0.317		5.2117
19.9600	0.317		5.2183
20.0000	0.318		5.2250
20.0400	0.318		5.2316
20.0800	0.319		5.2383
20.1200	0.320		5.2449
20.1600	0.320		5.2516
20.2000	0.321		5.2591
20.2400	0.323		5.2649
20.2800	0.324		5.2724
20.3200	0.324		5.2782
20.3600	0.325		5.2857
20.4000	0.325		5.2915
20.4400	0.325		5.2991
20.4800	0.326		5.3049
20.5200	0.327		5.3124
20.5600	0.328		5.3183
20.6000	0.329		5.3249
20.6400	0.330		5.3317
20.8000	0.333		5.3593
20.8400	0.333		5.3660
20.8800	0.333		5.3727
20.9200	0.333		5.3794
20.9600	0.334		5.3861
21.0000	0.336		5.3927
21.0400	0.338		5.3994
21.0800	0.340		5.4061
21.1200	0.341		5.4128
21.1600	0.342		5.4195
21.2000	0.341		5.4262
21.2400	0.341		5.4329
21.2800	0.341		5.4396
21.3200	0.342		5.4462
21.3600	0.344		5.4528
21.4000	0.346		5.4595
21.4400	0.347		5.4661
21.4800	0.348		5.4727
21.5200	0.348		5.4794
21.5600	0.348		5.4860
21.6000	0.349		5.4927
21.6400	0.349		5.4993
21.6800	0.349		5.5059
21.7200	0.350		5.5126
21.7600	0.352		5.5192
21.8000	0.353		5.5258
21.8400	0.354		5.5324
21.8800	0.354		5.5391
21.9200	0.355		5.5457
21.9600	0.355		5.5523
22.0000	0.355		5.5589
22.0400	0.356		5.5655
22.0800	0.357		5.5721
22.1200	0.358		5.5787
22.1600	0.359		5.5854
22.2000	0.359		5.5920
22.2400	0.360		5.5986
22.2800	0.361		5.6052
22.3200	0.362		5.6119
22.3600	0.363		5.6185
22.4000	0.364		5.6251
22.4400	0.365		5.6318
22.4800	0.365		5.6384
22.5200	0.366		5.6450
22.5600	0.366		5.6517
22.6000	0.366		5.6583
22.6400	0.367		5.6650
22.6800	0.368		5.6716
22.7200	0.369		5.6783
22.7600	0.371		5.6850
22.8000	0.372		5.6916
22.8400	0.373		5.6983
22.8800	0.374		5.7050
22.9200	0.374		5.7117
22.9600	0.374		5.7183
23.0000	0.375		5.7250
23.0400	0.375		5.7317
23.0800	0.377		5.7383
23.1200	0.378		5.7450
23.1600	0.379		5.7517
23.2000	0.380		5.7584
23.2400	0.381		5.7651
23.2800	0.382		5.7718
23.3200	0.383		5.7784
23.3600	0.383		5.7851
23.4000	0.384		5.7918
23.4400	0.385		5.7984
23.4800	0.386		5.8051
23.5200	0.387		5.8118
23.5600	0.388		5.8184
23.6000	0.389		5.8251
23.6400	0.390		5.8317
23.6800	0.391		5.8384
23.7200	0.391		5.8450
23.7600	0.392		5.8517
23.8000	0.393		5.8583
23.8400	0.394		5.8650
23.8800	0.395		5.8717
23.9200	0.395		5.8783
23.9600	0.396		5.8849
24.0000	0.397		5.8916
24.0400	0.398		5.8982
24.0800	0.399		5.9048
24.1200	0.400		5.9115
24.1600	0.400		5.9181
24.2000	0.401		5.9247
24.2400	0.402		5.9314
24.2800	0.402		5.9380
24.3200	0.403		5.9447
24.3600	0.404		5.9513
24.4000	0.405		5.9580
24.4400	0.406		5.9646
24.4800	0.407		5.9713
24.5200	0.408		5.9779
24.5600	0.408		5.9846
24.6000	0.409		5.9912
24.6400	0.410		5.9979
24.6800	0.411		6.0045
24.7200	0.412		6.0112
24.7600	0.413		6.0179
24.8000	0.413		6.0245
24.8400	0.414		6.0311
24.8800	0.415		6.0378
24.9200	0.416		6.0445
24.9600	0.417		6.0512
25.0000	0.418		6.0579
25.0400	0.419		6.0645
25.0800	0.419		6.0712
25.1200	0.420		6.0779
25.1600	0.421		6.0846
25.2000	0.422		6.0912
25.2500	0.423		6.0996
25.3100	0.425		6.1096
25.3700	0.426		6.1196
25.4300	0.428		6.1296
25.4900	0.430		6.1397
25.5500	0.431		6.1497
25.6100	0.432		6.1597
25.6700	0.433		6.1697
25.7300	0.435		6.1796
25.7900	0.436		6.1896
25.8500	0.437		6.1996
25.9100	0.439		6.2096
25.9700	0.440		6.2195
26.0300	0.442		6.2295
26.0900	0.443		6.2395
26.1500	0.444		6.2494
26.2100	0.445		6.2594
26.2700	0.446		6.2693
26.3300	0.448		6.2793
26.3900	0.449		6.2892
26.4500	0.451		6.2992
26.5100	0.453		6.3091
26.5700	0.454		6.3191
26.6300	0.454		6.3291
26.6900	0.455		6.3391
26.7500	0.457		6.3491
26.8100	0.459		6.3591
26.8700	0.461		6.3691
26.9300	0.462		6.3791
26.9900	0.463		6.3891
27.0500	0.463		6.3991
27.1100	0.465		6.4091
27.1700	0.467		6.4200
27.2300	0.469		6.4292
27.2900	0.471		6.4392
27.3500	0.472		6.4493
27.4100	0.473		6.4602
27.4700	0.474		6.4694
27.5300	0.475		6.4794
27.5900	0.477		6.4895
27.6500	0.480		6.5004
27.7100	0.482		6.5096
27.7700	0.483		6.5196
27.8300	0.484		6.5305
27.8900	0.485		6.5398
27.9500	0.487		6.5506
28.0100	0.489		6.5606
28.0700	0.490		6.5706
28.1300	0.492		6.5807
28.1900	0.493		6.5907
28.2500	0.495		6.6007
28.3100	0.496		6.6107
28.3700	0.497		6.6206
28.4300	0.498		6.6306
28.4900	0.499		6.6405
28.5500	0.501		6.6505
28.6100	0.503		6.6604
28.6700	0.505		6.6704
28.7300	0.507		6.6804
28.7900	0.507		6.6903
28.8500	0.507		6.7003
28.9100	0.508		6.7103
28.9700	0.510		6.7202
29.0300	0.513		6.7302
29.0900	0.515		6.7401
29.1500	0.516		6.7501
29.2100	0.516		6.7601
29.2700	0.517		6.7701
29.3300	0.519		6.7801
29.3900	0.521		6.7901
29.4500	0.524		6.8001
29.5100	0.526		6.8101
29.5700	0.527		6.8202
29.6300	0.528		6.8302
29.6900	0.529		6.8402
29.7500	0.531		6.8502
29.8100	0.534		6.8602
29.8700	0.536		6.8703
29.9300	0.537		6.8803
29.9900	0.537		6.8903
30.0500	0.539		6.9004
30.1100	0.541		6.9104
30.1700	0.543		6.9203
30.2300	0.545		6.9303
30.2900	0.546		6.9404
30.3500	0.548		6.9503
30.4100	0.549		6.9603
30.4700	0.550		6.9703
30.5300	0.551		6.9803
30.5900	0.553		6.9903
30.6500	0.555		7.0002
30.7100	0.557		7.0102
30.7700	0.559		7.0201
30.8300	0.560		7.0301
30.8900	0.561		7.0401
30.9500	0.562		7.0500
31.0100	0.563		7.0600
31.0700	0.565		7.0700
31.1300	0.567		7.0799
31.1900	0.569		7.0899
31.2500	0.569		7.0999
31.3100	0.570		7.1099
31.3700	0.571		7.1198
31.4300	0.574		7.1298
31.4900	0.577		7.1398
31.5500	0.579		7.1498
31.6100	0.580		7.1598
31.6700	0.581		7.1699
31.7300	0.582		7.1798
31.7900	0.584		7.1899
31.8500	0.586		7.1999
31.9100	0.588		7.2099
31.9700	0.590		7.2199
32.0300	0.591		7.2300
32.0900	0.592		7.2400
32.1500	0.594		7.2500
32.2100	0.596		7.2600
32.2700	0.599		7.2700
32.3300	0.600		7.2800
32.3900	0.602		7.2899
32.4500	0.603		7.2999
32.5100	0.604		7.3099
32.5700	0.606		7.3199
32.6300	0.607		7.3299
32.6900	0.610		7.3398
32.7500	0.612		7.3498
32.8100	0.613		7.3597
32.8700	0.614		7.3697
32.9300	0.615		7.3796
32.9900	0.617		7.3896
33.0500	0.619		7.3995
33.1100	0.621		7.4095
33.1700	0.623		7.4194
33.2300	0.624		7.4294
33.2900	0.625		7.4394
33.3500	0.627		7.4493
33.4100	0.628		7.4593
33.4700	0.630		7.4693
33.5300	0.631		7.4793
33.5900	0.633		7.4892
33.6500	0.635		7.4992
33.7100	0.637		7.5092
33.7700	0.639		7.5193
33.8300	0.640		7.5293
33.8900	0.642		7.5393
33.9500	0.644		7.5493
34.0100	0.646		7.5594
34.0700	0.648		7.5694
34.1300	0.650		7.5795
34.1900	0.651		7.5896
34.2500	0.653		7.6005
34.3100	0.655		7.6097
34.3700	0.657		7.6198
34.4300	0.659		7.6298
34.4900	0.660		7.6407
34.5500	0.662		7.6499
34.6100	0.664		7.6599
34.6700	0.666		7.6699
34.7300	0.668		7.6808
34.7900	0.669		7.6899
34.8500	0.670		7.6999
34.9100	0.672		7.7106
34.9700	0.674		7.7197
35.0300	0.676		7.7296
35.0900	0.678		7.7403
35.1500	0.679		7.7502
35.2100	0.680		7.7601
35.2700	0.681		7.7700
35.3300	0.683		7.7798
35.3900	0.685		7.7897
35.4500	0.687		7.7996
35.5100	0.688		7.8095
35.5700	0.690		7.8194
35.6300	0.691		7.8293
35.6900	0.693		7.8392
35.7500	0.696		7.8491
35.8100	0.698		7.8590
35.8700	0.700		7.8690
35.9300	0.701		7.8790
35.9900	0.703		7.8890
36.0500	0.704		7.8990
36.1100	0.707		7.9090
36.1700	0.710		7.9190
36.2300	0.712		7.9290
36.2900	0.713		7.9391
36.3500	0.714		7.9492
36.4100	0.716		7.9593
36.4700	0.718		7.9693
36.5300	0.721		7.9794
36.5900	0.724		7.9894
36.6500	0.725		7.9995
36.7100	0.726		8.0095
36.7700	0.729		8.0195
36.8300	0.733		8.0296
36.8900	0.738		8.0396
36.9500	0.743		8.0496
37.0100	0.746		8.0596
37.0700	0.748		8.0697
37.1300	0.750		8.0796
37.1900	0.754		8.0896
37.2500	0.758		8.0996
37.3100	0.761		8.1096
37.3700	0.764		8.1196
37.4300	0.767		8.1296
37.4900	0.769		8.1396
37.5500	0.772		8.1496
37.6100	0.776		8.1596
37.6700	0.779		8.1696
37.7300	0.782		8.1796
37.7900	0.784		8.1896
37.8500	0.787		8.1996
37.9100	0.791		8.2096
37.9700	0.796		8.2197
38.0300	0.798		8.2297
38.0900	0.801		8.2397
38.1500	0.804		8.2498
38.2100	0.808		8.2598
38.2700	0.812		8.2698
38.3300	0.814		8.2798
38.3900	0.817		8.2899
38.4500	0.819		8.2998
38.5100	0.823		8.3099
38.5700	0.827		8.3199
38.6300	0.830		8.3298
38.6900	0.832		8.3398
38.7500	0.834		8.3498
38.8100	0.837		8.3598
38.8700	0.839		8.3698
38.9300	0.841		8.3797
38.9900	0.844		8.3897
39.0500	0.848		8.3996
39.1100	0.853		8.4096
39.1700	0.856		8.4195
39.2300	0.857		8.4295
39.2900	0.857		8.4395
39.3500	0.858		8.4494
39.4100	0.860		8.4593
39.4700	0.862		8.4693
39.5300	0.863		8.4792
39.5900	0.864		8.4892
39.6500	0.865		8.4991
39.7100	0.866		8.5091
39.7700	0.867		8.5191
39.8300	0.869		8.5291
39.8900	0.871		8.5391
39.9500	0.873		8.5490
40.0100	0.874		8.5590
40.0700	0.875		8.5690
40.1300	0.876		8.5790
40.1900	0.878		8.5890
40.2500	0.880		8.5990
40.3100	0.882		8.6090
40.3700	0.883		8.6190
40.4300	0.884		8.6290
40.4900	0.886		8.6390
40.5500	0.887		8.6490
40.6100	0.888		8.6590
40.6700	0.890		8.6691
40.7300	0.893		8.6791
40.7900	0.895		8.6891
40.8500	0.896		8.6992
40.9100	0.897		8.7092
40.9700	0.898		8.7192
41.0300	0.901		8.7292
41.0900	0.903		8.7392
41.1500	0.904		8.7492
41.2100	0.906		8.7592
41.2700	0.907		8.7692
41.3300	0.908		8.7792
41.3900	0.910		8.7901
41.4500	0.912		8.7992
41.5100	0.913		8.8092
41.5700	0.915		8.8191
41.6300	0.916		8.8299
41.6900	0.918		8.8391
41.7500	0.920		8.8491
41.8100	0.921		8.8591
41.8700	0.923		8.8690
41.9300	0.924		8.8790
41.9900	0.926		8.8890
42.0500	0.928		8.8990
42.1100	0.930		8.9089
42.1700	0.931		8.9197
42.2300	0.932		8.9297
42.2900	0.934		8.9396
42.3500	0.936		8.9496
42.4100	0.939		8.9596
42.4700	0.941		8.9696
42.5300	0.942		8.9796
42.5900	0.943		8.9896
42.6500	0.945		8.9996
42.7100	0.947		9.0096
42.7700	0.949		9.0196
42.8300	0.951		9.0296
42.8900	0.953		9.0396
42.9500	0.954		9.0496
43.0100	0.956		9.0597
43.0700	0.958		9.0696
43.1300	0.960		9.0797
43.1900	0.962		9.0896
43.2500	0.964		9.0997
43.3100	0.966		9.1097
43.3700	0.968		9.1196
43.4300	0.969		9.1297
43.4900	0.971		9.1397
43.5500	0.973		9.1496
43.6100	0.975		9.1596
43.6700	0.977		9.1696
43.7300	0.979		9.1796
43.7900	0.980		9.1896
43.8500	0.981		9.1996
43.9100	0.983		9.2096
43.9700	0.987		9.2195
44.0300	0.988		9.2295
44.0900	0.989		9.2396
44.1500	0.990		9.2495
44.2100	0.992		9.2595
44.2700	0.994		9.2695
44.3300	0.998		9.2795
44.3900	1.000		9.2894
44.4500	1.001		9.2994
44.5100	1.001		9.3094
44.5700	1.003		9.3194
44.6300	1.006		9.3294
44.6900	1.008		9.3394
44.7500	1.011		9.3494
44.8100	1.012		9.3594
44.8700	1.014		9.3693
44.9300	1.015		9.3793
44.9900	1.018		9.3893
45.0500	1.020		9.3993
45.1100	1.023		9.4094
45.1700	1.025		9.4194
45.2300	1.026		9.4294
45.2900	1.028		9.4394
45.3500	1.030		9.4494
45.4100	1.032		9.4593
45.4700	1.035		9.4693
45.5300	1.036		9.4793
45.5900	1.038		9.4893
45.6500	1.039		9.4992
45.7100	1.041		9.5092
45.7700	1.044		9.5192
45.8300	1.047		9.5292
45.8900	1.049		9.5391
45.9500	1.050		9.5491
46.0100	1.051		9.5590
46.0700	1.052		9.5690
46.1300	1.055		9.5789
46.1900	1.058		9.5889
46.2500	1.061		9.5989
46.3100	1.062		9.6089
46.3700	1.063		9.6189
46.4300	1.064		9.6288
46.4900	1.067		9.6388
46.5500	1.070		9.6488
46.6100	1.073		9.6588
46.6700	1.075		9.6688
46.7300	1.076		9.6788
46.7900	1.077		9.6888
46.8500	1.079		9.6989
46.9100	1.082		9.7089
46.9700	1.086		9.7189
47.0300	1.088		9.7290
47.0900	1.090		9.7390
47.1500	1.090		9.7490
47.2100	1.092		9.7591
47.2700	1.094		9.7692
47.3300	1.097		9.7792
47.3900	1.100		9.7892
47.4500	1.103		9.7993
47.5100	1.105		9.8093
47.5700	1.106		9.8193
47.6300	1.107		9.8293
47.6900	1.109		9.8394
47.7500	1.112		9.8493
47.8100	1.114		9.8594
47.8700	1.117		9.8694
47.9300	1.118		9.8794
47.9900	1.120		9.8894
48.0500	1.121		9.8993
48.1100	1.123		9.9093
48.1700	1.126		9.9192
48.2300	1.129		9.9292
48.2900	1.131		9.9391
48.3500	1.132		9.9491
48.4100	1.133		9.9591
48.4700	1.135		9.9691
48.5300	1.138		9.9790
48.5900	1.141		9.9898
48.6500	1.143		9.9989
48.7100	1.144		10.0089
48.7700	1.146		10.0189
48.8300	1.148		10.0288
48.8900	1.150		10.0388
48.9500	1.153		10.0488
49.0100	1.156		10.0588
49.0700	1.158		10.0696
49.1300	1.159		10.0787
49.1900	1.162		10.0888
49.2500	1.164		10.0996
49.3100	1.166		10.1096
49.3700	1.168		10.1196
49.4300	1.170		10.1297
49.4900	1.173		10.1397
49.5500	1.175		10.1497
49.6100	1.177		10.1597
49.6700	1.179		10.1697
49.7300	1.182		10.1797
49.7900	1.184		10.1897
49.8500	1.186		10.1997
49.9100	1.189		10.2097
49.9700	1.191		10.2196
50.0300	1.193		10.2296
50.0900	1.195		10.2396
50.1500	1.197		10.2496
50.2100	1.199		10.2595
50.2700	1.202		10.2695
50.3300	1.204		10.2794
50.3900	1.206		10.2894
50.4500	1.207		10.2993
50.5100	1.209		10.3093
50.5700	1.212		10.3193
50.6300	1.214		10.3293
50.6900	1.217		10.3393
50.7500	1.219		10.3492
50.8100	1.222		10.3592
50.8700	1.223		10.3692
50.9300	1.225		10.3792
50.9900	1.227		10.3892
51.0500	1.230		10.3993
51.1100	1.233		10.4093
51.1700	1.235		10.4193
51.2300	1.237		10.4294
51.2900	1.239		10.4394
51.3500	1.241		10.4494
51.4100	1.243		10.4594
51.4700	1.245		10.4694
51.5300	1.249		10.4795
51.5900	1.252		10.4895
51.6500	1.254		10.4995
51.7100	1.255		10.5096
51.7700	1.256		10.5196
51.8300	1.259		10.5296
51.8900	1.262		10.5396
51.9500	1.265		10.5496
52.0100	1.268		10.5595
52.0700	1.269		10.5695
52.1300	1.271		10.5794
52.1900	1.273		10.5894
52.2500	1.275		10.5994
52.3100	1.279		10.6093
52.3700	1.281		10.6193
52.4300	1.284		10.6292
52.4900	1.286		10.6391
52.5500	1.287		10.6491
52.6100	1.289		10.6590
52.6700	1.292		10.6690
52.7300	1.294		10.6789
52.7900	1.296		10.6889
52.8500	1.298		10.6988
52.9100	1.300		10.7088
52.9700	1.303		10.7187
53.0300	1.306		10.7287
53.0900	1.308		10.7387
53.1500	1.310		10.7487
53.2100	1.312		10.7587
53.2700	1.315		10.7687
53.3300	1.317		10.7787
53.3900	1.320		10.7887
53.4500	1.322		10.7987
53.5100	1.324		10.8088
53.5700	1.326		10.8188
53.6300	1.329		10.8288
53.6900	1.331		10.8388
53.7500	1.334		10.8489
53.8100	1.336		10.8589
53.8700	1.338		10.8689
53.9300	1.340		10.8790
53.9900	1.342		10.8890
54.0500	1.345		10.8990
54.1100	1.348		10.9090
54.1700	1.351		10.9189
54.2300	1.353		10.9289
54.2900	1.354		10.9389
54.3500	1.356		10.9489
54.4100	1.358		10.9589
54.4700	1.362		10.9688
54.5300	1.365		10.9788
54.5900	1.367		10.9887
54.6500	1.368		10.9987
54.7100	1.369		11.0086
54.7700	1.372		11.0186
54.8300	1.375		11.0285
54.8900	1.378		11.0385
54.9500	1.380		11.0484
55.0100	1.381		11.0584
55.0700	1.383		11.0684
55.1300	1.386		11.0783
55.1900	1.389		11.0883
55.2500	1.392		11.0983
55.3100	1.394		11.1083
55.3700	1.396		11.1182
55.4300	1.398		11.1283
55.4900	1.401		11.1383
55.5500	1.404		11.1483
55.6100	1.407		11.1583
55.6700	1.409		11.1684
55.7300	1.410		11.1784
55.7900	1.412		11.1884
55.8500	1.414		11.1984
55.9100	1.418		11.2085
55.9700	1.421		11.2185
56.0300	1.424		11.2286
56.0900	1.425		11.2386
56.1500	1.426		11.2486
56.2100	1.428		11.2595
56.2700	1.432		11.2687
56.3300	1.435		11.2787
56.3900	1.438		11.2887
56.4500	1.440		11.2995
56.5100	1.441		11.3095
56.5700	1.443		11.3195
56.6300	1.446		11.3294
56.6900	1.450		11.3394
56.7500	1.452		11.3494
56.8100	1.454		11.3594
56.8700	1.455		11.3693
56.9300	1.457		11.3793
56.9900	1.460		11.3893
57.0500	1.464		11.3993
57.1100	1.466		11.4093
57.1700	1.468		11.4193
57.2300	1.469		11.4293
57.2900	1.471		11.4394
57.3500	1.474		11.4494
57.4100	1.478		11.4594
57.4700	1.481		11.4694
57.5300	1.482		11.4795
57.5900	1.484		11.4895
57.6500	1.485		11.4996
57.7100	1.488		11.5096
57.7700	1.492		11.5197
57.8300	1.496		11.5297
57.8900	1.498		11.5397
57.9500	1.499		11.5497
58.0100	1.500		11.5597
58.0700	1.502		11.5697
58.1300	1.506		11.5797
58.1900	1.509		11.5896
58.2500	1.512		11.5996
58.3100	1.514		11.6095
58.3700	1.515		11.6194
58.4300	1.518		11.6294
58.4900	1.521		11.6392
58.5500	1.524		11.6491
58.6100	1.526		11.6590
58.6700	1.529		11.6689
58.7300	1.531		11.6788
58.7900	1.532		11.6887
58.8500	1.535		11.6986
58.9100	1.538		11.7086
58.9700	1.541		11.7184
59.0300	1.543		11.7284
59.0900	1.545		11.7383
59.1500	1.547		11.7483
59.2100	1.549		11.7582
59.2700	1.551		11.7682
59.3300	1.554		11.7782
59.3900	1.557		11.7882
59.4500	1.560		11.7982
59.5100	1.563		11.8082
59.5700	1.565		11.8182
59.6300	1.566		11.8283
59.6900	1.568		11.8383
59.7500	1.571		11.8483
59.8100	1.575		11.8584
59.8700	1.577		11.8685
59.9300	1.579		11.8785
59.9900	1.581		11.8886
60.0500	1.584		11.8986
60.1100	1.587		11.9087
60.1700	1.590		11.9187
60.2300	1.592		11.9288
60.2900	1.594		11.9388
60.3500	1.597		11.9489
60.4100	1.600		11.9589
60.4700	1.603		11.9690
60.5300	1.605		11.9791
60.5900	1.608		11.9891
60.6500	1.610		11.9991
60.7100	1.612		12.0091
60.7700	1.614		12.0191
60.8300	1.617		12.0291
60.8900	1.620		12.0391
60.9500	1.623		12.0491
61.0100	1.625		12.0591
61.0700	1.626		12.0691
61.1300	1.628		12.0790
61.1900	1.631		12.0890
61.2500	1.633		12.0989
61.3100	1.635		12.1089
61.3700	1.638		12.1188
61.4300	1.641		12.1288
61.4900	1.643		12.1387
61.5500	1.645		12.1487
61.6100	1.648		12.1586
61.6700	1.649		12.1686
61.7300	1.654		12.1785
61.7900	1.661		12.1884
61.8500	1.666		12.1984
61.9100	1.670		12.2083
61.9700	1.674		12.2183
62.0300	1.679		12.2283
62.0900	1.683		12.2382
62.1500	1.688		12.2482
62.2100	1.694		12.2582
62.2700	1.699		12.2682
62.3300	1.702		12.2782
62.3900	1.704		12.2882
62.4500	1.709		12.2982
62.5100	1.715		12.3082
62.5700	1.721		12.3182
62.6300	1.725		12.3282
62.6900	1.728		12.3382
62.7600	1.733		12.3499
62.8100	1.737		12.3591
62.8600	1.740		12.3665
62.9100	1.744		12.3749
62.9600	1.748		12.3832
63.0100	1.751		12.3915
63.0600	1.753		12.4006
63.1100	1.754		12.4082
63.1600	1.758		12.4165
63.2100	1.763		12.4256
63.2600	1.768		12.4331
63.3100	1.772		12.4413
63.3600	1.774		12.4496
63.4100	1.775		12.4579
63.4600	1.775		12.4670
63.5100	1.777		12.4745
63.5600	1.782		12.4836
63.6100	1.787		12.4919
63.6600	1.792		12.5002
63.7100	1.795		12.5085
63.7600	1.796		12.5168
63.8100	1.798		12.5251
63.8600	1.799		12.5334
63.9100	1.802		12.5418
63.9600	1.806		12.5501
64.0100	1.811		12.5585
64.0600	1.816		12.5668
64.1100	1.819		12.5751
64.1600	1.821		12.5835
64.2100	1.821		12.5919
64.2600	1.823		12.6002
64.3100	1.824		12.6086
64.3600	1.826		12.6170
64.4100	1.829		12.6253
64.4600	1.831		12.6337
64.5100	1.832		12.6421
64.5600	1.833		12.6504
64.6100	1.834		12.6588
64.6600	1.835		12.6672
64.7100	1.838		12.6756
64.7600	1.840		12.6840
64.8100	1.842		12.6924
64.8600	1.843		12.7007
64.9100	1.844		12.7091
64.9600	1.845		12.7174
65.0100	1.846		12.7258
65.0600	1.848		12.7341
65.1100	1.851		12.7424
65.1600	1.853		12.7507
65.2100	1.854		12.7591
65.2600	1.855		12.7674
65.3100	1.856		12.7757
65.3600	1.857		12.7840
65.4100	1.859		12.7923
65.4600	1.861		12.8005
65.5100	1.863		12.8088
65.5600	1.865		12.8171
65.6100	1.866		12.8253
65.6600	1.866		12.8336
65.7100	1.867		12.8419
65.7600	1.869		12.8502
65.8100	1.871		12.8585
65.8600	1.874		12.8668
65.9100	1.876		12.8751
65.9600	1.877		12.8834
66.0100	1.878		12.8917
66.0600	1.879		12.9000
66.1100	1.881		12.9083
66.1600	1.882		12.9166
66.2100	1.885		12.9249
66.2600	1.887		12.9333
66.3100	1.889		12.9416
66.3600	1.890		12.9500
66.4100	1.891		12.9584
66.4600	1.893		12.9667
66.5100	1.894		12.9751
66.5600	1.896		12.9834
66.6100	1.898		12.9918
66.6600	1.901		13.0002
66.7100	1.903		13.0086
66.7600	1.904		13.0170
66.8100	1.906		13.0254
66.8600	1.907		13.0338
66.9100	1.908		13.0422
66.9600	1.910		13.0506
67.0100	1.912		13.0589
67.0600	1.915		13.0673
67.1100	1.917		13.0757
67.1600	1.919		13.0840
67.2100	1.920		13.0924
67.2600	1.921		13.1007
67.3100	1.922		13.1091
67.3600	1.924		13.1174
67.5300	1.931		13.1457
67.5800	1.933		13.1540
67.6300	1.934		13.1623
67.6800	1.936		13.1706
67.7300	1.937		13.1789
67.7800	1.938		13.1872
67.8300	1.940		13.1954
67.8800	1.942		13.2038
67.9300	1.944		13.2120
67.9800	1.947		13.2203
68.0300	1.948		13.2286
68.0800	1.949		13.2370
68.1300	1.951		13.2452
68.1800	1.952		13.2536
68.2300	1.954		13.2618
68.2800	1.957		13.2701
68.3300	1.959		13.2785
68.3800	1.961		13.2867
68.4300	1.963		13.2951
68.4800	1.964		13.3034
68.5300	1.965		13.3117
68.5800	1.967		13.3201
68.6300	1.969		13.3284
68.6800	1.971		13.3367
68.7300	1.974		13.3451
68.7800	1.976		13.3534
68.8300	1.978		13.3618
68.8800	1.979		13.3701
68.9300	1.980		13.3784
69.1000	1.988		13.4069
69.1500	1.990		13.4152
69.2000	1.992		13.4235
69.2500	1.994		13.4319
69.3000	1.995		13.4402
69.3500	1.997		13.4486
69.4000	1.999		13.4569
69.4500	2.001		13.4652
69.5000	2.003		13.4735
69.5500	2.005		13.4818
69.6000	2.006		13.4901
69.6500	2.008		13.4985
69.7000	2.010		13.5068
69.7500	2.011		13.5151
69.8000	2.013		13.5234
69.8500	2.016		13.5317
69.9000	2.017		13.5400
69.9500	2.019		13.5483
70.0000	2.020		13.5565
70.0500	2.022		13.5657
70.1000	2.024		13.5731
70.1500	2.026		13.5814
70.2000	2.028		13.5898
70.2500	2.030		13.5981
70.3000	2.032		13.6064
70.3500	2.034		13.6147
70.4000	2.035		13.6230
70.4500	2.038		13.6322
70.5000	2.040		13.6396
70.6700	2.046		13.6688
70.7200	2.048		13.6772
70.7700	2.050		13.6855
70.8200	2.052		13.6939
70.8700	2.054		13.7022
70.9200	2.056		13.7106
70.9700	2.058		13.7190
71.0200	2.060		13.7273
71.0700	2.062		13.7357
71.1200	2.063		13.7440
71.1700	2.065		13.7524
71.2200	2.067		13.7607
71.2700	2.070		13.7691
71.3200	2.073		13.7775
71.3700	2.075		13.7858
71.4200	2.077		13.7941
71.4700	2.078		13.8025
71.5200	2.079		13.8108
71.5700	2.081		13.8191
71.6200	2.083		13.8274
71.6700	2.086		13.8357
71.7200	2.088		13.8441
71.7700	2.090		13.8523
71.8200	2.092		13.8607
71.8700	2.093		13.8690
71.9200	2.094		13.8773
71.9700	2.096		13.8855
72.0200	2.099		13.8938
72.0700	2.101		13.9021
72.1200	2.104		13.9103
72.1700	2.106		13.9186
72.2200	2.107		13.9269
72.2700	2.108		13.9351
72.3200	2.110		13.9434
72.3700	2.112		13.9517
72.4200	2.114		13.9600
72.4700	2.116		13.9683
72.5200	2.119		13.9766
72.5700	2.121		13.9848
72.6200	2.123		13.9931
72.6700	2.124		14.0014
72.7200	2.125		14.0098
72.7700	2.127		14.0180
72.8200	2.130		14.0264
72.8700	2.149		14.0347
72.9200	2.166		14.0430
72.9700	2.176		14.0514
73.0200	2.182		14.0597
73.0700	2.189		14.0680
73.1200	2.201		14.0764
73.1700	2.215		14.0847
73.2200	2.232		14.0931
73.2700	2.249		14.1014
73.3200	2.259		14.1097
73.3700	2.263		14.1181
73.4200	2.266		14.1265
73.4700	2.270		14.1349
73.5200	2.274		14.1432
73.5700	2.279		14.1515
73.6200	2.285		14.1599
73.6700	2.291		14.1682
73.7200	2.294		14.1766
73.7700	2.294		14.1849
73.8200	2.294		14.1932
73.8700	2.295		14.2015
73.9200	2.299		14.2099
73.9700	2.303		14.2182
74.0200	2.308		14.2265
74.0700	2.314		14.2348
74.1200	2.319		14.2432
74.1700	2.320		14.2515
74.2200	2.320		14.2598
74.2700	2.321		14.2681
74.3200	2.323		14.2764
74.3700	2.325		14.2847
74.4200	2.328		14.2930
74.4700	2.333		14.3013
74.5200	2.338		14.3096
74.5700	2.341		14.3179
74.6200	2.341		14.3263
74.6700	2.343		14.3346
74.7200	2.346		14.3429
74.7700	2.350		14.3512
74.8200	2.351		14.3595
74.8700	2.351		14.3678
74.9200	2.351		14.3761
74.9700	2.353		14.3844
75.0200	2.355		14.3928
75.0700	2.358		14.4011
75.1200	2.360		14.4095
75.1700	2.362		14.4178
75.2200	2.362		14.4261
75.2700	2.362		14.4345
75.3200	2.363		14.4428
75.3700	2.365		14.4512
75.4200	2.368		14.4595
75.4700	2.371		14.4679
75.5200	2.373		14.4762
75.5700	2.373		14.4846
75.6200	2.374		14.4929
75.6700	2.375		14.5013
75.7200	2.376		14.5096
75.7700	2.378		14.5180
75.8200	2.381		14.5263
75.8700	2.385		14.5347
75.9200	2.387		14.5430
75.9700	2.387		14.5513
76.0200	2.387		14.5597
76.0700	2.388		14.5680
76.1200	2.390		14.5763
76.1700	2.391		14.5847
76.2200	2.393		14.5930
76.2700	2.395		14.6013
76.3200	2.398		14.6096
76.3700	2.400		14.6179
76.4200	2.400		14.6262
76.4700	2.400		14.6345
76.5200	2.401		14.6429
76.5700	2.403		14.6512
76.6200	2.406		14.6595
76.6700	2.410		14.6678
76.7200	2.413		14.6761
76.7700	2.414		14.6845
76.8200	2.414		14.6928
76.8700	2.413		14.7011
76.9200	2.415		14.7094
76.9700	2.417		14.7178
77.0200	2.420		14.7261
77.0700	2.423		14.7344
77.1200	2.425		14.7427
77.1700	2.427		14.7511
77.2200	2.428		14.7594
77.2700	2.429		14.7678
77.3200	2.430		14.7770
77.3700	2.431		14.7845
77.4200	2.432		14.7928
77.4700	2.434		14.8012
77.5200	2.435		14.8095
77.5700	2.436		14.8179
77.6200	2.437		14.8262
77.6700	2.437		14.8346
77.7200	2.438		14.8438
77.7700	2.440		14.8521
77.8200	2.441		14.8605
77.8700	2.442		14.8688
77.9200	2.443		14.8772
77.9700	2.444		14.8856
78.0200	2.445		14.8939
78.0700	2.446		14.9022
78.1200	2.447		14.9105
78.1700	2.448		14.9189
78.2200	2.449		14.9272
78.2700	2.450		14.9355
78.3200	2.451		14.9438
78.3700	2.452		14.9522
78.4200	2.454		14.9605
78.4700	2.456		14.9688
78.5200	2.457		14.9771
78.5700	2.458		14.9854
78.6200	2.458		14.9937
78.6700	2.458		15.0020
78.7200	2.459		15.0103
78.7700	2.460		15.0186
78.8200	2.462		15.0269
78.8700	2.465		15.0352
78.9200	2.467		15.0435
78.9700	2.468		15.0518
79.0200	2.467		15.0602
79.0700	2.467		15.0685
79.1200	2.468		15.0767
79.1700	2.470		15.0851
79.2200	2.472		15.0934
79.2700	2.473		15.1017
79.3200	2.475		15.1100
79.3700	2.476		15.1184
79.4200	2.477		15.1268
79.4700	2.477		15.1351
79.5200	2.478		15.1435
79.5700	2.480		15.1518
79.6200	2.482		15.1602
79.6700	2.484		15.1685
79.7200	2.485		15.1769
79.7700	2.486		15.1852
79.8200	2.488		15.1936
79.8700	2.489		15.2019
79.9200	2.490		15.2103
79.9700	2.491		15.2187
80.0200	2.493		15.2271
80.0700	2.494		15.2354
80.1200	2.496		15.2438
80.1700	2.498		15.2521
80.2200	2.500		15.2605
80.2700	2.501		15.2689
80.3200	2.502		15.2772
80.3700	2.502		15.2856
80.4200	2.503		15.2939
80.4700	2.506		15.3023
80.5200	2.508		15.3106
80.5700	2.510		15.3190
80.6200	2.511		15.3273
80.6700	2.512		15.3357
80.7200	2.513		15.3440
80.7700	2.514		15.3523
80.8200	2.515		15.3606
80.8700	2.517		15.3689
80.9200	2.519		15.3772
80.9700	2.521		15.3855
81.0200	2.523		15.3938
81.0700	2.524		15.4021
81.1200	2.525		15.4104
81.1700	2.525		15.4186
81.2200	2.526		15.4269
81.2700	2.528		15.4352
81.3200	2.530		15.4434
81.3700	2.533		15.4517
81.4200	2.535		15.4599
81.4700	2.535		15.4681
81.5200	2.536		15.4764
81.5700	2.537		15.4847
81.6200	2.538		15.4929
81.6700	2.540		15.5012
81.7200	2.542		15.5095
81.7700	2.545		15.5177
81.8200	2.548		15.5260
81.8700	2.549		15.5343
81.9200	2.550		15.5426
81.9700	2.550		15.5509
82.0200	2.551		15.5592
82.0700	2.553		15.5675
82.1200	2.556		15.5759
82.1700	2.559		15.5842
82.2200	2.561		15.5926
82.2700	2.562		15.6009
82.3200	2.563		15.6092
82.3700	2.564		15.6176
82.4200	2.565		15.6259
82.4700	2.567		15.6343
82.5200	2.569		15.6426
82.5700	2.572		15.6510
82.6200	2.574		15.6593
82.6700	2.576		15.6676
82.7200	2.576		15.6760
82.7700	2.576		15.6843
82.8200	2.577		15.6926
82.8700	2.580		15.7010
82.9200	2.583		15.7093
82.9700	2.585		15.7176
83.0200	2.587		15.7259
83.0700	2.588		15.7342
83.1200	2.588		15.7425
83.1700	2.589		15.7509
83.2200	2.591		15.7592
83.2700	2.593		15.7675
83.3200	2.596		15.7758
83.3700	2.598		15.7842
83.4200	2.600		15.7925
83.4700	2.601		15.8008
83.5200	2.602		15.8091
83.5700	2.603		15.8175
83.6200	2.605		15.8258
83.6700	2.606		15.8341
83.7200	2.608		15.8425
83.7700	2.611		15.8508
83.8200	2.613		15.8592
83.8700	2.614		15.8675
83.9200	2.615		15.8759
83.9700	2.617		15.8842
84.0200	2.619		15.8926
84.0700	2.621		15.9009
84.1200	2.623		15.9093
84.1700	2.625		15.9177
84.2200	2.627		15.9260
84.2700	2.629		15.9344
84.3200	2.630		15.9428
84.3700	2.632		15.9511
84.4200	2.634		15.9595
84.4700	2.636		15.9678
84.5200	2.638		15.9769
84.5700	2.640		15.9845
84.6200	2.641		15.9927
84.6700	2.643		16.0011
84.7200	2.644		16.0093
84.7700	2.645		16.0184
84.8200	2.648		16.0259
84.8700	2.650		16.0350
84.9200	2.652		16.0433
84.9700	2.653		16.0516
85.0200	2.655		16.0599
85.0700	2.656		16.0681
85.1200	2.658		16.0764
85.1700	2.659		16.0847
85.2200	2.661		16.0929
85.2700	2.663		16.1012
85.3200	2.665		16.1095
85.3700	2.667		16.1178
85.4200	2.669		16.1260
85.4700	2.670		16.1343
85.5200	2.672		16.1426
85.5700	2.674		16.1510
85.6200	2.676		16.1592
85.6700	2.677		16.1676
85.7200	2.679		16.1759
85.7700	2.680		16.1842
85.8200	2.682		16.1925
85.8700	2.684		16.2008
85.9200	2.687		16.2091
85.9700	2.689		16.2175
86.0200	2.691		16.2259
86.0700	2.692		16.2342
86.1200	2.694		16.2426
86.1700	2.695		16.2510
86.2200	2.697		16.2593
86.2700	2.700		16.2677
86.3200	2.702		16.2761
86.3700	2.705		16.2844
86.4200	2.707		16.2928
86.4700	2.708		16.3012
86.5200	2.709		16.3095
86.5700	2.710		16.3179
86.6200	2.713		16.3263
86.6700	2.715		16.3346
86.7200	2.720		16.3430
86.7700	2.723		16.3513
86.8200	2.726		16.3597
86.8700	2.729		16.3680
86.9200	2.732		16.3764
86.9700	2.736		16.3847
87.0200	2.740		16.3931
87.0700	2.745		16.4014
87.1200	2.747		16.4097
87.1700	2.749		16.4181
87.2200	2.751		16.4264
87.2700	2.756		16.4348
87.3200	2.761		16.4430
87.3700	2.764		16.4514
87.4200	2.766		16.4597
87.4700	2.768		16.4680
87.5200	2.771		16.4763
87.5700	2.774		16.4847
87.6200	2.778		16.4930
87.6700	2.783		16.5013
87.7200	2.786		16.5097
87.7700	2.790		16.5180
87.8200	2.792		16.5263
87.8700	2.795		16.5347
87.9200	2.797		16.5430
87.9700	2.799		16.5514
88.0200	2.802		16.5597
88.0700	2.807		16.5680
88.1200	2.811		16.5764
88.1700	2.814		16.5847
88.2200	2.815		16.5931
88.2700	2.817		16.6014
88.3200	2.820		16.6097
88.3700	2.823		16.6181
88.4200	2.827		16.6264
88.4700	2.830		16.6347
88.5200	2.832		16.6431
88.5700	2.835		16.6514
88.6200	2.838		16.6597
88.6700	2.842		16.6681
88.7200	2.845		16.6764
88.7700	2.847		16.6847
88.8200	2.849		16.6931
88.8700	2.852		16.7014
88.9200	2.856		16.7097
88.9700	2.859		16.7180
89.0200	2.862		16.7264
89.0700	2.864		16.7347
89.1200	2.866		16.7430
89.1700	2.868		16.7513
89.2200	2.870		16.7596
89.2700	2.872		16.7679
89.3200	2.874		16.7763
89.3700	2.876		16.7846
89.4200	2.878		16.7929
89.4700	2.878		16.8012
89.5200	2.879		16.8095
89.5700	2.880		16.8178
89.6200	2.881		16.8262
89.6700	2.882		16.8345
89.7200	2.884		16.8428
89.7700	2.886		16.8511
89.8200	2.888		16.8595
89.8700	2.889		16.8678
89.9200	2.890		16.8762
89.9700	2.891		16.8845
90.0200	2.892		16.8928
90.0700	2.893		16.9012
90.1200	2.895		16.9095
90.1700	2.897		16.9179
90.2200	2.899		16.9262
90.2700	2.900		16.9346
90.3200	2.901		16.9429
90.3700	2.903		16.9513
90.4200	2.904		16.9596
90.4700	2.905		16.9680
90.5200	2.907		16.9763
90.5700	2.909		16.9847
90.6200	2.911		16.9931
90.6700	2.913		17.0014
90.7200	2.914		17.0097
90.7700	2.915		17.0181
90.8200	2.917		17.0264
90.8700	2.918		17.0348
90.9200	2.919		17.0431
90.9700	2.920		17.0514
91.0200	2.922		17.0598
91.0700	2.924		17.0681
91.1200	2.926		17.0764
91.1700	2.928		17.0847
91.2200	2.929		17.0931
91.2700	2.930		17.1013
91.3200	2.931		17.1097
91.3700	2.932		17.1179
91.4200	2.934		17.1271
91.4700	2.937		17.1345
91.5200	2.939		17.1429
91.5700	2.940		17.1511
91.6200	2.940		17.1594
91.6700	2.941		17.1677
91.7200	2.942		17.1759
91.7700	2.944		17.1842
91.8200	2.946		17.1933
91.8700	2.948		17.2008
91.9200	2.950		17.2090
91.9700	2.952		17.2182
92.0200	2.952		17.2265
92.0450	2.953		17.2307
92.0700	2.953		17.2348
92.0950	2.953		17.2389
92.1200	2.954		17.2430
92.1450	2.955		17.2472
92.1700	2.956		17.2513
92.1950	2.957		17.2555
92.2200	2.958		17.2596
92.2450	2.959		17.2638
92.2700	2.960		17.2679
92.2950	2.961		17.2721
92.3200	2.962		17.2762
92.3450	2.963		17.2804
92.3700	2.963		17.2845
92.3950	2.964		17.2887
92.4200	2.964		17.2928
92.4450	2.965		17.2970
92.4700	2.965		17.3011
92.4950	2.966		17.3053
92.5200	2.967		17.3095
92.5450	2.968		17.3136
92.5700	2.969		17.3178
92.5950	2.970		17.3220
92.6200	2.971		17.3261
92.6450	2.973		17.3303
92.6700	2.974		17.3344
92.6950	2.974		17.3386
92.7200	2.975		17.3428
92.7450	2.976		17.3469
92.7700	2.977		17.3511
92.7950	2.977		17.3553
92.8200	2.978		17.3594
92.8450	2.978		17.3636
92.8700	2.978		17.3678
92.8950	2.979		17.3719
92.9200	2.979		17.3761
92.9450	2.980		17.3803
92.9700	2.981		17.3844
92.9950	2.983		17.3886
93.0200	2.984		17.3928
93.0450	2.986		17.3970
93.0700	2.987		17.4012
93.0950	2.988		17.4053
93.1200	2.989		17.4095
93.1450	2.990		17.4137
93.1700	2.990		17.4179
93.1950	2.991		17.4220
93.2200	2.991		17.4262
93.2450	2.992		17.4304
93.2700	2.993		17.4345
93.2950	2.993		17.4387
93.3200	2.994		17.4429
93.3450	2.994		17.4470
93.3700	2.995		17.4512
93.3950	2.996		17.4553
93.4200	2.997		17.4595
93.4450	2.998		17.4636
93.4700	2.999		17.4678
93.4950	3.001		17.4720
93.5200	3.002		17.4761
93.5450	3.003		17.4803
93.5700	3.004		17.4845
93.5950	3.004		17.4886
93.6200	3.005		17.4928
93.6450	3.005		17.4970
93.6700	3.006		17.5011
93.6950	3.006		17.5053
93.7200	3.006		17.5094
93.7450	3.007		17.5136
93.7700	3.008		17.5177
93.7950	3.009		17.5219
93.8200	3.011		17.5260
93.8450	3.012		17.5302
93.8700	3.013		17.5343
93.8950	3.015		17.5385
94.0400	3.018		17.5625
94.0650	3.018		17.5667
94.0900	3.019		17.5709
94.1150	3.020		17.5750
94.1400	3.021		17.5792
94.1650	3.021		17.5833
94.1900	3.022		17.5875
94.2150	3.023		17.5916
94.2400	3.024		17.5958
94.2650	3.025		17.5999
94.2900	3.026		17.6041
94.3150	3.027		17.6083
94.3400	3.028		17.6124
94.3650	3.029		17.6166
94.3900	3.029		17.6207
94.4150	3.030		17.6249
94.4400	3.031		17.6290
94.4650	3.031		17.6332
94.4900	3.032		17.6374
94.5150	3.033		17.6415
94.5400	3.033		17.6457
94.5650	3.034		17.6498
94.5900	3.035		17.6540
94.6150	3.036		17.6581
94.6400	3.037		17.6623
94.6650	3.039		17.6665
94.6900	3.040		17.6707
94.7150	3.041		17.6749
94.7400	3.042		17.6790
94.7650	3.043		17.6832
94.7900	3.043		17.6873
94.8150	3.044		17.6915
94.8400	3.045		17.6957
94.8650	3.045		17.6998
94.8900	3.046		17.7040
94.9150	3.047		17.7082
94.9400	3.048		17.7124
94.9650	3.049		17.7165
94.9900	3.050		17.7207
95.0150	3.051		17.7249
95.0400	3.051		17.7290
95.0650	3.052		17.7332
95.0900	3.053		17.7374
95.1150	3.054		17.7415
95.1400	3.055		17.7457
95.1650	3.056		17.7498
95.1900	3.057		17.7540
95.2150	3.058		17.7582
95.2400	3.059		17.7624
95.2650	3.060		17.7665
95.2900	3.061		17.7707
95.3150	3.062		17.7749
95.3400	3.062		17.7790
95.3650	3.063		17.7832
95.3900	3.064		17.7874
95.4150	3.065		17.7916
95.4400	3.066		17.7957
95.5850	3.072		17.8198
95.6100	3.073		17.8240
95.6350	3.074		17.8282
95.6600	3.074		17.8323
95.6850	3.075		17.8365
95.7100	3.076		17.8407
95.7350	3.076		17.8448
95.7600	3.077		17.8490
95.7850	3.078		17.8531
95.8100	3.078		17.8573
95.8350	3.079		17.8614
95.8600	3.080		17.8656
95.8850	3.081		17.8698
95.9100	3.082		17.8739
95.9350	3.083		17.8781
95.9600	3.085		17.8822
95.9850	3.086		17.8863
96.0100	3.087		17.8905
96.0350	3.088		17.8946
96.0600	3.088		17.8988
96.0850	3.089		17.9029
96.1100	3.090		17.9071
96.1350	3.090		17.9113
96.1600	3.090		17.9154
96.1850	3.091		17.9195
96.2100	3.091		17.9237
96.2350	3.092		17.9279
96.2600	3.093		17.9320
96.2850	3.094		17.9362
96.3100	3.095		17.9403
96.3350	3.096		17.9445
96.3600	3.098		17.9486
96.3850	3.099		17.9528
96.4100	3.100		17.9570
96.4350	3.101		17.9612
96.4600	3.101		17.9653
96.4850	3.102		17.9695
96.5100	3.103		17.9736
96.5350	3.103		17.9778
[truncated: 3,000 more rows]
