# Supplementary material for: Enhanced mechanical, thermal and biocompatible nature of dual component electrospun nanocomposite for bone tissue engineering
Source: PeerJ. 2019 May 27;7:e6986. doi: 10.7717/peerj.6986 (PMC6542347; doi:10.7717/peerj.6986)
Supplement: Dataset S4 [file peerj-07-6986-s004.zip › TGA/PU CANOLA NEEM.xlsx]

## Sheet: Sheet1
Time	Temperature	Weight	Deriv. Weight
min	°C	%	%/min
	25
	25.01
	25.02
	25.03
	25.04
	25.05
	25.06
	25.07
	25.08
	25.09
	25.1
	25.11
	25.12
	25.13
	25.14
	25.15
	25.16
	25.17
	25.18
	25.19
	25.2
	25.21
	25.22
	25.23
	25.24
	25.25
	25.26
	25.27
	25.28
	25.29
	25.3
	25.31
	25.32
	25.33
	25.34
	25.35
	25.36
	25.37
	25.38
	25.39
	25.4
	25.41
	25.42
	25.43
	25.44
	25.45
	25.46
	25.47
	25.48
	25.49
	25.5
0.01	25.51	100.2	-0.02375
0.04	25.52	100.2	-0.02439
0.07	25.53	100.2	-0.02578
0.1	25.54	100.2	-0.02635
0.12	25.55	100.2	-0.02719
0.14	25.56	100.2	-0.02823
0.17	25.57	100.2	-0.02951
0.19	25.58	100.2	-0.03047
0.22	25.59	100.2	-0.03155
0.23	25.6	100.2	-0.03206
0.25	25.61	100.2	-0.03263
0.27	25.62	100.2	-0.0332
0.29	25.63	100.2	-0.03374
0.31	25.64	100.2	-0.03446
0.33	25.65	100.2	-0.03533
0.34	25.66	100.2	-0.03578
0.36	25.67	100.2	-0.03618
0.38	25.68	100.2	-0.03678
0.39	25.69	100.2	-0.03747
0.41	25.7	100.2	-0.03796
0.42	25.71	100.2	-0.03829
0.44	25.72	100.2	-0.0387
0.45	25.73	100.2	-0.03911
0.46	25.74	100.2	-0.03962
0.47	25.75	100.2	-0.03978
0.48	25.76	100.2	-0.04013
0.5	25.77	100.2	-0.04055
0.51	25.78	100.2	-0.04092
0.52	25.79	100.2	-0.0417
0.53	25.8	100.2	-0.04247
0.54	25.81	100.2	-0.0434
0.55	25.82	100.2	-0.04422
0.56	25.83	100.2	-0.04492
0.57	25.84	100.2	-0.04549
0.58	25.85	100.2	-0.0462
0.59	25.86	100.2	-0.04703
0.6	25.87	100.2	-0.04824
0.61	25.88	100.2	-0.04905
0.62	25.89	100.2	-0.04977
0.63	25.9	100.2	-0.05006
0.63	25.91	100.2	-0.05047
0.64	25.92	100.2	-0.05107
0.65	25.93	100.2	-0.05176
0.66	25.94	100.2	-0.0526
0.67	25.95	100.2	-0.05332
0.67	25.96	100.2	-0.05387
0.68	25.97	100.2	-0.05435
0.69	25.98	100.2	-0.05476
0.7	25.99	100.2	-0.0552
0.71	26	100.2	-0.05566
0.71	26.01	100.2	-0.05607
0.72	26.02	100.2	-0.05685
0.73	26.03	100.2	-0.05739
0.73	26.04	100.2	-0.05778
0.74	26.05	100.2	-0.05814
0.75	26.06	100.2	-0.05836
0.75	26.07	100.2	-0.05862
0.76	26.08	100.2	-0.059
0.77	26.09	100.2	-0.05938
0.77	26.1	100.2	-0.05976
0.78	26.11	100.2	-0.06021
0.78	26.12	100.2	-0.06074
0.79	26.13	100.2	-0.06123
0.8	26.14	100.2	-0.06161
0.8	26.15	100.2	-0.06183
0.81	26.16	100.2	-0.06231
0.82	26.17	100.2	-0.06274
0.82	26.18	100.2	-0.06315
0.83	26.19	100.2	-0.06356
0.83	26.2	100.2	-0.06397
0.84	26.21	100.2	-0.0646
0.85	26.22	100.2	-0.06537
0.85	26.23	100.2	-0.06569
0.86	26.24	100.2	-0.06589
0.86	26.25	100.2	-0.06602
0.87	26.26	100.2	-0.06632
0.87	26.27	100.2	-0.06662
0.88	26.28	100.2	-0.0668
0.88	26.29	100.2	-0.06706
0.89	26.3	100.2	-0.06737
0.89	26.31	100.2	-0.0677
0.9	26.32	100.2	-0.06803
0.9	26.33	100.2	-0.06837
0.91	26.34	100.2	-0.06885
0.91	26.35	100.2	-0.06934
0.92	26.36	100.2	-0.06959
0.92	26.37	100.2	-0.06983
0.93	26.38	100.2	-0.07
0.93	26.39	100.2	-0.07028
0.94	26.4	100.2	-0.07062
0.94	26.41	100.2	-0.07098
0.95	26.42	100.2	-0.07131
0.95	26.43	100.2	-0.07156
0.96	26.44	100.2	-0.07183
0.96	26.45	100.2	-0.07213
0.97	26.46	100.2	-0.07255
0.97	26.47	100.2	-0.07306
0.97	26.48	100.2	-0.07337
0.98	26.49	100.2	-0.07362
0.98	26.5	100.2	-0.07378
0.99	26.51	100.2	-0.07389
0.99	26.52	100.2	-0.0741
1	26.53	100.2	-0.07434
1	26.54	100.2	-0.07463
1.01	26.55	100.2	-0.07492
1.01	26.56	100.2	-0.07514
1.01	26.57	100.2	-0.07536
1.02	26.58	100.2	-0.07556
1.02	26.59	100.2	-0.07575
1.03	26.6	100.2	-0.07595
1.03	26.61	100.2	-0.07613
1.03	26.62	100.2	-0.07622
1.04	26.63	100.2	-0.07632
1.04	26.64	100.2	-0.07654
1.05	26.65	100.2	-0.07676
1.05	26.66	100.2	-0.07693
1.05	26.67	100.2	-0.07711
1.06	26.68	100.2	-0.07728
1.06	26.69	100.2	-0.07746
1.07	26.7	100.2	-0.07767
1.07	26.71	100.2	-0.07789
1.07	26.72	100.2	-0.07809
1.08	26.73	100.2	-0.07828
1.08	26.74	100.2	-0.07845
1.09	26.75	100.2	-0.07863
1.09	26.76	100.2	-0.07882
1.09	26.77	100.2	-0.07902
1.1	26.78	100.2	-0.07919
1.1	26.79	100.2	-0.07932
1.1	26.8	100.2	-0.07946
1.11	26.81	100.2	-0.07964
1.11	26.82	100.2	-0.07981
1.12	26.83	100.2	-0.07997
1.12	26.84	100.2	-0.08013
1.12	26.85	100.2	-0.08041
1.13	26.86	100.2	-0.08072
1.13	26.87	100.2	-0.0809
1.13	26.88	100.2	-0.08103
1.14	26.89	100.2	-0.08117
1.14	26.9	100.2	-0.08134
1.15	26.91	100.2	-0.0815
1.15	26.92	100.2	-0.08166
1.15	26.93	100.2	-0.08182
1.16	26.94	100.2	-0.08193
1.16	26.95	100.2	-0.08199
1.16	26.96	100.2	-0.08206
1.17	26.97	100.2	-0.08221
1.17	26.98	100.2	-0.08237
1.17	26.99	100.2	-0.08254
1.18	27	100.2	-0.08274
1.18	27.01	100.2	-0.08293
1.18	27.02	100.2	-0.08312
1.19	27.03	100.2	-0.08331
1.19	27.04	100.2	-0.08347
1.19	27.05	100.2	-0.08361
1.2	27.06	100.2	-0.08375
1.2	27.07	100.2	-0.08388
1.2	27.08	100.2	-0.08401
1.21	27.09	100.2	-0.08413
1.21	27.1	100.2	-0.08425
1.21	27.11	100.2	-0.08436
1.22	27.12	100.2	-0.08452
1.22	27.13	100.2	-0.08468
1.22	27.14	100.2	-0.08482
1.23	27.15	100.2	-0.08496
1.23	27.16	100.2	-0.0851
1.23	27.17	100.2	-0.08523
1.24	27.18	100.2	-0.08537
1.24	27.19	100.2	-0.0855
1.24	27.2	100.2	-0.08559
1.24	27.21	100.2	-0.08569
1.25	27.22	100.2	-0.08582
1.25	27.23	100.2	-0.08599
1.25	27.24	100.2	-0.08617
1.26	27.25	100.2	-0.08629
1.26	27.26	100.2	-0.08638
1.26	27.27	100.2	-0.08647
1.27	27.28	100.2	-0.08655
1.27	27.29	100.2	-0.08663
1.27	27.3	100.2	-0.08671
1.27	27.31	100.2	-0.08677
1.28	27.32	100.2	-0.08683
1.28	27.33	100.2	-0.08688
1.28	27.34	100.2	-0.0869
1.29	27.35	100.2	-0.08692
1.29	27.36	100.2	-0.08699
1.29	27.37	100.2	-0.08706
1.3	27.38	100.2	-0.08714
1.3	27.39	100.2	-0.08721
1.3	27.4	100.2	-0.08729
1.3	27.41	100.2	-0.08737
1.31	27.42	100.2	-0.08744
1.31	27.43	100.2	-0.08751
1.31	27.44	100.2	-0.08758
1.32	27.45	100.2	-0.08762
1.32	27.46	100.2	-0.08767
1.32	27.47	100.2	-0.08772
1.32	27.48	100.2	-0.0878
1.33	27.49	100.2	-0.08788
1.33	27.5	100.2	-0.08796
1.33	27.51	100.2	-0.08804
1.34	27.52	100.2	-0.08812
1.34	27.53	100.2	-0.0882
1.34	27.54	100.2	-0.08826
1.34	27.55	100.2	-0.08832
1.35	27.56	100.2	-0.08837
1.35	27.57	100.2	-0.08841
1.35	27.58	100.2	-0.08846
1.36	27.59	100.2	-0.08851
1.36	27.6	100.2	-0.08856
1.36	27.61	100.2	-0.08861
1.36	27.62	100.2	-0.08865
1.37	27.63	100.2	-0.08868
1.37	27.64	100.2	-0.08871
1.37	27.65	100.2	-0.08877
1.37	27.66	100.2	-0.08885
1.38	27.67	100.2	-0.08893
1.38	27.68	100.2	-0.08901
1.38	27.69	100.2	-0.08905
1.39	27.7	100.2	-0.0891
1.39	27.71	100.2	-0.08915
1.39	27.72	100.2	-0.08919
1.39	27.73	100.2	-0.08924
1.4	27.74	100.2	-0.08928
1.4	27.75	100.2	-0.08934
1.4	27.76	100.2	-0.0894
1.4	27.77	100.2	-0.08946
1.41	27.78	100.2	-0.08949
1.41	27.79	100.2	-0.08952
1.41	27.8	100.2	-0.08954
1.41	27.81	100.2	-0.0896
1.42	27.82	100.2	-0.08966
1.42	27.83	100.2	-0.08973
1.42	27.84	100.2	-0.08977
1.42	27.85	100.2	-0.0898
1.43	27.86	100.2	-0.08984
1.43	27.87	100.2	-0.08986
1.43	27.88	100.2	-0.08988
1.43	27.89	100.2	-0.08989
1.44	27.9	100.2	-0.08991
1.44	27.91	100.2	-0.08995
1.44	27.92	100.2	-0.09
1.45	27.93	100.2	-0.09004
1.45	27.94	100.2	-0.09006
1.45	27.95	100.2	-0.09007
1.45	27.96	100.2	-0.09009
1.46	27.97	100.2	-0.0901
1.46	27.98	100.2	-0.09013
1.46	27.99	100.2	-0.09015
1.46	28	100.2	-0.09017
1.47	28.01	100.2	-0.09017
1.47	28.02	100.2	-0.09016
1.47	28.03	100.2	-0.09016
1.47	28.04	100.2	-0.09017
1.48	28.05	100.2	-0.09018
1.48	28.06	100.2	-0.0902
1.48	28.07	100.2	-0.09022
1.48	28.08	100.2	-0.09026
1.49	28.09	100.2	-0.09029
1.49	28.1	100.2	-0.09032
1.49	28.11	100.2	-0.09031
1.49	28.12	100.2	-0.09031
1.49	28.13	100.2	-0.0903
1.5	28.14	100.2	-0.09029
1.5	28.15	100.2	-0.09028
1.5	28.16	100.2	-0.09027
1.5	28.17	100.2	-0.09026
1.51	28.18	100.2	-0.09026
1.51	28.19	100.2	-0.09026
1.51	28.2	100.2	-0.09027
1.51	28.21	100.2	-0.09027
1.52	28.22	100.2	-0.09027
1.52	28.23	100.2	-0.09027
1.52	28.24	100.2	-0.09027
1.52	28.25	100.2	-0.09028
1.53	28.26	100.2	-0.09028
1.53	28.27	100.2	-0.09029
1.53	28.28	100.2	-0.0903
1.53	28.29	100.2	-0.09031
1.54	28.3	100.2	-0.09032
1.54	28.31	100.2	-0.09034
1.54	28.32	100.2	-0.09035
1.54	28.33	100.2	-0.09037
1.54	28.34	100.2	-0.09038
1.55	28.35	100.2	-0.0904
1.55	28.36	100.2	-0.09042
1.55	28.37	100.2	-0.09044
1.55	28.38	100.2	-0.09046
1.56	28.39	100.2	-0.09047
1.56	28.4	100.2	-0.09047
1.56	28.41	100.2	-0.09048
1.56	28.42	100.2	-0.09048
1.57	28.43	100.2	-0.09048
1.57	28.44	100.2	-0.09048
1.57	28.45	100.2	-0.09048
1.57	28.46	100.2	-0.09048
1.57	28.47	100.2	-0.09049
1.58	28.48	100.2	-0.09051
1.58	28.49	100.2	-0.09052
1.58	28.5	100.2	-0.09053
1.58	28.51	100.2	-0.09054
1.59	28.52	100.2	-0.09056
1.59	28.53	100.2	-0.09057
1.59	28.54	100.2	-0.09059
1.59	28.55	100.2	-0.0906
1.59	28.56	100.2	-0.09061
1.6	28.57	100.2	-0.09062
1.6	28.58	100.2	-0.09065
1.6	28.59	100.2	-0.09067
1.6	28.6	100.2	-0.0907
1.61	28.61	100.2	-0.09072
1.61	28.62	100.2	-0.09075
1.61	28.63	100.2	-0.09077
1.61	28.64	100.2	-0.09079
1.61	28.65	100.2	-0.09081
1.62	28.66	100.2	-0.09084
1.62	28.67	100.2	-0.09086
1.62	28.68	100.2	-0.09088
1.62	28.69	100.2	-0.09091
1.62	28.7	100.2	-0.09094
1.63	28.71	100.2	-0.09098
1.63	28.72	100.2	-0.09101
1.63	28.73	100.2	-0.09103
1.63	28.74	100.2	-0.09105
1.64	28.75	100.2	-0.09107
1.64	28.76	100.2	-0.09109
1.64	28.77	100.2	-0.0911
1.64	28.78	100.2	-0.09112
1.64	28.79	100.3	-0.09113
1.65	28.8	100.3	-0.09115
1.65	28.81	100.3	-0.09116
1.65	28.82	100.3	-0.09118
1.65	28.83	100.3	-0.0912
1.65	28.84	100.3	-0.09122
1.66	28.85	100.3	-0.09126
1.66	28.86	100.3	-0.0913
1.66	28.87	100.3	-0.09134
1.66	28.88	100.3	-0.09138
1.66	28.89	100.3	-0.09139
1.67	28.9	100.3	-0.09139
1.67	28.91	100.3	-0.0914
1.67	28.92	100.3	-0.0914
1.67	28.93	100.3	-0.09145
1.67	28.94	100.3	-0.09151
1.68	28.95	100.3	-0.09156
1.68	28.96	100.3	-0.09161
1.68	28.97	100.3	-0.09162
1.68	28.98	100.3	-0.09163
1.69	28.99	100.3	-0.09164
1.69	29	100.3	-0.09164
1.69	29.01	100.3	-0.09165
1.69	29.02	100.3	-0.09166
1.69	29.03	100.3	-0.09168
1.7	29.04	100.3	-0.09169
1.7	29.05	100.3	-0.09169
1.7	29.06	100.3	-0.0917
1.7	29.07	100.3	-0.09171
1.7	29.08	100.3	-0.09171
1.71	29.09	100.3	-0.09174
1.71	29.1	100.3	-0.09177
1.71	29.11	100.3	-0.09179
1.71	29.12	100.3	-0.09182
1.71	29.13	100.3	-0.09184
1.72	29.14	100.3	-0.09185
1.72	29.15	100.3	-0.09186
1.72	29.16	100.3	-0.09187
1.72	29.17	100.3	-0.09188
1.72	29.18	100.3	-0.09189
1.73	29.19	100.3	-0.0919
1.73	29.2	100.3	-0.0919
1.73	29.21	100.3	-0.09191
1.73	29.22	100.3	-0.09191
1.73	29.23	100.3	-0.09192
1.74	29.24	100.3	-0.09192
1.74	29.25	100.3	-0.09193
1.74	29.26	100.3	-0.09194
1.74	29.27	100.3	-0.09195
1.74	29.28	100.3	-0.09195
1.75	29.29	100.3	-0.09196
1.75	29.3	100.3	-0.092
1.75	29.31	100.3	-0.09203
1.75	29.32	100.3	-0.09206
1.75	29.33	100.3	-0.09209
1.76	29.34	100.3	-0.0921
1.76	29.35	100.3	-0.09209
1.76	29.36	100.3	-0.09207
1.76	29.37	100.3	-0.09206
1.76	29.38	100.3	-0.09208
1.77	29.39	100.3	-0.09211
1.77	29.4	100.3	-0.09214
1.77	29.41	100.3	-0.09217
1.77	29.42	100.3	-0.0922
1.77	29.43	100.3	-0.09221
1.77	29.44	100.3	-0.09222
1.78	29.45	100.3	-0.09223
1.78	29.46	100.3	-0.09224
1.78	29.47	100.3	-0.09228
1.78	29.48	100.3	-0.09233
1.78	29.49	100.3	-0.09238
1.79	29.5	100.3	-0.09243
1.79	29.51	100.3	-0.09245
1.79	29.52	100.3	-0.09246
1.79	29.53	100.3	-0.09246
1.79	29.54	100.3	-0.09247
1.8	29.55	100.3	-0.09248
1.8	29.56	100.3	-0.09252
1.8	29.57	100.3	-0.09255
1.8	29.58	100.3	-0.09259
1.8	29.59	100.3	-0.09262
1.81	29.6	100.3	-0.09264
1.81	29.61	100.3	-0.09265
1.81	29.62	100.3	-0.09266
1.81	29.63	100.3	-0.09267
1.81	29.64	100.3	-0.09269
1.82	29.65	100.3	-0.09271
1.82	29.66	100.3	-0.09274
1.82	29.67	100.3	-0.09276
1.82	29.68	100.3	-0.09279
1.82	29.69	100.3	-0.0928
1.82	29.7	100.3	-0.09281
1.83	29.71	100.3	-0.09282
1.83	29.72	100.3	-0.09283
1.83	29.73	100.3	-0.09284
1.83	29.74	100.3	-0.09284
1.83	29.75	100.3	-0.09284
1.84	29.76	100.3	-0.09285
1.84	29.77	100.3	-0.09285
1.84	29.78	100.3	-0.09287
1.84	29.79	100.3	-0.09289
1.84	29.8	100.3	-0.09291
1.85	29.81	100.3	-0.09292
1.85	29.82	100.3	-0.09295
1.85	29.83	100.3	-0.09299
1.85	29.84	100.3	-0.09303
1.85	29.85	100.3	-0.09306
1.85	29.86	100.3	-0.0931
1.86	29.87	100.3	-0.09313
1.86	29.88	100.3	-0.09316
1.86	29.89	100.3	-0.09319
1.86	29.9	100.3	-0.09322
1.86	29.91	100.3	-0.09325
1.87	29.92	100.3	-0.09327
1.87	29.93	100.3	-0.0933
1.87	29.94	100.3	-0.09332
1.87	29.95	100.3	-0.09335
1.87	29.96	100.3	-0.09338
1.87	29.97	100.3	-0.09342
1.88	29.98	100.3	-0.09345
1.88	29.99	100.3	-0.09349
1.88	30	100.3	-0.09351
1.88	30.01	100.3	-0.09351
1.88	30.02	100.3	-0.09351
1.89	30.03	100.3	-0.09351
1.89	30.04	100.3	-0.09351
1.89	30.05	100.3	-0.09349
1.89	30.06	100.3	-0.09347
1.89	30.07	100.3	-0.09344
1.89	30.08	100.3	-0.09341
1.9	30.09	100.3	-0.09341
1.9	30.1	100.3	-0.09342
1.9	30.11	100.3	-0.09343
1.9	30.12	100.3	-0.09344
1.9	30.13	100.3	-0.09345
1.91	30.14	100.3	-0.09346
1.91	30.15	100.3	-0.09346
1.91	30.16	100.3	-0.09346
1.91	30.17	100.3	-0.09346
1.91	30.18	100.3	-0.09347
1.91	30.19	100.3	-0.09346
1.92	30.2	100.3	-0.09346
1.92	30.21	100.3	-0.09346
1.92	30.22	100.3	-0.09345
1.92	30.23	100.3	-0.09344
1.92	30.24	100.3	-0.09341
1.92	30.25	100.3	-0.09338
1.93	30.26	100.3	-0.09335
1.93	30.27	100.3	-0.09332
1.93	30.28	100.3	-0.09331
1.93	30.29	100.3	-0.09332
1.93	30.3	100.3	-0.09332
1.94	30.31	100.3	-0.09333
1.94	30.32	100.3	-0.09333
1.94	30.33	100.3	-0.09334
1.94	30.34	100.3	-0.09336
1.94	30.35	100.3	-0.09337
1.94	30.36	100.3	-0.09338
1.95	30.37	100.3	-0.0934
1.95	30.38	100.3	-0.09341
1.95	30.39	100.3	-0.09343
1.95	30.4	100.3	-0.09345
1.95	30.41	100.3	-0.09346
1.95	30.42	100.3	-0.09348
1.96	30.43	100.3	-0.0935
1.96	30.44	100.3	-0.09352
1.96	30.45	100.3	-0.09354
1.96	30.46	100.3	-0.09355
1.96	30.47	100.3	-0.09357
1.96	30.48	100.3	-0.09358
1.97	30.49	100.3	-0.09359
1.97	30.5	100.3	-0.0936
1.97	30.51	100.3	-0.09361
1.97	30.52	100.3	-0.09361
1.97	30.53	100.3	-0.09361
1.97	30.54	100.3	-0.0936
1.98	30.55	100.3	-0.09359
1.98	30.56	100.3	-0.09358
1.98	30.57	100.3	-0.09358
1.98	30.58	100.3	-0.09359
1.98	30.59	100.3	-0.0936
1.99	30.6	100.3	-0.09361
1.99	30.61	100.3	-0.09361
1.99	30.62	100.3	-0.09362
1.99	30.63	100.3	-0.09363
1.99	30.64	100.3	-0.09364
1.99	30.65	100.3	-0.09365
1.99	30.66	100.3	-0.09366
2	30.67	100.3	-0.09367
2	30.68	100.3	-0.09367
2	30.69	100.3	-0.09367
2	30.7	100.3	-0.09368
2	30.71	100.3	-0.09368
2.01	30.72	100.3	-0.09368
2.01	30.73	100.3	-0.09368
2.01	30.74	100.3	-0.09369
2.01	30.75	100.3	-0.09369
2.01	30.76	100.3	-0.09369
2.01	30.77	100.3	-0.09369
2.02	30.78	100.3	-0.09368
2.02	30.79	100.3	-0.09367
2.02	30.8	100.3	-0.09366
2.02	30.81	100.3	-0.09365
2.02	30.82	100.3	-0.09364
2.02	30.83	100.3	-0.09362
2.03	30.84	100.3	-0.0936
2.03	30.85	100.3	-0.09358
2.03	30.86	100.3	-0.09356
2.03	30.87	100.3	-0.09354
2.03	30.88	100.3	-0.09352
2.03	30.89	100.3	-0.0935
2.03	30.9	100.3	-0.09348
2.04	30.91	100.3	-0.09346
2.04	30.92	100.3	-0.09345
2.04	30.93	100.3	-0.09344
2.04	30.94	100.3	-0.09343
2.04	30.95	100.3	-0.09343
2.05	30.96	100.3	-0.09342
2.05	30.97	100.3	-0.09341
2.05	30.98	100.3	-0.0934
2.05	30.99	100.3	-0.09339
2.05	31	100.3	-0.09338
2.05	31.01	100.3	-0.09337
2.05	31.02	100.3	-0.09336
2.06	31.03	100.3	-0.09335
2.06	31.04	100.3	-0.09334
2.06	31.05	100.3	-0.09333
2.06	31.06	100.3	-0.09332
2.06	31.07	100.3	-0.09331
2.06	31.08	100.3	-0.0933
2.07	31.09	100.3	-0.09329
2.07	31.1	100.3	-0.09328
2.07	31.11	100.3	-0.09327
2.07	31.12	100.3	-0.09327
2.07	31.13	100.3	-0.09326
2.07	31.14	100.3	-0.09326
2.08	31.15	100.3	-0.09325
2.08	31.16	100.3	-0.09325
2.08	31.17	100.3	-0.09324
2.08	31.18	100.3	-0.09324
2.08	31.19	100.3	-0.09324
2.08	31.2	100.3	-0.09323
2.09	31.21	100.3	-0.09323
2.09	31.22	100.3	-0.09322
2.09	31.23	100.3	-0.09321
2.09	31.24	100.3	-0.0932
2.09	31.25	100.3	-0.09319
2.09	31.26	100.3	-0.09318
2.09	31.27	100.3	-0.09317
2.1	31.28	100.3	-0.09316
2.1	31.29	100.3	-0.09316
2.1	31.3	100.3	-0.09315
2.1	31.31	100.3	-0.09314
2.1	31.32	100.3	-0.09314
2.1	31.33	100.3	-0.09313
2.11	31.34	100.3	-0.09312
2.11	31.35	100.3	-0.09312
2.11	31.36	100.3	-0.09311
2.11	31.37	100.3	-0.0931
2.11	31.38	100.3	-0.09309
2.11	31.39	100.3	-0.09308
2.12	31.4	100.3	-0.09307
2.12	31.41	100.3	-0.09306
2.12	31.42	100.3	-0.09306
2.12	31.43	100.3	-0.09305
2.12	31.44	100.3	-0.09304
2.12	31.45	100.3	-0.09303
2.12	31.46	100.3	-0.09302
2.13	31.47	100.3	-0.09301
2.13	31.48	100.3	-0.093
2.13	31.49	100.3	-0.09299
2.13	31.5	100.3	-0.09299
2.13	31.51	100.3	-0.09299
2.13	31.52	100.3	-0.09299
2.14	31.53	100.3	-0.09299
2.14	31.54	100.3	-0.09299
2.14	31.55	100.3	-0.09299
2.14	31.56	100.3	-0.09298
2.14	31.57	100.3	-0.09297
2.14	31.58	100.3	-0.09296
2.15	31.59	100.3	-0.09295
2.15	31.6	100.3	-0.09295
2.15	31.61	100.3	-0.09295
2.15	31.62	100.3	-0.09295
2.15	31.63	100.3	-0.09295
2.15	31.64	100.3	-0.09295
2.15	31.65	100.3	-0.09295
2.16	31.66	100.3	-0.09295
2.16	31.67	100.3	-0.09295
2.16	31.68	100.3	-0.09295
2.16	31.69	100.3	-0.09295
2.16	31.7	100.3	-0.09295
2.16	31.71	100.3	-0.09294
2.17	31.72	100.3	-0.09293
2.17	31.73	100.3	-0.09293
2.17	31.74	100.3	-0.09292
2.17	31.75	100.3	-0.09291
2.17	31.76	100.3	-0.0929
2.17	31.77	100.3	-0.0929
2.17	31.78	100.3	-0.09289
2.18	31.79	100.3	-0.09289
2.18	31.8	100.3	-0.09288
2.18	31.81	100.3	-0.09288
2.18	31.82	100.3	-0.09288
2.18	31.83	100.3	-0.09288
2.18	31.84	100.3	-0.09288
2.19	31.85	100.3	-0.09288
2.19	31.86	100.3	-0.09288
2.19	31.87	100.3	-0.09288
2.19	31.88	100.3	-0.0929
2.19	31.89	100.3	-0.09291
2.19	31.9	100.3	-0.09292
2.19	31.91	100.3	-0.09293
2.2	31.92	100.3	-0.09293
2.2	31.93	100.3	-0.09292
2.2	31.94	100.3	-0.09291
2.2	31.95	100.3	-0.0929
2.2	31.96	100.3	-0.09289
2.2	31.97	100.3	-0.09287
2.21	31.98	100.3	-0.09287
2.21	31.99	100.3	-0.09287
2.21	32	100.3	-0.09286
2.21	32.01	100.3	-0.09286
2.21	32.02	100.3	-0.09286
2.21	32.03	100.3	-0.09285
2.21	32.04	100.3	-0.09283
2.22	32.05	100.3	-0.09282
2.22	32.06	100.3	-0.0928
2.22	32.07	100.3	-0.09279
2.22	32.08	100.3	-0.09277
2.22	32.09	100.3	-0.09275
2.22	32.1	100.3	-0.09272
2.23	32.11	100.3	-0.0927
2.23	32.12	100.3	-0.09267
2.23	32.13	100.3	-0.09265
2.23	32.14	100.3	-0.09263
2.23	32.15	100.3	-0.0926
2.23	32.16	100.3	-0.09257
2.23	32.17	100.3	-0.09255
2.24	32.18	100.3	-0.09252
2.24	32.19	100.3	-0.0925
2.24	32.2	100.3	-0.09247
2.24	32.21	100.3	-0.09245
2.24	32.22	100.3	-0.09244
2.24	32.23	100.3	-0.09242
2.24	32.24	100.3	-0.0924
2.25	32.25	100.3	-0.09238
2.25	32.26	100.3	-0.09236
2.25	32.27	100.3	-0.09234
2.25	32.28	100.3	-0.09232
2.25	32.29	100.3	-0.0923
2.25	32.3	100.3	-0.09228
2.25	32.31	100.3	-0.09226
2.26	32.32	100.3	-0.09224
2.26	32.33	100.3	-0.09222
2.26	32.34	100.3	-0.0922
2.26	32.35	100.3	-0.09217
2.26	32.36	100.3	-0.09215
2.26	32.37	100.3	-0.09213
2.27	32.38	100.3	-0.09211
2.27	32.39	100.3	-0.09209
2.27	32.4	100.3	-0.09207
2.27	32.41	100.3	-0.09205
2.27	32.42	100.3	-0.09203
2.27	32.43	100.3	-0.092
2.27	32.44	100.3	-0.09197
2.28	32.45	100.3	-0.09193
2.28	32.46	100.3	-0.0919
2.28	32.47	100.3	-0.09187
2.28	32.48	100.3	-0.09184
2.28	32.49	100.3	-0.09182
2.28	32.5	100.3	-0.09179
2.28	32.51	100.3	-0.09176
2.29	32.52	100.3	-0.09173
2.29	32.53	100.3	-0.0917
2.29	32.54	100.3	-0.09168
2.29	32.55	100.3	-0.09165
2.29	32.56	100.3	-0.09162
2.29	32.57	100.3	-0.09159
2.29	32.58	100.3	-0.09156
2.3	32.59	100.3	-0.09154
2.3	32.6	100.3	-0.09153
2.3	32.61	100.3	-0.09152
2.3	32.62	100.3	-0.09151
2.3	32.63	100.3	-0.0915
2.3	32.64	100.3	-0.09149
2.3	32.65	100.3	-0.09149
2.31	32.66	100.3	-0.09148
2.31	32.67	100.3	-0.09147
2.31	32.68	100.3	-0.09147
2.31	32.69	100.3	-0.09146
2.31	32.7	100.3	-0.09146
2.31	32.71	100.3	-0.09144
2.31	32.72	100.3	-0.09141
2.32	32.73	100.3	-0.09139
2.32	32.74	100.3	-0.09136
2.32	32.75	100.3	-0.09134
2.32	32.76	100.3	-0.09131
2.32	32.77	100.3	-0.09129
2.32	32.78	100.3	-0.09128
2.32	32.79	100.3	-0.09127
2.33	32.8	100.3	-0.09125
2.33	32.81	100.3	-0.09124
2.33	32.82	100.3	-0.09123
2.33	32.83	100.3	-0.0912
2.33	32.84	100.3	-0.09117
2.33	32.85	100.3	-0.09115
2.33	32.86	100.3	-0.09112
2.34	32.87	100.3	-0.09109
2.34	32.88	100.3	-0.09107
2.34	32.89	100.3	-0.09107
2.34	32.9	100.3	-0.09108
2.34	32.91	100.3	-0.09108
2.34	32.92	100.3	-0.09108
2.34	32.93	100.3	-0.09108
2.35	32.94	100.3	-0.09107
2.35	32.95	100.3	-0.09104
2.35	32.96	100.3	-0.09101
2.35	32.97	100.3	-0.09098
2.35	32.98	100.3	-0.09095
2.35	32.99	100.3	-0.09092
2.35	33	100.3	-0.0909
2.36	33.01	100.3	-0.0909
2.36	33.02	100.3	-0.0909
2.36	33.03	100.3	-0.0909
2.36	33.04	100.3	-0.09089
2.36	33.05	100.3	-0.09089
2.36	33.06	100.3	-0.09088
2.36	33.07	100.3	-0.09086
2.37	33.08	100.3	-0.09084
2.37	33.09	100.3	-0.09082
2.37	33.1	100.3	-0.0908
2.37	33.11	100.3	-0.09078
2.37	33.12	100.3	-0.09077
2.37	33.13	100.3	-0.09076
2.37	33.14	100.3	-0.09075
2.38	33.15	100.3	-0.09073
2.38	33.16	100.3	-0.09072
2.38	33.17	100.3	-0.09071
2.38	33.18	100.3	-0.09071
2.38	33.19	100.3	-0.09071
2.38	33.2	100.3	-0.0907
2.38	33.21	100.3	-0.0907
2.39	33.22	100.3	-0.0907
2.39	33.23	100.3	-0.0907
2.39	33.24	100.3	-0.09069
2.39	33.25	100.3	-0.09067
2.39	33.26	100.3	-0.09066
2.39	33.27	100.3	-0.09064
2.39	33.28	100.3	-0.09063
2.4	33.29	100.3	-0.09061
2.4	33.3	100.3	-0.09059
2.4	33.31	100.3	-0.09057
2.4	33.32	100.3	-0.09055
2.4	33.33	100.3	-0.09053
2.4	33.34	100.3	-0.09051
2.4	33.35	100.3	-0.09049
2.41	33.36	100.3	-0.09048
2.41	33.37	100.3	-0.09047
2.41	33.38	100.3	-0.09047
2.41	33.39	100.3	-0.09046
2.41	33.4	100.3	-0.09045
2.41	33.41	100.3	-0.09044
2.41	33.42	100.3	-0.09044
2.42	33.43	100.3	-0.09043
2.42	33.44	100.3	-0.09042
2.42	33.45	100.3	-0.09041
2.42	33.46	100.3	-0.09041
2.42	33.47	100.3	-0.0904
2.42	33.48	100.3	-0.09039
2.42	33.49	100.3	-0.09038
2.43	33.5	100.3	-0.09038
2.43	33.51	100.3	-0.09037
2.43	33.52	100.3	-0.09036
2.43	33.53	100.3	-0.09035
2.43	33.54	100.3	-0.09034
2.43	33.55	100.3	-0.09032
2.43	33.56	100.3	-0.0903
2.43	33.57	100.3	-0.09029
2.44	33.58	100.3	-0.09027
2.44	33.59	100.3	-0.09025
2.44	33.6	100.3	-0.09023
2.44	33.61	100.3	-0.09021
2.44	33.62	100.3	-0.09018
2.44	33.63	100.3	-0.09016
2.44	33.64	100.3	-0.09014
2.45	33.65	100.3	-0.09012
2.45	33.66	100.3	-0.0901
2.45	33.67	100.3	-0.09009
2.45	33.68	100.3	-0.09008
2.45	33.69	100.3	-0.09007
2.45	33.7	100.3	-0.09006
2.45	33.71	100.3	-0.09005
2.46	33.72	100.3	-0.09001
2.46	33.73	100.3	-0.08997
2.46	33.74	100.3	-0.08993
2.46	33.75	100.3	-0.08989
2.46	33.76	100.3	-0.08985
2.46	33.77	100.3	-0.0898
2.46	33.78	100.3	-0.08978
2.46	33.79	100.3	-0.08976
2.47	33.8	100.3	-0.08974
2.47	33.81	100.3	-0.08972
2.47	33.82	100.3	-0.08971
2.47	33.83	100.3	-0.08969
2.47	33.84	100.3	-0.08966
2.47	33.85	100.3	-0.08961
2.47	33.86	100.3	-0.08957
2.48	33.87	100.3	-0.08952
2.48	33.88	100.3	-0.08947
2.48	33.89	100.3	-0.08942
2.48	33.9	100.3	-0.08939
2.48	33.91	100.3	-0.08938
2.48	33.92	100.3	-0.08937
2.48	33.93	100.3	-0.08936
2.48	33.94	100.3	-0.08935
2.49	33.95	100.3	-0.08934
2.49	33.96	100.3	-0.08933
2.49	33.97	100.3	-0.0893
2.49	33.98	100.3	-0.08927
2.49	33.99	100.3	-0.08924
2.49	34	100.3	-0.08921
2.49	34.01	100.3	-0.08918
2.5	34.02	100.3	-0.08914
2.5	34.03	100.3	-0.08914
2.5	34.04	100.3	-0.08914
2.5	34.05	100.3	-0.08913
2.5	34.06	100.3	-0.08913
2.5	34.07	100.3	-0.08913
2.5	34.08	100.3	-0.08912
2.5	34.09	100.3	-0.08911
2.51	34.1	100.3	-0.08908
2.51	34.11	100.3	-0.08906
2.51	34.12	100.3	-0.08903
2.51	34.13	100.3	-0.08901
2.51	34.14	100.3	-0.08899
2.51	34.15	100.3	-0.08895
2.51	34.16	100.3	-0.08891
2.52	34.17	100.3	-0.08887
2.52	34.18	100.3	-0.08882
2.52	34.19	100.3	-0.08878
2.52	34.2	100.3	-0.08874
2.52	34.21	100.3	-0.0887
2.52	34.22	100.3	-0.0887
2.52	34.23	100.3	-0.08869
2.53	34.24	100.3	-0.08869
2.53	34.25	100.3	-0.08868
2.53	34.26	100.3	-0.08868
2.53	34.27	100.3	-0.08867
2.53	34.28	100.3	-0.08864
2.53	34.29	100.3	-0.0886
2.53	34.3	100.3	-0.08857
2.53	34.31	100.3	-0.08854
2.54	34.32	100.3	-0.08851
2.54	34.33	100.3	-0.08847
2.54	34.34	100.3	-0.08845
2.54	34.35	100.3	-0.08842
2.54	34.36	100.3	-0.0884
2.54	34.37	100.3	-0.08837
2.54	34.38	100.3	-0.08835
2.55	34.39	100.3	-0.08833
2.55	34.4	100.3	-0.0883
2.55	34.41	100.3	-0.08827
2.55	34.42	100.3	-0.08824
2.55	34.43	100.3	-0.08821
2.55	34.44	100.3	-0.08819
2.55	34.45	100.3	-0.08816
2.55	34.46	100.3	-0.08813
2.56	34.47	100.3	-0.08811
2.56	34.48	100.3	-0.08809
2.56	34.49	100.3	-0.08807
2.56	34.5	100.3	-0.08805
2.56	34.51	100.3	-0.08803
2.56	34.52	100.3	-0.08801
2.56	34.53	100.3	-0.08798
2.56	34.54	100.3	-0.08795
2.57	34.55	100.3	-0.08792
2.57	34.56	100.3	-0.0879
2.57	34.57	100.3	-0.08787
2.57	34.58	100.3	-0.08784
2.57	34.59	100.3	-0.08781
2.57	34.6	100.3	-0.08777
2.57	34.61	100.3	-0.08774
2.58	34.62	100.3	-0.08771
2.58	34.63	100.3	-0.08768
2.58	34.64	100.3	-0.08764
2.58	34.65	100.3	-0.08761
2.58	34.66	100.3	-0.08757
2.58	34.67	100.3	-0.08753
2.58	34.68	100.3	-0.08749
2.58	34.69	100.3	-0.08745
2.59	34.7	100.3	-0.08741
2.59	34.71	100.3	-0.08737
2.59	34.72	100.3	-0.08735
2.59	34.73	100.3	-0.08732
2.59	34.74	100.3	-0.0873
2.59	34.75	100.3	-0.08727
2.59	34.76	100.3	-0.08725
2.6	34.77	100.3	-0.08722
2.6	34.78	100.3	-0.08719
2.6	34.79	100.3	-0.08716
2.6	34.8	100.3	-0.08712
2.6	34.81	100.3	-0.08709
2.6	34.82	100.3	-0.08705
2.6	34.83	100.3	-0.08702
2.6	34.84	100.3	-0.08698
2.61	34.85	100.3	-0.08696
2.61	34.86	100.3	-0.08693
2.61	34.87	100.3	-0.08691
2.61	34.88	100.3	-0.08688
2.61	34.89	100.3	-0.08686
2.61	34.9	100.3	-0.08683
2.61	34.91	100.3	-0.08681
2.61	34.92	100.3	-0.08679
2.62	34.93	100.3	-0.08677
2.62	34.94	100.3	-0.08675
2.62	34.95	100.3	-0.08673
2.62	34.96	100.3	-0.08671
2.62	34.97	100.3	-0.08669
2.62	34.98	100.3	-0.08667
2.62	34.99	100.3	-0.08665
2.63	35	100.3	-0.08663
2.63	35.01	100.3	-0.08661
2.63	35.02	100.3	-0.08659
2.63	35.03	100.3	-0.08656
2.63	35.04	100.3	-0.08654
2.63	35.05	100.3	-0.08651
2.63	35.06	100.3	-0.08648
2.63	35.07	100.3	-0.08646
2.64	35.08	100.3	-0.08643
2.64	35.09	100.3	-0.0864
2.64	35.1	100.3	-0.08637
2.64	35.11	100.3	-0.08634
2.64	35.12	100.3	-0.08631
2.64	35.13	100.3	-0.08628
2.64	35.14	100.3	-0.08625
2.64	35.15	100.3	-0.08622
2.65	35.16	100.3	-0.08619
2.65	35.17	100.3	-0.08615
2.65	35.18	100.3	-0.08611
2.65	35.19	100.3	-0.08607
2.65	35.2	100.3	-0.08603
2.65	35.21	100.3	-0.08599
2.65	35.22	100.3	-0.08595
2.65	35.23	100.3	-0.08592
2.66	35.24	100.3	-0.08588
2.66	35.25	100.3	-0.08585
2.66	35.26	100.3	-0.08581
2.66	35.27	100.3	-0.08578
2.66	35.28	100.3	-0.08574
2.66	35.29	100.3	-0.08571
2.66	35.3	100.3	-0.08568
2.66	35.31	100.3	-0.08566
2.67	35.32	100.3	-0.08564
2.67	35.33	100.3	-0.08561
2.67	35.34	100.3	-0.08559
2.67	35.35	100.3	-0.08557
2.67	35.36	100.3	-0.08554
2.67	35.37	100.3	-0.08551
2.67	35.38	100.3	-0.08548
2.68	35.39	100.3	-0.08545
2.68	35.4	100.3	-0.08541
2.68	35.41	100.3	-0.08538
2.68	35.42	100.3	-0.08535
2.68	35.43	100.3	-0.08533
2.68	35.44	100.3	-0.08532
2.68	35.45	100.3	-0.0853
2.68	35.46	100.3	-0.08529
2.69	35.47	100.3	-0.08527
2.69	35.48	100.3	-0.08526
2.69	35.49	100.3	-0.08524
2.69	35.5	100.3	-0.08522
2.69	35.51	100.3	-0.08521
2.69	35.52	100.3	-0.08519
2.69	35.53	100.3	-0.08517
2.69	35.54	100.3	-0.08515
2.7	35.55	100.3	-0.08514
2.7	35.56	100.3	-0.08512
2.7	35.57	100.3	-0.0851
2.7	35.58	100.3	-0.08508
2.7	35.59	100.3	-0.08507
2.7	35.6	100.3	-0.08505
2.7	35.61	100.3	-0.08503
2.7	35.62	100.3	-0.08501
2.71	35.63	100.3	-0.08498
2.71	35.64	100.3	-0.08495
2.71	35.65	100.3	-0.08492
2.71	35.66	100.3	-0.08488
2.71	35.67	100.3	-0.08485
2.71	35.68	100.3	-0.08482
2.71	35.69	100.3	-0.08479
2.71	35.7	100.3	-0.08476
2.72	35.71	100.3	-0.08473
2.72	35.72	100.3	-0.08471
2.72	35.73	100.3	-0.08468
2.72	35.74	100.3	-0.08465
2.72	35.75	100.3	-0.08462
2.72	35.76	100.3	-0.08459
2.72	35.77	100.3	-0.08457
2.72	35.78	100.3	-0.08454
2.73	35.79	100.3	-0.08451
2.73	35.8	100.3	-0.08448
2.73	35.81	100.3	-0.08445
2.73	35.82	100.3	-0.08442
2.73	35.83	100.3	-0.0844
2.73	35.84	100.3	-0.08437
2.73	35.85	100.3	-0.08435
2.73	35.86	100.3	-0.08432
2.74	35.87	100.3	-0.0843
2.74	35.88	100.3	-0.08427
2.74	35.89	100.3	-0.08424
2.74	35.9	100.3	-0.08422
2.74	35.91	100.3	-0.08419
2.74	35.92	100.3	-0.08416
2.74	35.93	100.3	-0.08414
2.74	35.94	100.3	-0.08411
2.75	35.95	100.3	-0.08408
2.75	35.96	100.3	-0.08405
2.75	35.97	100.3	-0.08402
2.75	35.98	100.3	-0.08399
2.75	35.99	100.3	-0.08396
2.75	36	100.3	-0.08393
2.75	36.01	100.3	-0.08389
2.75	36.02	100.4	-0.08386
2.76	36.03	100.4	-0.08384
2.76	36.04	100.4	-0.08381
2.76	36.05	100.4	-0.08379
2.76	36.06	100.4	-0.08376
2.76	36.07	100.4	-0.08374
2.76	36.08	100.4	-0.08371
2.76	36.09	100.4	-0.08369
2.76	36.1	100.4	-0.08366
2.77	36.11	100.4	-0.08363
2.77	36.12	100.4	-0.0836
2.77	36.13	100.4	-0.08358
2.77	36.14	100.4	-0.08355
2.77	36.15	100.4	-0.08352
2.77	36.16	100.4	-0.0835
2.77	36.17	100.4	-0.08347
2.77	36.18	100.4	-0.08345
2.78	36.19	100.4	-0.08343
2.78	36.2	100.4	-0.08341
2.78	36.21	100.4	-0.08338
2.78	36.22	100.4	-0.08336
2.78	36.23	100.4	-0.08335
2.78	36.24	100.4	-0.08334
2.78	36.25	100.4	-0.08332
2.78	36.26	100.4	-0.08331
2.79	36.27	100.4	-0.0833
2.79	36.28	100.4	-0.08328
2.79	36.29	100.4	-0.08327
2.79	36.3	100.4	-0.08325
2.79	36.31	100.4	-0.08323
2.79	36.32	100.4	-0.08322
2.79	36.33	100.4	-0.0832
2.79	36.34	100.4	-0.08318
2.8	36.35	100.4	-0.08317
2.8	36.36	100.4	-0.08315
2.8	36.37	100.4	-0.08314
2.8	36.38	100.4	-0.08312
2.8	36.39	100.4	-0.08311
2.8	36.4	100.4	-0.08309
2.8	36.41	100.4	-0.08308
2.8	36.42	100.4	-0.08306
2.81	36.43	100.4	-0.08304
2.81	36.44	100.4	-0.08302
2.81	36.45	100.4	-0.083
2.81	36.46	100.4	-0.08298
2.81	36.47	100.4	-0.08296
2.81	36.48	100.4	-0.08294
2.81	36.49	100.4	-0.08291
2.81	36.5	100.4	-0.0829
2.81	36.51	100.4	-0.08288
2.82	36.52	100.4	-0.08286
2.82	36.53	100.4	-0.08285
2.82	36.54	100.4	-0.08283
2.82	36.55	100.4	-0.08281
2.82	36.56	100.4	-0.0828
2.82	36.57	100.4	-0.08279
2.82	36.58	100.4	-0.08277
2.82	36.59	100.4	-0.08276
2.83	36.6	100.4	-0.08275
2.83	36.61	100.4	-0.08274
2.83	36.62	100.4	-0.08273
2.83	36.63	100.4	-0.08271
2.83	36.64	100.4	-0.08268
2.83	36.65	100.4	-0.08265
2.83	36.66	100.4	-0.08262
2.83	36.67	100.4	-0.08259
2.84	36.68	100.4	-0.08256
2.84	36.69	100.4	-0.08253
2.84	36.7	100.4	-0.0825
2.84	36.71	100.4	-0.08245
2.84	36.72	100.4	-0.0824
2.84	36.73	100.4	-0.08235
2.84	36.74	100.4	-0.0823
2.84	36.75	100.4	-0.08226
2.85	36.76	100.4	-0.08221
2.85	36.77	100.4	-0.08217
2.85	36.78	100.4	-0.08213
2.85	36.79	100.4	-0.0821
2.85	36.8	100.4	-0.08206
2.85	36.81	100.4	-0.08203
2.85	36.82	100.4	-0.08199
2.85	36.83	100.4	-0.08195
2.86	36.84	100.4	-0.08193
2.86	36.85	100.4	-0.08192
2.86	36.86	100.4	-0.0819
2.86	36.87	100.4	-0.08188
2.86	36.88	100.4	-0.08186
2.86	36.89	100.4	-0.08184
2.86	36.9	100.4	-0.08183
2.86	36.91	100.4	-0.08181
2.86	36.92	100.4	-0.0818
2.87	36.93	100.4	-0.08179
2.87	36.94	100.4	-0.08177
2.87	36.95	100.4	-0.08176
2.87	36.96	100.4	-0.08174
2.87	36.97	100.4	-0.08173
2.87	36.98	100.4	-0.08171
2.87	36.99	100.4	-0.0817
2.87	37	100.4	-0.08168
2.88	37.01	100.4	-0.08166
2.88	37.02	100.4	-0.08165
2.88	37.03	100.4	-0.08163
2.88	37.04	100.4	-0.08162
2.88	37.05	100.4	-0.08161
2.88	37.06	100.4	-0.08161
2.88	37.07	100.4	-0.0816
2.88	37.08	100.4	-0.0816
2.89	37.09	100.4	-0.08159
2.89	37.1	100.4	-0.08159
2.89	37.11	100.4	-0.08158
2.89	37.12	100.4	-0.08159
2.89	37.13	100.4	-0.0816
2.89	37.14	100.4	-0.08161
2.89	37.15	100.4	-0.08162
2.89	37.16	100.4	-0.08162
2.9	37.17	100.4	-0.08163
2.9	37.18	100.4	-0.08162
2.9	37.19	100.4	-0.08159
2.9	37.2	100.4	-0.08156
2.9	37.21	100.4	-0.08153
2.9	37.22	100.4	-0.08149
2.9	37.23	100.4	-0.08146
2.9	37.24	100.4	-0.08143
2.9	37.25	100.4	-0.0814
2.91	37.26	100.4	-0.08137
2.91	37.27	100.4	-0.08135
2.91	37.28	100.4	-0.08132
2.91	37.29	100.4	-0.0813
2.91	37.3	100.4	-0.08127
2.91	37.31	100.4	-0.08125
2.91	37.32	100.4	-0.08122
2.91	37.33	100.4	-0.08119
2.92	37.34	100.4	-0.08116
2.92	37.35	100.4	-0.08113
2.92	37.36	100.4	-0.08111
2.92	37.37	100.4	-0.08108
2.92	37.38	100.4	-0.08105
2.92	37.39	100.4	-0.08102
2.92	37.4	100.4	-0.08098
2.92	37.41	100.4	-0.08095
2.92	37.42	100.4	-0.08092
2.93	37.43	100.4	-0.08088
2.93	37.44	100.4	-0.08085
2.93	37.45	100.4	-0.08082
2.93	37.46	100.4	-0.08078
2.93	37.47	100.4	-0.08074
2.93	37.48	100.4	-0.0807
2.93	37.49	100.4	-0.08066
2.93	37.5	100.4	-0.08062
2.94	37.51	100.4	-0.08058
2.94	37.52	100.4	-0.08054
2.94	37.53	100.4	-0.0805
2.94	37.54	100.4	-0.08047
2.94	37.55	100.4	-0.08043
2.94	37.56	100.4	-0.0804
2.94	37.57	100.4	-0.08036
2.94	37.58	100.4	-0.08033
2.95	37.59	100.4	-0.08029
2.95	37.6	100.4	-0.08026
2.95	37.61	100.4	-0.08023
2.95	37.62	100.4	-0.0802
2.95	37.63	100.4	-0.08016
2.95	37.64	100.4	-0.08013
2.95	37.65	100.4	-0.0801
2.95	37.66	100.4	-0.08007
2.95	37.67	100.4	-0.08004
2.96	37.68	100.4	-0.08001
2.96	37.69	100.4	-0.07997
2.96	37.7	100.4	-0.07994
2.96	37.71	100.4	-0.07991
2.96	37.72	100.4	-0.07988
2.96	37.73	100.4	-0.07985
2.96	37.74	100.4	-0.07982
2.96	37.75	100.4	-0.07979
2.97	37.76	100.4	-0.07976
2.97	37.77	100.4	-0.07973
2.97	37.78	100.4	-0.0797
2.97	37.79	100.4	-0.07968
2.97	37.8	100.4	-0.07965
2.97	37.81	100.4	-0.07962
2.97	37.82	100.4	-0.0796
2.97	37.83	100.4	-0.07958
2.97	37.84	100.4	-0.07956
2.98	37.85	100.4	-0.07954
2.98	37.86	100.4	-0.07952
2.98	37.87	100.4	-0.0795
2.98	37.88	100.4	-0.07948
2.98	37.89	100.4	-0.07945
2.98	37.9	100.4	-0.07943
2.98	37.91	100.4	-0.0794
2.98	37.92	100.4	-0.07937
2.99	37.93	100.4	-0.07935
2.99	37.94	100.4	-0.07932
2.99	37.95	100.4	-0.0793
2.99	37.96	100.4	-0.07927
2.99	37.97	100.4	-0.07924
2.99	37.98	100.4	-0.07921
2.99	37.99	100.4	-0.07918
2.99	38	100.4	-0.07915
2.99	38.01	100.4	-0.07913
3	38.02	100.4	-0.0791
3	38.03	100.4	-0.07907
3	38.04	100.4	-0.07905
3	38.05	100.4	-0.07902
3	38.06	100.4	-0.07899
3	38.07	100.4	-0.07897
3	38.08	100.4	-0.07894
3	38.09	100.4	-0.07892
3.01	38.1	100.4	-0.07889
3.01	38.11	100.4	-0.07886
3.01	38.12	100.4	-0.07883
3.01	38.13	100.4	-0.0788
3.01	38.14	100.4	-0.07878
3.01	38.15	100.4	-0.07875
3.01	38.16	100.4	-0.07872
3.01	38.17	100.4	-0.07869
3.01	38.18	100.4	-0.07866
3.02	38.19	100.4	-0.07863
3.02	38.2	100.4	-0.07859
3.02	38.21	100.4	-0.07856
3.02	38.22	100.4	-0.07853
3.02	38.23	100.4	-0.0785
3.02	38.24	100.4	-0.07847
3.02	38.25	100.4	-0.07845
3.02	38.26	100.4	-0.07842
3.03	38.27	100.4	-0.0784
3.03	38.28	100.4	-0.07837
3.03	38.29	100.4	-0.07834
3.03	38.3	100.4	-0.07832
3.03	38.31	100.4	-0.07828
3.03	38.32	100.4	-0.07824
3.03	38.33	100.4	-0.07821
3.03	38.34	100.4	-0.07817
3.03	38.35	100.4	-0.07813
3.04	38.36	100.4	-0.07809
3.04	38.37	100.4	-0.07805
3.04	38.38	100.4	-0.07801
3.04	38.39	100.4	-0.07798
3.04	38.4	100.4	-0.07795
3.04	38.41	100.4	-0.07792
3.04	38.42	100.4	-0.0779
3.04	38.43	100.4	-0.07787
3.04	38.44	100.4	-0.07784
3.05	38.45	100.4	-0.07781
3.05	38.46	100.4	-0.07777
3.05	38.47	100.4	-0.07774
3.05	38.48	100.4	-0.07771
3.05	38.49	100.4	-0.07768
3.05	38.5	100.4	-0.07764
3.05	38.51	100.4	-0.07761
3.05	38.52	100.4	-0.07758
3.06	38.53	100.4	-0.07755
3.06	38.54	100.4	-0.07753
3.06	38.55	100.4	-0.0775
3.06	38.56	100.4	-0.07748
3.06	38.57	100.4	-0.07745
3.06	38.58	100.4	-0.07742
3.06	38.59	100.4	-0.0774
3.06	38.6	100.4	-0.07737
3.06	38.61	100.4	-0.07734
3.07	38.62	100.4	-0.0773
3.07	38.63	100.4	-0.07727
3.07	38.64	100.4	-0.07724
3.07	38.65	100.4	-0.0772
3.07	38.66	100.4	-0.07717
3.07	38.67	100.4	-0.07713
3.07	38.68	100.4	-0.07709
3.07	38.69	100.4	-0.07705
3.07	38.7	100.4	-0.07701
3.08	38.71	100.4	-0.07697
3.08	38.72	100.4	-0.07693
3.08	38.73	100.4	-0.07689
3.08	38.74	100.4	-0.07685
3.08	38.75	100.4	-0.07682
3.08	38.76	100.4	-0.07679
3.08	38.77	100.4	-0.07675
3.08	38.78	100.4	-0.07672
3.09	38.79	100.4	-0.07669
3.09	38.8	100.4	-0.07666
3.09	38.81	100.4	-0.07662
3.09	38.82	100.4	-0.07659
3.09	38.83	100.4	-0.07656
3.09	38.84	100.4	-0.07653
3.09	38.85	100.4	-0.0765
3.09	38.86	100.4	-0.07647
3.09	38.87	100.4	-0.07644
3.1	38.88	100.4	-0.0764
3.1	38.89	100.4	-0.07637
3.1	38.9	100.4	-0.07633
3.1	38.91	100.4	-0.07629
3.1	38.92	100.4	-0.07625
3.1	38.93	100.4	-0.07621
3.1	38.94	100.4	-0.07618
3.1	38.95	100.4	-0.07614
3.1	38.96	100.4	-0.07609
3.11	38.97	100.4	-0.07605
3.11	38.98	100.4	-0.07601
3.11	38.99	100.4	-0.07596
3.11	39	100.4	-0.07592
3.11	39.01	100.4	-0.07588
3.11	39.02	100.4	-0.07583
3.11	39.03	100.4	-0.07579
3.11	39.04	100.4	-0.07575
3.12	39.05	100.4	-0.07572
3.12	39.06	100.4	-0.07568
3.12	39.07	100.4	-0.07564
3.12	39.08	100.4	-0.0756
3.12	39.09	100.4	-0.07557
3.12	39.1	100.4	-0.07553
3.12	39.11	100.4	-0.07551
3.12	39.12	100.4	-0.07548
3.12	39.13	100.4	-0.07545
3.13	39.14	100.4	-0.07543
3.13	39.15	100.4	-0.0754
3.13	39.16	100.4	-0.07538
3.13	39.17	100.4	-0.07535
3.13	39.18	100.4	-0.07532
3.13	39.19	100.4	-0.07529
3.13	39.2	100.4	-0.07527
3.13	39.21	100.4	-0.07524
3.13	39.22	100.4	-0.07521
3.14	39.23	100.4	-0.07518
3.14	39.24	100.4	-0.07515
3.14	39.25	100.4	-0.07513
3.14	39.26	100.4	-0.0751
3.14	39.27	100.4	-0.07507
3.14	39.28	100.4	-0.07505
3.14	39.29	100.4	-0.07502
3.14	39.3	100.4	-0.07499
3.14	39.31	100.4	-0.07496
3.15	39.32	100.4	-0.07494
3.15	39.33	100.4	-0.0749
3.15	39.34	100.4	-0.07487
3.15	39.35	100.4	-0.07483
3.15	39.36	100.4	-0.0748
3.15	39.37	100.4	-0.07477
3.15	39.38	100.4	-0.07473
3.15	39.39	100.4	-0.0747
3.16	39.4	100.4	-0.07467
3.16	39.41	100.4	-0.07465
3.16	39.42	100.4	-0.07463
3.16	39.43	100.4	-0.07461
3.16	39.44	100.4	-0.07458
3.16	39.45	100.4	-0.07456
3.16	39.46	100.4	-0.07454
3.16	39.47	100.4	-0.07451
3.16	39.48	100.4	-0.07449
3.17	39.49	100.4	-0.07446
3.17	39.5	100.4	-0.07444
3.17	39.51	100.4	-0.07441
3.17	39.52	100.4	-0.07438
3.17	39.53	100.4	-0.07436
3.17	39.54	100.4	-0.07433
3.17	39.55	100.4	-0.07429
3.17	39.56	100.4	-0.07426
3.17	39.57	100.4	-0.07422
3.18	39.58	100.4	-0.07419
3.18	39.59	100.4	-0.07415
3.18	39.6	100.4	-0.07412
3.18	39.61	100.4	-0.07408
3.18	39.62	100.4	-0.07406
3.18	39.63	100.4	-0.07404
3.18	39.64	100.4	-0.07401
3.18	39.65	100.4	-0.07399
3.18	39.66	100.4	-0.07397
3.19	39.67	100.4	-0.07395
3.19	39.68	100.4	-0.07392
3.19	39.69	100.4	-0.0739
3.19	39.7	100.4	-0.07388
3.19	39.71	100.4	-0.07385
3.19	39.72	100.4	-0.07383
3.19	39.73	100.4	-0.07381
3.19	39.74	100.4	-0.07379
3.2	39.75	100.4	-0.07376
3.2	39.76	100.4	-0.07373
3.2	39.77	100.4	-0.0737
3.2	39.78	100.4	-0.07367
3.2	39.79	100.4	-0.07364
3.2	39.8	100.4	-0.0736
3.2	39.81	100.4	-0.07357
3.2	39.82	100.4	-0.07354
3.2	39.83	100.4	-0.07351
3.21	39.84	100.4	-0.07347
3.21	39.85	100.4	-0.07343
3.21	39.86	100.4	-0.07339
3.21	39.87	100.4	-0.07335
3.21	39.88	100.4	-0.07331
3.21	39.89	100.4	-0.07328
3.21	39.9	100.4	-0.07324
3.21	39.91	100.4	-0.0732
3.21	39.92	100.4	-0.07317
3.22	39.93	100.4	-0.07314
3.22	39.94	100.4	-0.07311
3.22	39.95	100.4	-0.07308
3.22	39.96	100.4	-0.07305
3.22	39.97	100.4	-0.07302
3.22	39.98	100.4	-0.07299
3.22	39.99	100.4	-0.07296
3.22	40	100.4	-0.07294
3.22	40.01	100.4	-0.07291
3.23	40.02	100.4	-0.07289
3.23	40.03	100.4	-0.07286
3.23	40.04	100.4	-0.07284
3.23	40.05	100.4	-0.07281
3.23	40.06	100.4	-0.07278
3.23	40.07	100.4	-0.07276
3.23	40.08	100.4	-0.07273
3.23	40.09	100.4	-0.0727
3.23	40.1	100.4	-0.07267
3.24	40.11	100.4	-0.07264
3.24	40.12	100.4	-0.07262
3.24	40.13	100.4	-0.07258
3.24	40.14	100.4	-0.07255
3.24	40.15	100.4	-0.07251
3.24	40.16	100.4	-0.07248
3.24	40.17	100.4	-0.07244
3.24	40.18	100.4	-0.0724
3.24	40.19	100.4	-0.07237
3.25	40.2	100.4	-0.07233
3.25	40.21	100.4	-0.0723
3.25	40.22	100.4	-0.07226
3.25	40.23	100.4	-0.07223
3.25	40.24	100.4	-0.07219
3.25	40.25	100.4	-0.07216
3.25	40.26	100.4	-0.07213
3.25	40.27	100.4	-0.07209
3.25	40.28	100.4	-0.07206
3.26	40.29	100.4	-0.07202
3.26	40.3	100.4	-0.07199
3.26	40.31	100.4	-0.07196
3.26	40.32	100.4	-0.07193
3.26	40.33	100.4	-0.07189
3.26	40.34	100.4	-0.07186
3.26	40.35	100.4	-0.07183
3.26	40.36	100.4	-0.0718
3.26	40.37	100.4	-0.07177
3.27	40.38	100.4	-0.07174
3.27	40.39	100.4	-0.07171
3.27	40.4	100.4	-0.07167
3.27	40.41	100.4	-0.07164
3.27	40.42	100.4	-0.07161
3.27	40.43	100.4	-0.07159
3.27	40.44	100.4	-0.07156
3.27	40.45	100.4	-0.07154
3.28	40.46	100.4	-0.07151
3.28	40.47	100.4	-0.07149
3.28	40.48	100.4	-0.07146
3.28	40.49	100.4	-0.07144
3.28	40.5	100.4	-0.07141
3.28	40.51	100.4	-0.07139
3.28	40.52	100.4	-0.07136
3.28	40.53	100.4	-0.07134
3.28	40.54	100.4	-0.07132
3.28	40.55	100.4	-0.07129
3.29	40.56	100.4	-0.07127
3.29	40.57	100.4	-0.07124
3.29	40.58	100.4	-0.07121
3.29	40.59	100.4	-0.07118
3.29	40.6	100.4	-0.07115
3.29	40.61	100.4	-0.07111
3.29	40.62	100.4	-0.07108
3.29	40.63	100.4	-0.07104
3.29	40.64	100.4	-0.07101
3.3	40.65	100.4	-0.07097
3.3	40.66	100.4	-0.07094
3.3	40.67	100.4	-0.0709
3.3	40.68	100.4	-0.07086
3.3	40.69	100.4	-0.07083
3.3	40.7	100.4	-0.07079
3.3	40.71	100.4	-0.07075
3.3	40.72	100.4	-0.07072
3.31	40.73	100.4	-0.07068
3.31	40.74	100.4	-0.07065
3.31	40.75	100.4	-0.07061
3.31	40.76	100.4	-0.07058
3.31	40.77	100.4	-0.07054
3.31	40.78	100.4	-0.07051
3.31	40.79	100.4	-0.07047
3.31	40.8	100.4	-0.07044
3.31	40.81	100.4	-0.07042
3.32	40.82	100.4	-0.07039
3.32	40.83	100.4	-0.07037
3.32	40.84	100.4	-0.07034
3.32	40.85	100.4	-0.07032
3.32	40.86	100.4	-0.07029
3.32	40.87	100.4	-0.07027
3.32	40.88	100.4	-0.07024
3.32	40.89	100.4	-0.07021
3.32	40.9	100.4	-0.07017
3.33	40.91	100.4	-0.07014
3.33	40.92	100.4	-0.07011
3.33	40.93	100.4	-0.07008
3.33	40.94	100.4	-0.07005
3.33	40.95	100.4	-0.07002
3.33	40.96	100.4	-0.07
3.33	40.97	100.4	-0.06998
3.33	40.98	100.4	-0.06996
3.33	40.99	100.4	-0.06993
3.34	41	100.4	-0.06991
3.34	41.01	100.4	-0.06989
3.34	41.02	100.4	-0.06987
3.34	41.03	100.4	-0.06985
3.34	41.04	100.4	-0.06983
3.34	41.05	100.4	-0.06981
3.34	41.06	100.4	-0.06979
3.34	41.07	100.4	-0.06977
3.34	41.08	100.4	-0.06975
3.35	41.09	100.4	-0.06973
3.35	41.1	100.4	-0.06971
3.35	41.11	100.4	-0.06969
3.35	41.12	100.4	-0.06967
3.35	41.13	100.4	-0.06965
3.35	41.14	100.4	-0.06963
3.35	41.15	100.4	-0.06961
3.35	41.16	100.4	-0.06959
3.35	41.17	100.4	-0.06957
3.36	41.18	100.4	-0.06954
3.36	41.19	100.4	-0.06952
3.36	41.2	100.4	-0.0695
3.36	41.21	100.4	-0.06948
3.36	41.22	100.4	-0.06946
3.36	41.23	100.4	-0.06943
3.36	41.24	100.4	-0.06941
3.36	41.25	100.4	-0.06939
3.36	41.26	100.4	-0.06938
3.36	41.27	100.4	-0.06937
3.37	41.28	100.4	-0.06936
3.37	41.29	100.4	-0.06935
3.37	41.3	100.4	-0.06934
3.37	41.31	100.4	-0.06933
3.37	41.32	100.4	-0.06932
3.37	41.33	100.4	-0.06931
3.37	41.34	100.4	-0.06931
3.37	41.35	100.4	-0.06931
3.37	41.36	100.4	-0.0693
3.38	41.37	100.4	-0.0693
3.38	41.38	100.4	-0.06929
3.38	41.39	100.4	-0.06929
3.38	41.4	100.4	-0.06928
3.38	41.41	100.4	-0.06927
3.38	41.42	100.4	-0.06926
3.38	41.43	100.4	-0.06925
3.38	41.44	100.4	-0.06924
3.38	41.45	100.4	-0.06923
3.39	41.46	100.4	-0.06922
3.39	41.47	100.4	-0.06921
3.39	41.48	100.4	-0.06919
3.39	41.49	100.4	-0.06918
3.39	41.5	100.4	-0.06916
3.39	41.51	100.4	-0.06914
3.39	41.52	100.4	-0.06913
3.39	41.53	100.4	-0.06911
3.39	41.54	100.4	-0.06909
3.4	41.55	100.4	-0.06907
3.4	41.56	100.4	-0.06906
3.4	41.57	100.4	-0.06904
3.4	41.58	100.4	-0.06902
3.4	41.59	100.4	-0.06901
3.4	41.6	100.4	-0.06899
3.4	41.61	100.4	-0.06898
3.4	41.62	100.4	-0.06896
3.4	41.63	100.4	-0.06894
3.41	41.64	100.4	-0.06893
3.41	41.65	100.4	-0.06891
3.41	41.66	100.4	-0.0689
3.41	41.67	100.4	-0.06888
3.41	41.68	100.4	-0.06886
3.41	41.69	100.4	-0.06885
3.41	41.7	100.4	-0.06883
3.41	41.71	100.4	-0.06881
3.41	41.72	100.4	-0.06879
3.42	41.73	100.4	-0.06878
3.42	41.74	100.4	-0.06876
3.42	41.75	100.4	-0.06874
3.42	41.76	100.4	-0.06872
3.42	41.77	100.4	-0.0687
3.42	41.78	100.4	-0.06868
3.42	41.79	100.4	-0.06866
3.42	41.8	100.4	-0.06864
3.42	41.81	100.4	-0.06862
3.43	41.82	100.4	-0.0686
3.43	41.83	100.4	-0.06858
3.43	41.84	100.4	-0.06856
3.43	41.85	100.4	-0.06854
3.43	41.86	100.4	-0.06852
3.43	41.87	100.4	-0.0685
3.43	41.88	100.4	-0.06848
3.43	41.89	100.4	-0.06846
3.43	41.9	100.4	-0.06844
3.44	41.91	100.4	-0.06842
3.44	41.92	100.4	-0.0684
3.44	41.93	100.4	-0.06839
3.44	41.94	100.4	-0.06837
3.44	41.95	100.4	-0.06835
3.44	41.96	100.4	-0.06833
3.44	41.97	100.4	-0.06831
3.44	41.98	100.4	-0.06829
3.44	41.99	100.4	-0.06827
3.45	42	100.4	-0.06825
3.45	42.01	100.4	-0.06823
3.45	42.02	100.4	-0.06821
3.45	42.03	100.4	-0.06819
3.45	42.04	100.4	-0.06817
3.45	42.05	100.4	-0.06816
3.45	42.06	100.4	-0.06814
3.45	42.07	100.4	-0.06812
3.45	42.08	100.4	-0.0681
3.45	42.09	100.4	-0.06808
3.46	42.1	100.4	-0.06805
3.46	42.11	100.4	-0.06803
3.46	42.12	100.4	-0.068
3.46	42.13	100.4	-0.06798
3.46	42.14	100.4	-0.06795
3.46	42.15	100.4	-0.06793
3.46	42.16	100.4	-0.0679
3.46	42.17	100.4	-0.06788
3.46	42.18	100.4	-0.06785
3.47	42.19	100.4	-0.06783
3.47	42.2	100.4	-0.0678
3.47	42.21	100.4	-0.06778
3.47	42.22	100.4	-0.06775
3.47	42.23	100.4	-0.06772
3.47	42.24	100.4	-0.0677
3.47	42.25	100.4	-0.06768
3.47	42.26	100.4	-0.06765
3.47	42.27	100.4	-0.06763
3.48	42.28	100.4	-0.06761
3.48	42.29	100.4	-0.06759
3.48	42.3	100.4	-0.06756
3.48	42.31	100.4	-0.06754
3.48	42.32	100.4	-0.06752
3.48	42.33	100.4	-0.0675
3.48	42.34	100.4	-0.06749
3.48	42.35	100.4	-0.06747
3.48	42.36	100.4	-0.06745
3.49	42.37	100.4	-0.06744
3.49	42.38	100.4	-0.06742
3.49	42.39	100.4	-0.0674
3.49	42.4	100.4	-0.06738
3.49	42.41	100.4	-0.06736
3.49	42.42	100.4	-0.06734
3.49	42.43	100.4	-0.06732
3.49	42.44	100.4	-0.0673
3.49	42.45	100.4	-0.06728
3.5	42.46	100.4	-0.06726
3.5	42.47	100.4	-0.06725
3.5	42.48	100.4	-0.06723
3.5	42.49	100.4	-0.06722
3.5	42.5	100.4	-0.06721
3.5	42.51	100.4	-0.0672
3.5	42.52	100.4	-0.06718
3.5	42.53	100.4	-0.06717
3.5	42.54	100.4	-0.06716
3.5	42.55	100.4	-0.06715
3.51	42.56	100.4	-0.06713
3.51	42.57	100.4	-0.06712
3.51	42.58	100.4	-0.06711
3.51	42.59	100.4	-0.06709
3.51	42.6	100.4	-0.06708
3.51	42.61	100.4	-0.06707
3.51	42.62	100.4	-0.06705
3.51	42.63	100.4	-0.06705
3.51	42.64	100.4	-0.06705
3.52	42.65	100.4	-0.06704
3.52	42.66	100.4	-0.06704
3.52	42.67	100.4	-0.06704
3.52	42.68	100.4	-0.06704
3.52	42.69	100.4	-0.06703
3.52	42.7	100.4	-0.06703
3.52	42.71	100.4	-0.06701
3.52	42.72	100.4	-0.06699
3.52	42.73	100.4	-0.06697
3.53	42.74	100.4	-0.06695
3.53	42.75	100.4	-0.06693
3.53	42.76	100.4	-0.06692
3.53	42.77	100.4	-0.0669
3.53	42.78	100.4	-0.06689
3.53	42.79	100.4	-0.06688
3.53	42.8	100.4	-0.06688
3.53	42.81	100.4	-0.06687
3.53	42.82	100.4	-0.06687
3.54	42.83	100.4	-0.06686
3.54	42.84	100.4	-0.06685
3.54	42.85	100.4	-0.06685
3.54	42.86	100.4	-0.06683
3.54	42.87	100.4	-0.06681
3.54	42.88	100.4	-0.0668
3.54	42.89	100.4	-0.06678
3.54	42.9	100.4	-0.06676
3.54	42.91	100.4	-0.06675
3.55	42.92	100.4	-0.06673
3.55	42.93	100.4	-0.06672
3.55	42.94	100.4	-0.06671
3.55	42.95	100.4	-0.06671
3.55	42.96	100.4	-0.0667
3.55	42.97	100.4	-0.06669
3.55	42.98	100.4	-0.06669
3.55	42.99	100.4	-0.06668
3.55	43	100.4	-0.06667
3.55	43.01	100.4	-0.06666
3.56	43.02	100.4	-0.06665
3.56	43.03	100.4	-0.06664
3.56	43.04	100.4	-0.06663
3.56	43.05	100.4	-0.06662
3.56	43.06	100.4	-0.0666
3.56	43.07	100.4	-0.06659
3.56	43.08	100.4	-0.06658
3.56	43.09	100.4	-0.06656
3.56	43.1	100.4	-0.06654
3.57	43.11	100.4	-0.06651
3.57	43.12	100.4	-0.06649
3.57	43.13	100.4	-0.06646
3.57	43.14	100.4	-0.06644
3.57	43.15	100.4	-0.06642
3.57	43.16	100.4	-0.06639
3.57	43.17	100.4	-0.0664
3.57	43.18	100.4	-0.0664
3.57	43.19	100.4	-0.0664
3.58	43.2	100.4	-0.0664
3.58	43.21	100.4	-0.0664
3.58	43.22	100.4	-0.0664
3.58	43.23	100.4	-0.06641
3.58	43.24	100.4	-0.0664
3.58	43.25	100.4	-0.06639
3.58	43.26	100.4	-0.06638
3.58	43.27	100.4	-0.06637
3.58	43.28	100.4	-0.06636
3.58	43.29	100.4	-0.06635
3.59	43.3	100.4	-0.06634
3.59	43.31	100.4	-0.06633
3.59	43.32	100.4	-0.06632
3.59	43.33	100.4	-0.0663
3.59	43.34	100.4	-0.06629
3.59	43.35	100.4	-0.06627
3.59	43.36	100.4	-0.06626
3.59	43.37	100.4	-0.06624
3.59	43.38	100.4	-0.06623
3.6	43.39	100.4	-0.06621
3.6	43.4	100.4	-0.06618
3.6	43.41	100.4	-0.06614
3.6	43.42	100.4	-0.0661
3.6	43.43	100.4	-0.06606
3.6	43.44	100.4	-0.06602
3.6	43.45	100.4	-0.06597
3.6	43.46	100.4	-0.06593
3.6	43.47	100.4	-0.0659
3.61	43.48	100.4	-0.06589
3.61	43.49	100.4	-0.06588
3.61	43.5	100.4	-0.06588
3.61	43.51	100.4	-0.06587
3.61	43.52	100.4	-0.06586
3.61	43.53	100.4	-0.06586
3.61	43.54	100.4	-0.06585
3.61	43.55	100.4	-0.06584
3.61	43.56	100.4	-0.06582
3.61	43.57	100.4	-0.0658
3.62	43.58	100.4	-0.06577
3.62	43.59	100.4	-0.06575
3.62	43.6	100.4	-0.06573
3.62	43.61	100.4	-0.06571
3.62	43.62	100.4	-0.06569
3.62	43.63	100.4	-0.06567
3.62	43.64	100.4	-0.06565
3.62	43.65	100.4	-0.06563
3.62	43.66	100.4	-0.06561
3.63	43.67	100.4	-0.06559
3.63	43.68	100.4	-0.06557
3.63	43.69	100.4	-0.06555
3.63	43.7	100.4	-0.06553
3.63	43.71	100.4	-0.0655
3.63	43.72	100.4	-0.06547
3.63	43.73	100.4	-0.06544
3.63	43.74	100.4	-0.06542
3.63	43.75	100.4	-0.06539
3.64	43.76	100.4	-0.06536
3.64	43.77	100.4	-0.06533
3.64	43.78	100.4	-0.0653
3.64	43.79	100.4	-0.0653
3.64	43.8	100.4	-0.06529
3.64	43.81	100.4	-0.06529
3.64	43.82	100.4	-0.06529
3.64	43.83	100.4	-0.06528
3.64	43.84	100.4	-0.06528
3.65	43.85	100.4	-0.06527
3.65	43.86	100.4	-0.06527
3.65	43.87	100.4	-0.06525
3.65	43.88	100.4	-0.06523
3.65	43.89	100.4	-0.06521
3.65	43.9	100.4	-0.06519
3.65	43.91	100.4	-0.06517
3.65	43.92	100.4	-0.06516
3.65	43.93	100.4	-0.06514
3.65	43.94	100.4	-0.06511
3.66	43.95	100.4	-0.06508
3.66	43.96	100.4	-0.06505
3.66	43.97	100.4	-0.06502
3.66	43.98	100.4	-0.06499
3.66	43.99	100.4	-0.06496
3.66	44	100.4	-0.06493
3.66	44.01	100.4	-0.0649
3.66	44.02	100.4	-0.06487
3.66	44.03	100.4	-0.06484
3.67	44.04	100.4	-0.06481
3.67	44.05	100.4	-0.06478
3.67	44.06	100.4	-0.06474
3.67	44.07	100.4	-0.06471
3.67	44.08	100.4	-0.06468
3.67	44.09	100.4	-0.06465
3.67	44.1	100.4	-0.06463
3.67	44.11	100.4	-0.06463
3.67	44.12	100.4	-0.06462
3.67	44.13	100.4	-0.06461
3.68	44.14	100.4	-0.06461
3.68	44.15	100.4	-0.0646
3.68	44.16	100.4	-0.06459
3.68	44.17	100.4	-0.06459
3.68	44.18	100.4	-0.06456
3.68	44.19	100.4	-0.06454
3.68	44.2	100.4	-0.06452
3.68	44.21	100.4	-0.0645
3.68	44.22	100.4	-0.06448
3.69	44.23	100.4	-0.06445
3.69	44.24	100.4	-0.06443
3.69	44.25	100.4	-0.06441
3.69	44.26	100.4	-0.06437
3.69	44.27	100.4	-0.06433
3.69	44.28	100.4	-0.0643
3.69	44.29	100.4	-0.06426
3.69	44.3	100.4	-0.06422
3.69	44.31	100.4	-0.06419
3.7	44.32	100.4	-0.06415
3.7	44.33	100.4	-0.06413
3.7	44.34	100.4	-0.06413
3.7	44.35	100.4	-0.06413
3.7	44.36	100.4	-0.06413
3.7	44.37	100.4	-0.06413
3.7	44.38	100.4	-0.06413
3.7	44.39	100.4	-0.06413
3.7	44.4	100.4	-0.06413
3.7	44.41	100.4	-0.06412
3.71	44.42	100.4	-0.0641
3.71	44.43	100.4	-0.06409
3.71	44.44	100.4	-0.06407
3.71	44.45	100.4	-0.06406
3.71	44.46	100.4	-0.06404
3.71	44.47	100.4	-0.06402
3.71	44.48	100.4	-0.06401
3.71	44.49	100.4	-0.06399
3.71	44.5	100.4	-0.06398
3.72	44.51	100.4	-0.06396
3.72	44.52	100.4	-0.06395
3.72	44.53	100.4	-0.06393
3.72	44.54	100.4	-0.06391
3.72	44.55	100.4	-0.0639
3.72	44.56	100.4	-0.06388
3.72	44.57	100.4	-0.06385
3.72	44.58	100.4	-0.06382
3.72	44.59	100.4	-0.06378
3.72	44.6	100.4	-0.06375
3.73	44.61	100.4	-0.06372
3.73	44.62	100.4	-0.06368
3.73	44.63	100.4	-0.06365
3.73	44.64	100.4	-0.06361
3.73	44.65	100.4	-0.0636
3.73	44.66	100.4	-0.0636
3.73	44.67	100.4	-0.06359
3.73	44.68	100.4	-0.06359
3.73	44.69	100.4	-0.06358
3.74	44.7	100.4	-0.06358
3.74	44.71	100.4	-0.06357
3.74	44.72	100.4	-0.06357
3.74	44.73	100.4	-0.06356
3.74	44.74	100.4	-0.06355
3.74	44.75	100.4	-0.06353
3.74	44.76	100.4	-0.06352
3.74	44.77	100.4	-0.06351
3.74	44.78	100.4	-0.0635
3.74	44.79	100.4	-0.06349
3.75	44.8	100.4	-0.06347
3.75	44.81	100.4	-0.06345
3.75	44.82	100.4	-0.06343
3.75	44.83	100.4	-0.06341
3.75	44.84	100.4	-0.06338
3.75	44.85	100.4	-0.06336
3.75	44.86	100.4	-0.06334
3.75	44.87	100.4	-0.06332
3.75	44.88	100.4	-0.06329
3.76	44.89	100.4	-0.06326
3.76	44.9	100.4	-0.06322
3.76	44.91	100.4	-0.06319
3.76	44.92	100.4	-0.06315
3.76	44.93	100.4	-0.06312
3.76	44.94	100.4	-0.06308
3.76	44.95	100.4	-0.06305
3.76	44.96	100.4	-0.06302
3.76	44.97	100.4	-0.06301
[truncated: 95,503 more rows]
