# Supplementary material for: Enhanced mechanical, thermal and biocompatible nature of dual component electrospun nanocomposite for bone tissue engineering
Source: PeerJ. 2019 May 27;7:e6986. doi: 10.7717/peerj.6986 (PMC6542347; doi:10.7717/peerj.6986)
Supplement: Dataset S4 [file peerj-07-6986-s004.zip › TGA/PU CANOLA.xlsx]

## Sheet: Sheet1
Time	Temperature	Weight	Deriv. Weight
min	°C	%	%/min
0.56	25	100	-0.05367
0.57	25.01	100	-0.05387
0.58	25.02	100	-0.05404
0.59	25.03	100	-0.0543
0.61	25.04	100	-0.05461
0.62	25.05	100	-0.0548
0.63	25.06	100	-0.05491
0.64	25.07	100	-0.05506
0.65	25.08	100	-0.05526
0.66	25.09	100	-0.05545
0.67	25.1	100	-0.05565
0.68	25.11	100	-0.05588
0.69	25.12	100	-0.05602
0.7	25.13	100	-0.05624
0.71	25.14	100	-0.05638
0.71	25.15	100	-0.05649
0.72	25.16	100	-0.05682
0.73	25.17	100	-0.05696
0.74	25.18	100	-0.05712
0.75	25.19	100	-0.05723
0.76	25.2	100	-0.05725
0.76	25.21	100	-0.05737
0.77	25.22	100	-0.05745
0.78	25.23	100	-0.05756
0.78	25.24	100	-0.05767
0.79	25.25	100	-0.05777
0.8	25.26	100	-0.05787
0.8	25.27	100	-0.05799
0.81	25.28	100	-0.05811
0.82	25.29	100	-0.05822
0.83	25.3	100	-0.05832
0.83	25.31	100	-0.05841
0.84	25.32	100	-0.05849
0.84	25.33	100	-0.0587
0.85	25.34	100	-0.0588
0.86	25.35	100	-0.05888
0.86	25.36	100	-0.05897
0.87	25.37	100	-0.05907
0.87	25.38	100	-0.05911
0.88	25.39	100.1	-0.05913
0.89	25.4	100.1	-0.05922
0.89	25.41	100.1	-0.05932
0.9	25.42	100.1	-0.05942
0.9	25.43	100.1	-0.0595
0.91	25.44	100.1	-0.05959
0.91	25.45	100.1	-0.05968
0.92	25.46	100.1	-0.05978
0.92	25.47	100.1	-0.05986
0.93	25.48	100.1	-0.05995
0.94	25.49	100.1	-0.06004
0.94	25.5	100.1	-0.06013
0.95	25.51	100.1	-0.06022
0.95	25.52	100.1	-0.06029
0.96	25.53	100.1	-0.06036
0.96	25.54	100.1	-0.06043
0.97	25.55	100.1	-0.06055
0.97	25.56	100.1	-0.06071
0.98	25.57	100.1	-0.06081
0.98	25.58	100.1	-0.06089
0.99	25.59	100.1	-0.06095
0.99	25.6	100.1	-0.06102
1	25.61	100.1	-0.06108
1	25.62	100.1	-0.06121
1	25.63	100.1	-0.06135
1.01	25.64	100.1	-0.06148
1.01	25.65	100.1	-0.06163
1.02	25.66	100.1	-0.06186
1.02	25.67	100.1	-0.06207
1.03	25.68	100.1	-0.06218
1.03	25.69	100.1	-0.06232
1.03	25.7	100.1	-0.06256
1.04	25.71	100.1	-0.06275
1.04	25.72	100.1	-0.06286
1.05	25.73	100.1	-0.06301
1.05	25.74	100.1	-0.06324
1.06	25.75	100.1	-0.06336
1.06	25.76	100.1	-0.06336
1.06	25.77	100.1	-0.06344
1.07	25.78	100.1	-0.06357
1.07	25.79	100.1	-0.06371
1.08	25.8	100.1	-0.06386
1.08	25.81	100.1	-0.06401
1.09	25.82	100.1	-0.06416
1.09	25.83	100.1	-0.06429
1.09	25.84	100.1	-0.06442
1.1	25.85	100.1	-0.06455
1.1	25.86	100.1	-0.06466
1.1	25.87	100.1	-0.06478
1.11	25.88	100.1	-0.0649
1.11	25.89	100.1	-0.06502
1.12	25.9	100.1	-0.06515
1.12	25.91	100.1	-0.06527
1.12	25.92	100.1	-0.06548
1.13	25.93	100.1	-0.06574
1.13	25.94	100.1	-0.06593
1.13	25.95	100.1	-0.06601
1.14	25.96	100.1	-0.06612
1.14	25.97	100.1	-0.06627
1.15	25.98	100.1	-0.06642
1.15	25.99	100.1	-0.06651
1.15	26	100.1	-0.06659
1.16	26.01	100.1	-0.06672
1.16	26.02	100.1	-0.06686
1.16	26.03	100.1	-0.06698
1.17	26.04	100.1	-0.06704
1.17	26.05	100.1	-0.06711
1.17	26.06	100.1	-0.06724
1.18	26.07	100.1	-0.06737
1.18	26.08	100.1	-0.06742
1.19	26.09	100.1	-0.06742
1.19	26.1	100.1	-0.06745
1.19	26.11	100.1	-0.06754
1.2	26.12	100.1	-0.06764
1.2	26.13	100.1	-0.06773
1.2	26.14	100.1	-0.06782
1.21	26.15	100.1	-0.06792
1.21	26.16	100.1	-0.06801
1.21	26.17	100.1	-0.06811
1.22	26.18	100.1	-0.0682
1.22	26.19	100.1	-0.06828
1.22	26.2	100.1	-0.06838
1.23	26.21	100.1	-0.06848
1.23	26.22	100.1	-0.06857
1.23	26.23	100.1	-0.06866
1.24	26.24	100.1	-0.06875
1.24	26.25	100.1	-0.06885
1.24	26.26	100.1	-0.06894
1.25	26.27	100.1	-0.06904
1.25	26.28	100.1	-0.0692
1.25	26.29	100.1	-0.06936
1.25	26.3	100.1	-0.06952
1.26	26.31	100.1	-0.06959
1.26	26.32	100.1	-0.06965
1.26	26.33	100.1	-0.06974
1.27	26.34	100.1	-0.06985
1.27	26.35	100.1	-0.06996
1.27	26.36	100.1	-0.07002
1.28	26.37	100.1	-0.07008
1.28	26.38	100.1	-0.07015
1.28	26.39	100.1	-0.07026
1.29	26.4	100.1	-0.07036
1.29	26.41	100.1	-0.07044
1.29	26.42	100.1	-0.07049
1.3	26.43	100.1	-0.07054
1.3	26.44	100.1	-0.07059
1.3	26.45	100.1	-0.07065
1.3	26.46	100.1	-0.0707
1.31	26.47	100.1	-0.07075
1.31	26.48	100.1	-0.0708
1.31	26.49	100.1	-0.07085
1.32	26.5	100.1	-0.07092
1.32	26.51	100.1	-0.07099
1.32	26.52	100.1	-0.07106
1.32	26.53	100.1	-0.07114
1.33	26.54	100.1	-0.07122
1.33	26.55	100.1	-0.07129
1.33	26.56	100.1	-0.07136
1.34	26.57	100.1	-0.07142
1.34	26.58	100.1	-0.07149
1.34	26.59	100.1	-0.07156
1.34	26.6	100.1	-0.07163
1.35	26.61	100.1	-0.07171
1.35	26.62	100.1	-0.07178
1.35	26.63	100.1	-0.07186
1.36	26.64	100.1	-0.07193
1.36	26.65	100.1	-0.072
1.36	26.66	100.1	-0.07207
1.36	26.67	100.1	-0.07214
1.37	26.68	100.1	-0.07222
1.37	26.69	100.1	-0.0723
1.37	26.7	100.1	-0.07242
1.38	26.71	100.1	-0.07256
1.38	26.72	100.1	-0.0727
1.38	26.73	100.1	-0.07278
1.38	26.74	100.1	-0.07283
1.39	26.75	100.1	-0.07288
1.39	26.76	100.1	-0.07294
1.39	26.77	100.1	-0.07303
1.39	26.78	100.1	-0.07312
1.4	26.79	100.1	-0.07319
1.4	26.8	100.1	-0.07323
1.4	26.81	100.1	-0.07327
1.4	26.82	100.1	-0.07332
1.41	26.83	100.1	-0.07339
1.41	26.84	100.1	-0.07347
1.41	26.85	100.1	-0.07354
1.41	26.86	100.1	-0.07359
1.42	26.87	100.1	-0.07363
1.42	26.88	100.1	-0.07367
1.42	26.89	100.1	-0.0737
1.43	26.9	100.1	-0.07373
1.43	26.91	100.1	-0.07376
1.43	26.92	100.1	-0.0738
1.43	26.93	100.1	-0.07384
1.44	26.94	100.1	-0.07389
1.44	26.95	100.1	-0.07393
1.44	26.96	100.1	-0.07398
1.44	26.97	100.1	-0.07403
1.45	26.98	100.1	-0.07408
1.45	26.99	100.1	-0.07414
1.45	27	100.1	-0.07419
1.45	27.01	100.1	-0.07424
1.46	27.02	100.1	-0.07429
1.46	27.03	100.1	-0.07434
1.46	27.04	100.1	-0.07439
1.46	27.05	100.1	-0.07444
1.47	27.06	100.1	-0.07448
1.47	27.07	100.1	-0.07453
1.47	27.08	100.1	-0.07457
1.47	27.09	100.1	-0.07462
1.48	27.1	100.1	-0.07466
1.48	27.11	100.1	-0.07471
1.48	27.12	100.1	-0.07476
1.48	27.13	100.1	-0.0748
1.49	27.14	100.1	-0.07484
1.49	27.15	100.1	-0.07488
1.49	27.16	100.1	-0.07493
1.49	27.17	100.1	-0.07497
1.49	27.18	100.1	-0.07501
1.5	27.19	100.1	-0.07509
1.5	27.2	100.1	-0.07519
1.5	27.21	100.1	-0.07529
1.5	27.22	100.1	-0.07537
1.51	27.23	100.1	-0.07541
1.51	27.24	100.1	-0.07545
1.51	27.25	100.1	-0.07548
1.51	27.26	100.1	-0.07554
1.52	27.27	100.1	-0.0756
1.52	27.28	100.1	-0.07566
1.52	27.29	100.1	-0.07571
1.52	27.3	100.1	-0.07575
1.53	27.31	100.1	-0.07578
1.53	27.32	100.1	-0.07581
1.53	27.33	100.1	-0.07584
1.53	27.34	100.1	-0.07586
1.54	27.35	100.1	-0.07588
1.54	27.36	100.1	-0.0759
1.54	27.37	100.1	-0.07594
1.54	27.38	100.1	-0.07597
1.55	27.39	100.1	-0.076
1.55	27.4	100.1	-0.07605
1.55	27.41	100.1	-0.0761
1.55	27.42	100.1	-0.07614
1.55	27.43	100.1	-0.07619
1.56	27.44	100.1	-0.07623
1.56	27.45	100.1	-0.07626
1.56	27.46	100.1	-0.07629
1.56	27.47	100.1	-0.07632
1.57	27.48	100.1	-0.07636
1.57	27.49	100.1	-0.07639
1.57	27.5	100.1	-0.07642
1.57	27.51	100.1	-0.07646
1.57	27.52	100.1	-0.0765
1.58	27.53	100.1	-0.07654
1.58	27.54	100.1	-0.07659
1.58	27.55	100.1	-0.07662
1.58	27.56	100.1	-0.07666
1.59	27.57	100.1	-0.07669
1.59	27.58	100.1	-0.07673
1.59	27.59	100.1	-0.07676
1.59	27.6	100.1	-0.07679
1.59	27.61	100.1	-0.07682
1.6	27.62	100.1	-0.07685
1.6	27.63	100.1	-0.07688
1.6	27.64	100.1	-0.07692
1.6	27.65	100.1	-0.07695
1.61	27.66	100.1	-0.07698
1.61	27.67	100.1	-0.07702
1.61	27.68	100.1	-0.07705
1.61	27.69	100.1	-0.07708
1.61	27.7	100.1	-0.07711
1.62	27.71	100.1	-0.07714
1.62	27.72	100.1	-0.07717
1.62	27.73	100.1	-0.0772
1.62	27.74	100.1	-0.07725
1.62	27.75	100.1	-0.07731
1.63	27.76	100.1	-0.07736
1.63	27.77	100.1	-0.07742
1.63	27.78	100.1	-0.07744
1.63	27.79	100.1	-0.07746
1.64	27.8	100.1	-0.07748
1.64	27.81	100.1	-0.07751
1.64	27.82	100.1	-0.07753
1.64	27.83	100.1	-0.07756
1.64	27.84	100.1	-0.07759
1.65	27.85	100.1	-0.07762
1.65	27.86	100.1	-0.07764
1.65	27.87	100.1	-0.07766
1.65	27.88	100.1	-0.07768
1.65	27.89	100.1	-0.0777
1.66	27.9	100.1	-0.0777
1.66	27.91	100.1	-0.07771
1.66	27.92	100.1	-0.07771
1.66	27.93	100.1	-0.07771
1.66	27.94	100.1	-0.07773
1.67	27.95	100.1	-0.07775
1.67	27.96	100.1	-0.07777
1.67	27.97	100.1	-0.07779
1.67	27.98	100.1	-0.07782
1.67	27.99	100.1	-0.07786
1.68	28	100.1	-0.0779
1.68	28.01	100.1	-0.07794
1.68	28.02	100.1	-0.07796
1.68	28.03	100.1	-0.07796
1.68	28.04	100.1	-0.07796
1.69	28.05	100.1	-0.07796
1.69	28.06	100.1	-0.07798
1.69	28.07	100.1	-0.078
1.69	28.08	100.1	-0.07802
1.7	28.09	100.1	-0.07804
1.7	28.1	100.1	-0.07806
1.7	28.11	100.1	-0.07807
1.7	28.12	100.1	-0.07808
1.7	28.13	100.1	-0.0781
1.7	28.14	100.1	-0.07811
1.71	28.15	100.1	-0.07813
1.71	28.16	100.1	-0.07814
1.71	28.17	100.1	-0.07815
1.71	28.18	100.1	-0.07817
1.71	28.19	100.1	-0.07819
1.72	28.2	100.1	-0.0782
1.72	28.21	100.1	-0.07822
1.72	28.22	100.1	-0.07824
1.72	28.23	100.1	-0.07825
1.73	28.24	100.1	-0.07827
1.73	28.25	100.1	-0.07829
1.73	28.26	100.1	-0.0783
1.73	28.27	100.1	-0.07832
1.73	28.28	100.1	-0.07834
1.74	28.29	100.1	-0.07836
1.74	28.3	100.1	-0.07838
1.74	28.31	100.1	-0.07839
1.74	28.32	100.1	-0.07841
1.74	28.33	100.1	-0.07843
1.74	28.34	100.1	-0.07845
1.75	28.35	100.1	-0.07847
1.75	28.36	100.1	-0.0785
1.75	28.37	100.1	-0.07853
1.75	28.38	100.1	-0.07856
1.75	28.39	100.1	-0.07859
1.76	28.4	100.1	-0.0786
1.76	28.41	100.1	-0.07861
1.76	28.42	100.1	-0.07863
1.76	28.43	100.1	-0.07864
1.76	28.44	100.1	-0.07865
1.77	28.45	100.1	-0.07866
1.77	28.46	100.1	-0.07868
1.77	28.47	100.1	-0.07869
1.77	28.48	100.1	-0.0787
1.77	28.49	100.1	-0.07871
1.78	28.5	100.1	-0.07873
1.78	28.51	100.1	-0.07874
1.78	28.52	100.1	-0.07875
1.78	28.53	100.1	-0.07875
1.78	28.54	100.1	-0.07875
1.78	28.55	100.1	-0.07875
1.79	28.56	100.1	-0.07875
1.79	28.57	100.1	-0.07876
1.79	28.58	100.1	-0.07877
1.79	28.59	100.1	-0.07879
1.79	28.6	100.1	-0.0788
1.8	28.61	100.1	-0.07881
1.8	28.62	100.1	-0.07881
1.8	28.63	100.1	-0.07882
1.8	28.64	100.1	-0.07882
1.8	28.65	100.1	-0.07883
1.81	28.66	100.1	-0.07883
1.81	28.67	100.1	-0.07884
1.81	28.68	100.1	-0.07885
1.81	28.69	100.1	-0.07885
1.81	28.7	100.1	-0.07886
1.81	28.71	100.1	-0.07887
1.82	28.72	100.1	-0.07887
1.82	28.73	100.1	-0.07888
1.82	28.74	100.1	-0.07888
1.82	28.75	100.1	-0.07889
1.82	28.76	100.1	-0.07889
1.83	28.77	100.1	-0.07889
1.83	28.78	100.1	-0.0789
1.83	28.79	100.1	-0.0789
1.83	28.8	100.1	-0.0789
1.83	28.81	100.1	-0.0789
1.83	28.82	100.1	-0.07891
1.84	28.83	100.1	-0.07891
1.84	28.84	100.1	-0.07891
1.84	28.85	100.1	-0.07891
1.84	28.86	100.1	-0.07891
1.84	28.87	100.1	-0.07891
1.85	28.88	100.1	-0.07892
1.85	28.89	100.1	-0.07892
1.85	28.9	100.1	-0.07892
1.85	28.91	100.1	-0.07892
1.85	28.92	100.1	-0.07892
1.85	28.93	100.1	-0.07892
1.86	28.94	100.1	-0.07893
1.86	28.95	100.1	-0.07893
1.86	28.96	100.1	-0.07893
1.86	28.97	100.1	-0.07894
1.86	28.98	100.1	-0.07894
1.87	28.99	100.1	-0.07894
1.87	29	100.1	-0.07895
1.87	29.01	100.1	-0.07895
1.87	29.02	100.1	-0.07895
1.87	29.03	100.1	-0.07895
1.87	29.04	100.1	-0.07896
1.88	29.05	100.1	-0.07896
1.88	29.06	100.1	-0.07896
1.88	29.07	100.1	-0.07896
1.88	29.08	100.1	-0.07896
1.88	29.09	100.1	-0.07897
1.88	29.1	100.1	-0.07897
1.89	29.11	100.1	-0.07898
1.89	29.12	100.1	-0.07898
1.89	29.13	100.1	-0.07898
1.89	29.14	100.1	-0.07898
1.89	29.15	100.1	-0.07898
1.9	29.16	100.1	-0.07898
1.9	29.17	100.1	-0.07899
1.9	29.18	100.1	-0.07899
1.9	29.19	100.1	-0.07899
1.9	29.2	100.1	-0.079
1.9	29.21	100.1	-0.079
1.91	29.22	100.1	-0.07899
1.91	29.23	100.1	-0.07899
1.91	29.24	100.1	-0.07898
1.91	29.25	100.1	-0.07898
1.91	29.26	100.1	-0.07897
1.91	29.27	100.1	-0.07898
1.92	29.28	100.1	-0.07898
1.92	29.29	100.1	-0.07899
1.92	29.3	100.1	-0.07899
1.92	29.31	100.1	-0.079
1.92	29.32	100.1	-0.079
1.92	29.33	100.1	-0.079
1.93	29.34	100.1	-0.07899
1.93	29.35	100.1	-0.07899
1.93	29.36	100.1	-0.07899
1.93	29.37	100.1	-0.079
1.93	29.38	100.1	-0.07901
1.93	29.39	100.1	-0.07901
1.94	29.4	100.1	-0.07902
1.94	29.41	100.1	-0.07902
1.94	29.42	100.1	-0.07902
1.94	29.43	100.1	-0.07903
1.94	29.44	100.1	-0.07903
1.95	29.45	100.1	-0.07903
1.95	29.46	100.1	-0.07903
1.95	29.47	100.1	-0.07904
1.95	29.48	100.1	-0.07904
1.95	29.49	100.1	-0.07904
1.95	29.5	100.1	-0.07905
1.96	29.51	100.1	-0.07905
1.96	29.52	100.1	-0.07905
1.96	29.53	100.1	-0.07905
1.96	29.54	100.1	-0.07905
1.96	29.55	100.1	-0.07906
1.96	29.56	100.1	-0.07906
1.97	29.57	100.1	-0.07906
1.97	29.58	100.1	-0.07906
1.97	29.59	100.1	-0.07907
1.97	29.6	100.1	-0.07907
1.97	29.61	100.1	-0.07907
1.97	29.62	100.1	-0.07908
1.98	29.63	100.1	-0.07909
1.98	29.64	100.1	-0.07909
1.98	29.65	100.1	-0.0791
1.98	29.66	100.1	-0.0791
1.98	29.67	100.1	-0.0791
1.98	29.68	100.1	-0.07911
1.99	29.69	100.1	-0.07911
1.99	29.7	100.1	-0.07911
1.99	29.71	100.1	-0.07912
1.99	29.72	100.1	-0.07912
1.99	29.73	100.1	-0.07913
1.99	29.74	100.1	-0.07913
1.99	29.75	100.1	-0.07914
2	29.76	100.1	-0.07914
2	29.77	100.1	-0.07915
2	29.78	100.1	-0.07916
2	29.79	100.1	-0.07916
2	29.8	100.1	-0.07917
2	29.81	100.1	-0.07917
2.01	29.82	100.1	-0.07918
2.01	29.83	100.1	-0.07918
2.01	29.84	100.1	-0.07919
2.01	29.85	100.1	-0.0792
2.01	29.86	100.1	-0.0792
2.01	29.87	100.1	-0.07921
2.02	29.88	100.1	-0.07921
2.02	29.89	100.1	-0.07922
2.02	29.9	100.1	-0.07922
2.02	29.91	100.1	-0.07923
2.02	29.92	100.1	-0.07923
2.02	29.93	100.1	-0.07924
2.03	29.94	100.1	-0.07924
2.03	29.95	100.1	-0.07925
2.03	29.96	100.1	-0.07925
2.03	29.97	100.1	-0.07926
2.03	29.98	100.1	-0.07926
2.03	29.99	100.1	-0.07927
2.04	30	100.1	-0.07927
2.04	30.01	100.1	-0.07928
2.04	30.02	100.1	-0.07928
2.04	30.03	100.1	-0.07929
2.04	30.04	100.1	-0.0793
2.04	30.05	100.1	-0.0793
2.04	30.06	100.1	-0.07931
2.05	30.07	100.1	-0.07931
2.05	30.08	100.1	-0.07932
2.05	30.09	100.1	-0.07932
2.05	30.1	100.1	-0.07932
2.05	30.11	100.1	-0.07933
2.05	30.12	100.1	-0.07933
2.06	30.13	100.1	-0.07933
2.06	30.14	100.1	-0.07934
2.06	30.15	100.1	-0.07934
2.06	30.16	100.1	-0.07935
2.06	30.17	100.1	-0.07935
2.06	30.18	100.1	-0.07936
2.07	30.19	100.1	-0.07936
2.07	30.2	100.1	-0.07937
2.07	30.21	100.1	-0.07938
2.07	30.22	100.1	-0.07939
2.07	30.23	100.1	-0.07939
2.07	30.24	100.1	-0.07939
2.07	30.25	100.1	-0.07939
2.08	30.26	100.1	-0.07939
2.08	30.27	100.1	-0.07938
2.08	30.28	100.1	-0.07938
2.08	30.29	100.1	-0.07939
2.08	30.3	100.1	-0.0794
2.08	30.31	100.1	-0.07941
2.09	30.32	100.1	-0.07941
2.09	30.33	100.1	-0.07942
2.09	30.34	100.1	-0.07942
2.09	30.35	100.1	-0.07942
2.09	30.36	100.1	-0.07942
2.09	30.37	100.1	-0.07941
2.09	30.38	100.1	-0.07941
2.1	30.39	100.1	-0.07941
2.1	30.4	100.1	-0.07941
2.1	30.41	100.1	-0.07942
2.1	30.42	100.1	-0.07942
2.1	30.43	100.1	-0.07943
2.1	30.44	100.1	-0.07943
2.11	30.45	100.1	-0.07943
2.11	30.46	100.1	-0.07943
2.11	30.47	100.1	-0.07943
2.11	30.48	100.1	-0.07943
2.11	30.49	100.1	-0.07943
2.11	30.5	100.1	-0.07943
2.11	30.51	100.1	-0.07943
2.12	30.52	100.1	-0.07942
2.12	30.53	100.1	-0.07942
2.12	30.54	100.1	-0.07942
2.12	30.55	100.1	-0.07942
2.12	30.56	100.1	-0.07942
2.12	30.57	100.1	-0.07941
2.13	30.58	100.1	-0.07941
2.13	30.59	100.1	-0.0794
2.13	30.6	100.1	-0.0794
2.13	30.61	100.1	-0.07939
2.13	30.62	100.1	-0.07939
2.13	30.63	100.1	-0.07939
2.13	30.64	100.1	-0.07938
2.14	30.65	100.1	-0.07938
2.14	30.66	100.1	-0.07938
2.14	30.67	100.1	-0.07938
2.14	30.68	100.1	-0.07938
2.14	30.69	100.1	-0.07938
2.14	30.7	100.1	-0.07937
2.15	30.71	100.1	-0.07937
2.15	30.72	100.2	-0.07937
2.15	30.73	100.2	-0.07937
2.15	30.74	100.2	-0.07937
2.15	30.75	100.2	-0.07937
2.15	30.76	100.2	-0.07937
2.15	30.77	100.2	-0.07937
2.16	30.78	100.2	-0.07937
2.16	30.79	100.2	-0.07936
2.16	30.8	100.2	-0.07936
2.16	30.81	100.2	-0.07936
2.16	30.82	100.2	-0.07936
2.16	30.83	100.2	-0.07935
2.16	30.84	100.2	-0.07935
2.17	30.85	100.2	-0.07935
2.17	30.86	100.2	-0.07934
2.17	30.87	100.2	-0.07934
2.17	30.88	100.2	-0.07934
2.17	30.89	100.2	-0.07933
2.17	30.9	100.2	-0.07932
2.17	30.91	100.2	-0.07932
2.18	30.92	100.2	-0.07931
2.18	30.93	100.2	-0.07931
2.18	30.94	100.2	-0.0793
2.18	30.95	100.2	-0.07929
2.18	30.96	100.2	-0.07928
2.18	30.97	100.2	-0.07927
2.18	30.98	100.2	-0.07927
2.19	30.99	100.2	-0.07926
2.19	31	100.2	-0.07925
2.19	31.01	100.2	-0.07924
2.19	31.02	100.2	-0.07923
2.19	31.03	100.2	-0.07922
2.19	31.04	100.2	-0.07921
2.2	31.05	100.2	-0.0792
2.2	31.06	100.2	-0.07919
2.2	31.07	100.2	-0.07918
2.2	31.08	100.2	-0.07918
2.2	31.09	100.2	-0.07917
2.2	31.1	100.2	-0.07916
2.2	31.11	100.2	-0.07915
2.21	31.12	100.2	-0.07914
2.21	31.13	100.2	-0.07914
2.21	31.14	100.2	-0.07913
2.21	31.15	100.2	-0.07912
2.21	31.16	100.2	-0.07911
2.21	31.17	100.2	-0.0791
2.21	31.18	100.2	-0.07909
2.22	31.19	100.2	-0.07909
2.22	31.2	100.2	-0.07908
2.22	31.21	100.2	-0.07908
2.22	31.22	100.2	-0.07907
2.22	31.23	100.2	-0.07906
2.22	31.24	100.2	-0.07905
2.22	31.25	100.2	-0.07903
2.23	31.26	100.2	-0.07902
2.23	31.27	100.2	-0.07901
2.23	31.28	100.2	-0.07899
2.23	31.29	100.2	-0.07898
2.23	31.3	100.2	-0.07897
2.23	31.31	100.2	-0.07896
2.23	31.32	100.2	-0.07895
2.24	31.33	100.2	-0.07894
2.24	31.34	100.2	-0.07893
2.24	31.35	100.2	-0.07892
2.24	31.36	100.2	-0.0789
2.24	31.37	100.2	-0.07888
2.24	31.38	100.2	-0.07886
2.24	31.39	100.2	-0.07885
2.25	31.4	100.2	-0.07883
2.25	31.41	100.2	-0.07882
2.25	31.42	100.2	-0.07881
2.25	31.43	100.2	-0.0788
2.25	31.44	100.2	-0.07878
2.25	31.45	100.2	-0.07877
2.25	31.46	100.2	-0.07876
2.26	31.47	100.2	-0.07875
2.26	31.48	100.2	-0.07873
2.26	31.49	100.2	-0.07872
2.26	31.5	100.2	-0.07871
2.26	31.51	100.2	-0.07869
2.26	31.52	100.2	-0.07868
2.26	31.53	100.2	-0.07867
2.27	31.54	100.2	-0.07865
2.27	31.55	100.2	-0.07864
2.27	31.56	100.2	-0.07862
2.27	31.57	100.2	-0.07861
2.27	31.58	100.2	-0.07859
2.27	31.59	100.2	-0.07858
2.27	31.6	100.2	-0.07856
2.28	31.61	100.2	-0.07855
2.28	31.62	100.2	-0.07853
2.28	31.63	100.2	-0.07852
2.28	31.64	100.2	-0.0785
2.28	31.65	100.2	-0.07849
2.28	31.66	100.2	-0.07847
2.28	31.67	100.2	-0.07846
2.29	31.68	100.2	-0.07844
2.29	31.69	100.2	-0.07843
2.29	31.7	100.2	-0.07841
2.29	31.71	100.2	-0.0784
2.29	31.72	100.2	-0.07839
2.29	31.73	100.2	-0.07837
2.29	31.74	100.2	-0.07836
2.3	31.75	100.2	-0.07835
2.3	31.76	100.2	-0.07833
2.3	31.77	100.2	-0.07832
2.3	31.78	100.2	-0.07831
2.3	31.79	100.2	-0.0783
2.3	31.8	100.2	-0.07828
2.3	31.81	100.2	-0.07827
2.31	31.82	100.2	-0.07826
2.31	31.83	100.2	-0.07825
2.31	31.84	100.2	-0.07824
2.31	31.85	100.2	-0.07823
2.31	31.86	100.2	-0.07822
2.31	31.87	100.2	-0.07821
2.31	31.88	100.2	-0.0782
2.32	31.89	100.2	-0.07818
2.32	31.9	100.2	-0.07817
2.32	31.91	100.2	-0.07815
2.32	31.92	100.2	-0.07814
2.32	31.93	100.2	-0.07812
2.32	31.94	100.2	-0.07811
2.32	31.95	100.2	-0.07811
2.33	31.96	100.2	-0.0781
2.33	31.97	100.2	-0.07809
2.33	31.98	100.2	-0.07808
2.33	31.99	100.2	-0.07807
2.33	32	100.2	-0.07806
2.33	32.01	100.2	-0.07804
2.33	32.02	100.2	-0.07802
2.33	32.03	100.2	-0.078
2.34	32.04	100.2	-0.07799
2.34	32.05	100.2	-0.07797
2.34	32.06	100.2	-0.07796
2.34	32.07	100.2	-0.07795
2.34	32.08	100.2	-0.07794
2.34	32.09	100.2	-0.07793
2.34	32.1	100.2	-0.07792
2.35	32.11	100.2	-0.07791
2.35	32.12	100.2	-0.0779
2.35	32.13	100.2	-0.07789
2.35	32.14	100.2	-0.07787
2.35	32.15	100.2	-0.07786
2.35	32.16	100.2	-0.07785
2.35	32.17	100.2	-0.07783
2.36	32.18	100.2	-0.07782
2.36	32.19	100.2	-0.07781
2.36	32.2	100.2	-0.0778
2.36	32.21	100.2	-0.07779
2.36	32.22	100.2	-0.07778
2.36	32.23	100.2	-0.07777
2.36	32.24	100.2	-0.07776
2.37	32.25	100.2	-0.07774
2.37	32.26	100.2	-0.07773
2.37	32.27	100.2	-0.07771
2.37	32.28	100.2	-0.0777
2.37	32.29	100.2	-0.07768
2.37	32.3	100.2	-0.07767
2.37	32.31	100.2	-0.07766
2.37	32.32	100.2	-0.07765
2.38	32.33	100.2	-0.07763
2.38	32.34	100.2	-0.07762
2.38	32.35	100.2	-0.07761
2.38	32.36	100.2	-0.0776
2.38	32.37	100.2	-0.07758
2.38	32.38	100.2	-0.07757
2.38	32.39	100.2	-0.07756
2.39	32.4	100.2	-0.07755
2.39	32.41	100.2	-0.07753
2.39	32.42	100.2	-0.07752
2.39	32.43	100.2	-0.07751
2.39	32.44	100.2	-0.0775
2.39	32.45	100.2	-0.07749
2.39	32.46	100.2	-0.07748
2.39	32.47	100.2	-0.07747
2.4	32.48	100.2	-0.07746
2.4	32.49	100.2	-0.07744
2.4	32.5	100.2	-0.07743
2.4	32.51	100.2	-0.07742
2.4	32.52	100.2	-0.07741
2.4	32.53	100.2	-0.0774
2.4	32.54	100.2	-0.07738
2.41	32.55	100.2	-0.07737
2.41	32.56	100.2	-0.07736
2.41	32.57	100.2	-0.07736
2.41	32.58	100.2	-0.07735
2.41	32.59	100.2	-0.07734
2.41	32.6	100.2	-0.07733
2.41	32.61	100.2	-0.07732
2.41	32.62	100.2	-0.0773
2.42	32.63	100.2	-0.07729
2.42	32.64	100.2	-0.07728
2.42	32.65	100.2	-0.07727
2.42	32.66	100.2	-0.07726
2.42	32.67	100.2	-0.07725
2.42	32.68	100.2	-0.07724
2.42	32.69	100.2	-0.07723
2.43	32.7	100.2	-0.07722
2.43	32.71	100.2	-0.07721
2.43	32.72	100.2	-0.0772
2.43	32.73	100.2	-0.07719
2.43	32.74	100.2	-0.07718
2.43	32.75	100.2	-0.07717
2.43	32.76	100.2	-0.07715
2.43	32.77	100.2	-0.07714
2.44	32.78	100.2	-0.07713
2.44	32.79	100.2	-0.07712
2.44	32.8	100.2	-0.07711
2.44	32.81	100.2	-0.07709
2.44	32.82	100.2	-0.07708
2.44	32.83	100.2	-0.07707
2.44	32.84	100.2	-0.07706
2.44	32.85	100.2	-0.07705
2.45	32.86	100.2	-0.07703
2.45	32.87	100.2	-0.07702
2.45	32.88	100.2	-0.07701
2.45	32.89	100.2	-0.077
2.45	32.9	100.2	-0.07699
2.45	32.91	100.2	-0.07698
2.45	32.92	100.2	-0.07697
2.46	32.93	100.2	-0.07696
2.46	32.94	100.2	-0.07695
2.46	32.95	100.2	-0.07693
2.46	32.96	100.2	-0.07692
2.46	32.97	100.2	-0.07691
2.46	32.98	100.2	-0.0769
2.46	32.99	100.2	-0.07688
2.46	33	100.2	-0.07687
2.47	33.01	100.2	-0.07686
2.47	33.02	100.2	-0.07685
2.47	33.03	100.2	-0.07684
2.47	33.04	100.2	-0.07683
2.47	33.05	100.2	-0.07682
2.47	33.06	100.2	-0.07681
2.47	33.07	100.2	-0.0768
2.48	33.08	100.2	-0.07679
2.48	33.09	100.2	-0.07677
2.48	33.1	100.2	-0.07676
2.48	33.11	100.2	-0.07675
2.48	33.12	100.2	-0.07674
2.48	33.13	100.2	-0.07674
2.48	33.14	100.2	-0.07673
2.48	33.15	100.2	-0.07672
2.49	33.16	100.2	-0.07671
2.49	33.17	100.2	-0.07671
2.49	33.18	100.2	-0.07669
2.49	33.19	100.2	-0.07667
2.49	33.2	100.2	-0.07666
2.49	33.21	100.2	-0.07664
2.49	33.22	100.2	-0.07662
2.49	33.23	100.2	-0.0766
2.5	33.24	100.2	-0.07659
2.5	33.25	100.2	-0.07658
2.5	33.26	100.2	-0.07657
2.5	33.27	100.2	-0.07656
2.5	33.28	100.2	-0.07655
2.5	33.29	100.2	-0.07653
2.5	33.3	100.2	-0.07652
2.51	33.31	100.2	-0.07651
2.51	33.32	100.2	-0.0765
2.51	33.33	100.2	-0.07648
2.51	33.34	100.2	-0.07646
2.51	33.35	100.2	-0.07645
2.51	33.36	100.2	-0.07643
2.51	33.37	100.2	-0.07642
2.51	33.38	100.2	-0.0764
2.52	33.39	100.2	-0.07639
2.52	33.4	100.2	-0.07638
2.52	33.41	100.2	-0.07636
2.52	33.42	100.2	-0.07635
2.52	33.43	100.2	-0.07633
2.52	33.44	100.2	-0.07632
2.52	33.45	100.2	-0.07631
2.52	33.46	100.2	-0.07629
2.53	33.47	100.2	-0.07628
2.53	33.48	100.2	-0.07626
2.53	33.49	100.2	-0.07625
2.53	33.5	100.2	-0.07623
2.53	33.51	100.2	-0.07622
2.53	33.52	100.2	-0.07621
2.53	33.53	100.2	-0.07619
2.53	33.54	100.2	-0.07618
2.54	33.55	100.2	-0.07617
2.54	33.56	100.2	-0.07615
2.54	33.57	100.2	-0.07614
2.54	33.58	100.2	-0.07612
2.54	33.59	100.2	-0.07611
2.54	33.6	100.2	-0.07609
2.54	33.61	100.2	-0.07607
2.55	33.62	100.2	-0.07606
2.55	33.63	100.2	-0.07604
2.55	33.64	100.2	-0.07603
2.55	33.65	100.2	-0.07602
2.55	33.66	100.2	-0.076
2.55	33.67	100.2	-0.07599
2.55	33.68	100.2	-0.07597
2.55	33.69	100.2	-0.07596
2.55	33.7	100.2	-0.07594
2.56	33.71	100.2	-0.07593
2.56	33.72	100.2	-0.07591
2.56	33.73	100.2	-0.07589
2.56	33.74	100.2	-0.07587
2.56	33.75	100.2	-0.07585
2.56	33.76	100.2	-0.07584
2.56	33.77	100.2	-0.07581
2.57	33.78	100.2	-0.07578
2.57	33.79	100.2	-0.07575
2.57	33.8	100.2	-0.07573
2.57	33.81	100.2	-0.0757
2.57	33.82	100.2	-0.07567
2.57	33.83	100.2	-0.07565
2.57	33.84	100.2	-0.07565
2.57	33.85	100.2	-0.07564
2.58	33.86	100.2	-0.07563
2.58	33.87	100.2	-0.07562
2.58	33.88	100.2	-0.07561
2.58	33.89	100.2	-0.0756
2.58	33.9	100.2	-0.07558
2.58	33.91	100.2	-0.07555
2.58	33.92	100.2	-0.07552
2.58	33.93	100.2	-0.0755
2.59	33.94	100.2	-0.07547
2.59	33.95	100.2	-0.07545
2.59	33.96	100.2	-0.07542
2.59	33.97	100.2	-0.07541
2.59	33.98	100.2	-0.0754
2.59	33.99	100.2	-0.07539
2.59	34	100.2	-0.07538
2.59	34.01	100.2	-0.07537
2.6	34.02	100.2	-0.07536
2.6	34.03	100.2	-0.07534
2.6	34.04	100.2	-0.07531
2.6	34.05	100.2	-0.07529
2.6	34.06	100.2	-0.07527
2.6	34.07	100.2	-0.07524
2.6	34.08	100.2	-0.07522
2.6	34.09	100.2	-0.07519
2.61	34.1	100.2	-0.07518
2.61	34.11	100.2	-0.07517
2.61	34.12	100.2	-0.07516
2.61	34.13	100.2	-0.07516
2.61	34.14	100.2	-0.07515
2.61	34.15	100.2	-0.07514
2.61	34.16	100.2	-0.07513
2.61	34.17	100.2	-0.07511
2.62	34.18	100.2	-0.07508
2.62	34.19	100.2	-0.07506
2.62	34.2	100.2	-0.07504
2.62	34.21	100.2	-0.07501
2.62	34.22	100.2	-0.07499
2.62	34.23	100.2	-0.07497
2.62	34.24	100.2	-0.07496
2.62	34.25	100.2	-0.07496
2.63	34.26	100.2	-0.07495
2.63	34.27	100.2	-0.07494
2.63	34.28	100.2	-0.07493
2.63	34.29	100.2	-0.07492
2.63	34.3	100.2	-0.07491
2.63	34.31	100.2	-0.07489
2.63	34.32	100.2	-0.07488
2.63	34.33	100.2	-0.07486
2.64	34.34	100.2	-0.07485
2.64	34.35	100.2	-0.07483
2.64	34.36	100.2	-0.07482
2.64	34.37	100.2	-0.07481
2.64	34.38	100.2	-0.07479
2.64	34.39	100.2	-0.07478
2.64	34.4	100.2	-0.07476
2.64	34.41	100.2	-0.07475
2.64	34.42	100.2	-0.07473
2.65	34.43	100.2	-0.07472
2.65	34.44	100.2	-0.0747
2.65	34.45	100.2	-0.07469
2.65	34.46	100.2	-0.07467
2.65	34.47	100.2	-0.07465
2.65	34.48	100.2	-0.07463
2.65	34.49	100.2	-0.07462
2.65	34.5	100.2	-0.0746
2.66	34.51	100.2	-0.07458
2.66	34.52	100.2	-0.07457
2.66	34.53	100.2	-0.07455
2.66	34.54	100.2	-0.07454
2.66	34.55	100.2	-0.07452
2.66	34.56	100.2	-0.0745
2.66	34.57	100.2	-0.07449
2.66	34.58	100.2	-0.07447
2.67	34.59	100.2	-0.07446
2.67	34.6	100.2	-0.07444
2.67	34.61	100.2	-0.07442
2.67	34.62	100.2	-0.07441
2.67	34.63	100.2	-0.07439
2.67	34.64	100.2	-0.07438
2.67	34.65	100.2	-0.07436
2.67	34.66	100.2	-0.07435
2.68	34.67	100.2	-0.07433
2.68	34.68	100.2	-0.07432
2.68	34.69	100.2	-0.0743
2.68	34.7	100.2	-0.07428
2.68	34.71	100.2	-0.07427
2.68	34.72	100.2	-0.07425
2.68	34.73	100.2	-0.07423
2.68	34.74	100.2	-0.07421
2.68	34.75	100.2	-0.0742
2.69	34.76	100.2	-0.07418
2.69	34.77	100.2	-0.07416
2.69	34.78	100.2	-0.07414
2.69	34.79	100.2	-0.07412
2.69	34.8	100.2	-0.07409
2.69	34.81	100.2	-0.07407
2.69	34.82	100.2	-0.07405
2.69	34.83	100.2	-0.07403
2.7	34.84	100.2	-0.07401
2.7	34.85	100.2	-0.074
2.7	34.86	100.2	-0.07399
2.7	34.87	100.2	-0.07398
2.7	34.88	100.2	-0.07397
2.7	34.89	100.2	-0.07396
2.7	34.9	100.2	-0.07395
2.7	34.91	100.2	-0.07394
2.71	34.92	100.2	-0.07392
2.71	34.93	100.2	-0.07389
2.71	34.94	100.2	-0.07387
2.71	34.95	100.2	-0.07384
2.71	34.96	100.2	-0.07382
2.71	34.97	100.2	-0.07379
2.71	34.98	100.2	-0.07377
2.71	34.99	100.2	-0.07376
2.72	35	100.2	-0.07375
2.72	35.01	100.2	-0.07373
2.72	35.02	100.2	-0.07372
2.72	35.03	100.2	-0.07371
2.72	35.04	100.2	-0.0737
2.72	35.05	100.2	-0.07368
2.72	35.06	100.2	-0.07366
2.72	35.07	100.2	-0.07363
2.72	35.08	100.2	-0.07361
2.73	35.09	100.2	-0.07358
2.73	35.1	100.2	-0.07355
2.73	35.11	100.2	-0.07353
2.73	35.12	100.2	-0.07351
2.73	35.13	100.2	-0.0735
2.73	35.14	100.2	-0.07349
2.73	35.15	100.2	-0.07348
2.73	35.16	100.2	-0.07347
2.74	35.17	100.2	-0.07346
2.74	35.18	100.2	-0.07345
2.74	35.19	100.2	-0.07343
2.74	35.2	100.2	-0.07341
2.74	35.21	100.2	-0.07338
2.74	35.22	100.2	-0.07336
2.74	35.23	100.2	-0.07333
2.74	35.24	100.2	-0.07331
2.75	35.25	100.2	-0.07328
2.75	35.26	100.2	-0.07326
2.75	35.27	100.2	-0.07325
2.75	35.28	100.2	-0.07324
2.75	35.29	100.2	-0.07323
2.75	35.3	100.2	-0.07322
2.75	35.31	100.2	-0.07321
2.75	35.32	100.2	-0.0732
2.75	35.33	100.2	-0.07318
2.76	35.34	100.2	-0.07317
2.76	35.35	100.2	-0.07315
2.76	35.36	100.2	-0.07313
2.76	35.37	100.2	-0.07311
2.76	35.38	100.2	-0.07309
2.76	35.39	100.2	-0.07307
2.76	35.4	100.2	-0.07305
2.76	35.41	100.2	-0.07303
2.77	35.42	100.2	-0.07301
2.77	35.43	100.2	-0.07298
2.77	35.44	100.2	-0.07296
2.77	35.45	100.2	-0.07294
2.77	35.46	100.2	-0.07292
2.77	35.47	100.2	-0.07289
2.77	35.48	100.2	-0.07287
2.77	35.49	100.2	-0.07285
2.77	35.5	100.2	-0.07282
2.78	35.51	100.2	-0.0728
2.78	35.52	100.2	-0.07278
2.78	35.53	100.2	-0.07275
2.78	35.54	100.2	-0.07273
2.78	35.55	100.2	-0.07271
2.78	35.56	100.2	-0.07269
2.78	35.57	100.2	-0.07266
2.78	35.58	100.2	-0.07264
2.79	35.59	100.2	-0.07262
2.79	35.6	100.2	-0.0726
2.79	35.61	100.2	-0.07257
2.79	35.62	100.2	-0.07255
2.79	35.63	100.2	-0.07253
2.79	35.64	100.2	-0.0725
2.79	35.65	100.2	-0.07248
2.79	35.66	100.2	-0.07246
2.8	35.67	100.2	-0.07243
2.8	35.68	100.2	-0.07241
2.8	35.69	100.2	-0.07239
2.8	35.7	100.2	-0.07236
2.8	35.71	100.2	-0.07234
2.8	35.72	100.2	-0.07232
2.8	35.73	100.2	-0.07229
2.8	35.74	100.2	-0.07227
2.8	35.75	100.2	-0.07225
2.81	35.76	100.2	-0.07222
2.81	35.77	100.2	-0.0722
2.81	35.78	100.2	-0.07218
2.81	35.79	100.2	-0.07216
2.81	35.8	100.2	-0.07214
2.81	35.81	100.2	-0.07212
2.81	35.82	100.2	-0.0721
2.81	35.83	100.2	-0.07206
2.81	35.84	100.2	-0.07203
2.82	35.85	100.2	-0.072
2.82	35.86	100.2	-0.07197
2.82	35.87	100.2	-0.07194
2.82	35.88	100.2	-0.07191
2.82	35.89	100.2	-0.07188
2.82	35.9	100.2	-0.07186
2.82	35.91	100.2	-0.07185
2.82	35.92	100.2	-0.07183
2.83	35.93	100.2	-0.07182
2.83	35.94	100.2	-0.07181
2.83	35.95	100.2	-0.07179
2.83	35.96	100.2	-0.07178
2.83	35.97	100.2	-0.07174
2.83	35.98	100.2	-0.07171
2.83	35.99	100.2	-0.07168
2.83	36	100.2	-0.07165
2.84	36.01	100.2	-0.07161
2.84	36.02	100.2	-0.07158
2.84	36.03	100.2	-0.07155
2.84	36.04	100.2	-0.07153
2.84	36.05	100.2	-0.07152
2.84	36.06	100.2	-0.0715
2.84	36.07	100.2	-0.07149
2.84	36.08	100.2	-0.07148
2.84	36.09	100.2	-0.07146
2.85	36.1	100.2	-0.07145
2.85	36.11	100.2	-0.07142
2.85	36.12	100.2	-0.07138
2.85	36.13	100.2	-0.07135
2.85	36.14	100.2	-0.07132
2.85	36.15	100.2	-0.07128
2.85	36.16	100.2	-0.07125
2.85	36.17	100.2	-0.07121
2.85	36.18	100.2	-0.07119
2.86	36.19	100.2	-0.07117
2.86	36.2	100.2	-0.07116
2.86	36.21	100.2	-0.07114
2.86	36.22	100.2	-0.07113
2.86	36.23	100.2	-0.07112
2.86	36.24	100.2	-0.0711
2.86	36.25	100.2	-0.07109
2.86	36.26	100.2	-0.07105
2.87	36.27	100.2	-0.07101
2.87	36.28	100.2	-0.07098
2.87	36.29	100.2	-0.07094
2.87	36.3	100.2	-0.07091
2.87	36.31	100.2	-0.07087
2.87	36.32	100.2	-0.07083
2.87	36.33	100.2	-0.07082
2.87	36.34	100.2	-0.07081
2.87	36.35	100.2	-0.07079
2.88	36.36	100.2	-0.07078
2.88	36.37	100.2	-0.07077
2.88	36.38	100.2	-0.07075
2.88	36.39	100.2	-0.07074
2.88	36.4	100.2	-0.07072
2.88	36.41	100.2	-0.0707
2.88	36.42	100.2	-0.07067
2.88	36.43	100.2	-0.07065
2.88	36.44	100.2	-0.07063
2.89	36.45	100.2	-0.07061
2.89	36.46	100.2	-0.07058
2.89	36.47	100.2	-0.07056
2.89	36.48	100.2	-0.07054
2.89	36.49	100.2	-0.07051
2.89	36.5	100.2	-0.07049
2.89	36.51	100.2	-0.07046
2.89	36.52	100.2	-0.07044
2.9	36.53	100.2	-0.07042
2.9	36.54	100.2	-0.07039
2.9	36.55	100.2	-0.07037
2.9	36.56	100.2	-0.07035
2.9	36.57	100.2	-0.07032
2.9	36.58	100.2	-0.0703
2.9	36.59	100.2	-0.07028
2.9	36.6	100.2	-0.07026
2.9	36.61	100.2	-0.07023
2.91	36.62	100.2	-0.07021
2.91	36.63	100.2	-0.07019
2.91	36.64	100.2	-0.07017
2.91	36.65	100.2	-0.07015
2.91	36.66	100.2	-0.07013
2.91	36.67	100.2	-0.07011
2.91	36.68	100.2	-0.07009
2.91	36.69	100.2	-0.07006
2.91	36.7	100.2	-0.07004
2.92	36.71	100.2	-0.07002
2.92	36.72	100.2	-0.07
2.92	36.73	100.2	-0.06998
2.92	36.74	100.2	-0.06996
2.92	36.75	100.2	-0.06993
2.92	36.76	100.2	-0.06991
2.92	36.77	100.2	-0.06989
2.92	36.78	100.2	-0.06988
2.92	36.79	100.2	-0.06986
2.93	36.8	100.2	-0.06984
2.93	36.81	100.2	-0.06982
2.93	36.82	100.2	-0.0698
2.93	36.83	100.2	-0.06978
2.93	36.84	100.2	-0.06976
2.93	36.85	100.2	-0.06974
2.93	36.86	100.2	-0.06972
2.93	36.87	100.2	-0.0697
2.94	36.88	100.2	-0.06968
2.94	36.89	100.2	-0.06966
2.94	36.9	100.2	-0.06964
2.94	36.91	100.2	-0.06961
2.94	36.92	100.2	-0.06958
2.94	36.93	100.2	-0.06955
2.94	36.94	100.2	-0.06952
2.94	36.95	100.2	-0.06949
2.94	36.96	100.2	-0.06946
2.95	36.97	100.2	-0.06943
2.95	36.98	100.2	-0.06941
2.95	36.99	100.2	-0.0694
2.95	37	100.2	-0.06938
2.95	37.01	100.2	-0.06937
2.95	37.02	100.2	-0.06936
2.95	37.03	100.2	-0.06935
2.95	37.04	100.2	-0.06934
2.95	37.05	100.2	-0.06932
2.96	37.06	100.2	-0.06929
2.96	37.07	100.2	-0.06926
2.96	37.08	100.2	-0.06923
2.96	37.09	100.2	-0.0692
2.96	37.1	100.2	-0.06917
2.96	37.11	100.2	-0.06914
2.96	37.12	100.2	-0.06911
2.96	37.13	100.2	-0.06909
2.96	37.14	100.2	-0.06908
2.97	37.15	100.2	-0.06907
2.97	37.16	100.2	-0.06906
2.97	37.17	100.2	-0.06904
2.97	37.18	100.2	-0.06903
2.97	37.19	100.2	-0.06902
2.97	37.2	100.2	-0.069
2.97	37.21	100.2	-0.06897
2.97	37.22	100.2	-0.06894
2.97	37.23	100.2	-0.06891
2.98	37.24	100.2	-0.06888
2.98	37.25	100.2	-0.06885
2.98	37.26	100.2	-0.06882
2.98	37.27	100.2	-0.0688
2.98	37.28	100.2	-0.06879
2.98	37.29	100.2	-0.06878
2.98	37.3	100.2	-0.06877
2.98	37.31	100.2	-0.06876
2.99	37.32	100.2	-0.06874
2.99	37.33	100.2	-0.06873
2.99	37.34	100.2	-0.06872
2.99	37.35	100.2	-0.06869
2.99	37.36	100.2	-0.06866
2.99	37.37	100.2	-0.06863
2.99	37.38	100.2	-0.0686
2.99	37.39	100.2	-0.06856
2.99	37.4	100.2	-0.06853
3	37.41	100.2	-0.0685
3	37.42	100.2	-0.06848
3	37.43	100.2	-0.06847
3	37.44	100.2	-0.06845
3	37.45	100.2	-0.06844
3	37.46	100.2	-0.06843
3	37.47	100.2	-0.06841
3	37.48	100.2	-0.0684
3	37.49	100.2	-0.06839
3.01	37.5	100.2	-0.06835
3.01	37.51	100.2	-0.06832
3.01	37.52	100.2	-0.06828
3.01	37.53	100.2	-0.06825
3.01	37.54	100.2	-0.06821
3.01	37.55	100.2	-0.06818
3.01	37.56	100.2	-0.06814
3.01	37.57	100.2	-0.06812
3.01	37.58	100.2	-0.06811
3.02	37.59	100.2	-0.0681
3.02	37.6	100.2	-0.06809
3.02	37.61	100.2	-0.06808
3.02	37.62	100.2	-0.06807
3.02	37.63	100.2	-0.06805
3.02	37.64	100.2	-0.06804
3.02	37.65	100.2	-0.06802
3.02	37.66	100.2	-0.068
3.02	37.67	100.2	-0.06798
3.03	37.68	100.2	-0.06796
3.03	37.69	100.2	-0.06793
3.03	37.7	100.2	-0.06791
3.03	37.71	100.2	-0.06789
3.03	37.72	100.2	-0.06787
3.03	37.73	100.2	-0.06785
3.03	37.74	100.2	-0.06782
3.03	37.75	100.2	-0.0678
3.03	37.76	100.2	-0.06778
3.04	37.77	100.2	-0.06776
3.04	37.78	100.2	-0.06773
3.04	37.79	100.2	-0.06771
3.04	37.8	100.2	-0.06767
3.04	37.81	100.2	-0.06764
3.04	37.82	100.2	-0.0676
3.04	37.83	100.2	-0.06757
3.04	37.84	100.2	-0.06753
3.04	37.85	100.2	-0.06749
3.05	37.86	100.2	-0.06746
3.05	37.87	100.2	-0.06744
3.05	37.88	100.2	-0.06743
3.05	37.89	100.2	-0.06742
3.05	37.9	100.2	-0.06741
3.05	37.91	100.2	-0.06741
3.05	37.92	100.2	-0.0674
3.05	37.93	100.2	-0.06739
3.05	37.94	100.2	-0.06737
3.06	37.95	100.2	-0.06735
3.06	37.96	100.2	-0.06733
3.06	37.97	100.2	-0.06731
3.06	37.98	100.2	-0.06729
3.06	37.99	100.2	-0.06727
3.06	38	100.2	-0.06726
3.06	38.01	100.2	-0.06724
3.06	38.02	100.2	-0.06721
3.06	38.03	100.2	-0.06718
3.07	38.04	100.2	-0.06715
3.07	38.05	100.2	-0.06712
3.07	38.06	100.2	-0.06709
3.07	38.07	100.2	-0.06706
3.07	38.08	100.2	-0.06703
3.07	38.09	100.2	-0.06701
3.07	38.1	100.2	-0.067
3.07	38.11	100.2	-0.06699
3.07	38.12	100.2	-0.06698
3.08	38.13	100.2	-0.06697
3.08	38.14	100.2	-0.06697
3.08	38.15	100.2	-0.06696
3.08	38.16	100.2	-0.06695
3.08	38.17	100.2	-0.06693
3.08	38.18	100.2	-0.06691
3.08	38.19	100.2	-0.06689
3.08	38.2	100.2	-0.06687
3.08	38.21	100.2	-0.06685
3.09	38.22	100.2	-0.06683
3.09	38.23	100.2	-0.06681
3.09	38.24	100.2	-0.06679
3.09	38.25	100.2	-0.06677
3.09	38.26	100.2	-0.06675
3.09	38.27	100.2	-0.06673
3.09	38.28	100.2	-0.06672
3.09	38.29	100.2	-0.0667
3.09	38.3	100.2	-0.06668
3.1	38.31	100.2	-0.06666
3.1	38.32	100.2	-0.06663
3.1	38.33	100.2	-0.06661
3.1	38.34	100.2	-0.06658
3.1	38.35	100.2	-0.06655
3.1	38.36	100.2	-0.06652
3.1	38.37	100.2	-0.06649
3.1	38.38	100.2	-0.06646
3.1	38.39	100.2	-0.06643
3.11	38.4	100.2	-0.06643
3.11	38.41	100.2	-0.06642
3.11	38.42	100.2	-0.06641
3.11	38.43	100.2	-0.0664
3.11	38.44	100.2	-0.06639
3.11	38.45	100.2	-0.06638
3.11	38.46	100.2	-0.06637
3.11	38.47	100.2	-0.06636
3.11	38.48	100.2	-0.06634
3.12	38.49	100.2	-0.06632
3.12	38.5	100.2	-0.0663
3.12	38.51	100.2	-0.06627
3.12	38.52	100.2	-0.06625
3.12	38.53	100.2	-0.06623
3.12	38.54	100.2	-0.06621
3.12	38.55	100.2	-0.06619
3.12	38.56	100.2	-0.06618
3.12	38.57	100.2	-0.06616
3.13	38.58	100.2	-0.06614
3.13	38.59	100.2	-0.06612
3.13	38.6	100.2	-0.0661
3.13	38.61	100.2	-0.06608
3.13	38.62	100.2	-0.06606
3.13	38.63	100.2	-0.06602
3.13	38.64	100.2	-0.06599
3.13	38.65	100.2	-0.06595
3.13	38.66	100.2	-0.06592
3.14	38.67	100.2	-0.06588
3.14	38.68	100.2	-0.06585
3.14	38.69	100.2	-0.06582
3.14	38.7	100.2	-0.06581
3.14	38.71	100.2	-0.0658
3.14	38.72	100.2	-0.06579
3.14	38.73	100.2	-0.06579
3.14	38.74	100.2	-0.06578
3.14	38.75	100.2	-0.06577
3.15	38.76	100.2	-0.06577
3.15	38.77	100.2	-0.06575
3.15	38.78	100.2	-0.06573
3.15	38.79	100.2	-0.06571
3.15	38.8	100.2	-0.06569
3.15	38.81	100.2	-0.06567
3.15	38.82	100.2	-0.06565
3.15	38.83	100.2	-0.06563
3.15	38.84	100.2	-0.06561
3.15	38.85	100.2	-0.06559
3.16	38.86	100.2	-0.06557
3.16	38.87	100.2	-0.06555
3.16	38.88	100.2	-0.06553
3.16	38.89	100.2	-0.06551
3.16	38.9	100.2	-0.06549
3.16	38.91	100.2	-0.06547
3.16	38.92	100.2	-0.06545
3.16	38.93	100.2	-0.06542
3.16	38.94	100.2	-0.06539
3.17	38.95	100.2	-0.06536
3.17	38.96	100.2	-0.06533
3.17	38.97	100.2	-0.06529
3.17	38.98	100.2	-0.06526
3.17	38.99	100.2	-0.06523
3.17	39	100.2	-0.06521
3.17	39.01	100.2	-0.0652
3.17	39.02	100.2	-0.06519
3.17	39.03	100.2	-0.06518
3.18	39.04	100.2	-0.06517
3.18	39.05	100.2	-0.06516
3.18	39.06	100.2	-0.06515
3.18	39.07	100.2	-0.06514
3.18	39.08	100.2	-0.06512
3.18	39.09	100.2	-0.0651
3.18	39.1	100.2	-0.06508
3.18	39.11	100.2	-0.06505
3.18	39.12	100.2	-0.06503
3.19	39.13	100.2	-0.06501
3.19	39.14	100.2	-0.06499
3.19	39.15	100.2	-0.06496
3.19	39.16	100.2	-0.06492
3.19	39.17	100.2	-0.06489
3.19	39.18	100.2	-0.06485
3.19	39.19	100.2	-0.06482
3.19	39.2	100.2	-0.06478
3.19	39.21	100.2	-0.06475
3.2	39.22	100.2	-0.06471
3.2	39.23	100.2	-0.06469
3.2	39.24	100.2	-0.06468
3.2	39.25	100.2	-0.06467
3.2	39.26	100.2	-0.06466
3.2	39.27	100.2	-0.06465
3.2	39.28	100.2	-0.06464
3.2	39.29	100.2	-0.06463
3.2	39.3	100.2	-0.06462
3.21	39.31	100.2	-0.0646
3.21	39.32	100.2	-0.06457
3.21	39.33	100.2	-0.06455
3.21	39.34	100.2	-0.06453
3.21	39.35	100.2	-0.06451
3.21	39.36	100.2	-0.06448
3.21	39.37	100.2	-0.06446
3.21	39.38	100.2	-0.06444
3.21	39.39	100.2	-0.06441
3.21	39.4	100.2	-0.06439
3.22	39.41	100.2	-0.06436
3.22	39.42	100.2	-0.06434
3.22	39.43	100.2	-0.06431
3.22	39.44	100.2	-0.06429
3.22	39.45	100.2	-0.06426
3.22	39.46	100.2	-0.06423
3.22	39.47	100.2	-0.0642
3.22	39.48	100.2	-0.06417
3.22	39.49	100.2	-0.06414
3.23	39.5	100.2	-0.06411
3.23	39.51	100.2	-0.06407
3.23	39.52	100.2	-0.06404
3.23	39.53	100.2	-0.06401
3.23	39.54	100.2	-0.06399
3.23	39.55	100.2	-0.06398
3.23	39.56	100.2	-0.06397
3.23	39.57	100.2	-0.06396
3.23	39.58	100.2	-0.06395
3.24	39.59	100.2	-0.06394
3.24	39.6	100.2	-0.06392
3.24	39.61	100.2	-0.06391
3.24	39.62	100.2	-0.06389
3.24	39.63	100.2	-0.06387
3.24	39.64	100.2	-0.06385
3.24	39.65	100.2	-0.06383
3.24	39.66	100.2	-0.0638
3.24	39.67	100.2	-0.06378
3.25	39.68	100.2	-0.06376
3.25	39.69	100.2	-0.06374
3.25	39.7	100.2	-0.06372
3.25	39.71	100.2	-0.0637
3.25	39.72	100.2	-0.06368
3.25	39.73	100.2	-0.06366
3.25	39.74	100.2	-0.06364
3.25	39.75	100.2	-0.06362
3.25	39.76	100.2	-0.0636
3.25	39.77	100.2	-0.06357
3.26	39.78	100.2	-0.06354
3.26	39.79	100.2	-0.06351
3.26	39.8	100.2	-0.06348
3.26	39.81	100.2	-0.06345
3.26	39.82	100.2	-0.06342
3.26	39.83	100.2	-0.06339
3.26	39.84	100.2	-0.06336
3.26	39.85	100.2	-0.06335
3.26	39.86	100.2	-0.06334
3.27	39.87	100.2	-0.06333
3.27	39.88	100.2	-0.06332
3.27	39.89	100.2	-0.06331
3.27	39.9	100.2	-0.0633
3.27	39.91	100.2	-0.06329
3.27	39.92	100.2	-0.06328
3.27	39.93	100.2	-0.06326
3.27	39.94	100.2	-0.06324
3.27	39.95	100.2	-0.06323
3.28	39.96	100.2	-0.06321
3.28	39.97	100.2	-0.06319
3.28	39.98	100.2	-0.06317
3.28	39.99	100.2	-0.06315
3.28	40	100.2	-0.06313
3.28	40.01	100.2	-0.06312
3.28	40.02	100.2	-0.0631
3.28	40.03	100.2	-0.06308
3.28	40.04	100.2	-0.06306
3.28	40.05	100.2	-0.06305
3.29	40.06	100.2	-0.06303
3.29	40.07	100.2	-0.06301
3.29	40.08	100.2	-0.06299
3.29	40.09	100.2	-0.06296
3.29	40.1	100.2	-0.06293
3.29	40.11	100.2	-0.06291
3.29	40.12	100.2	-0.06288
3.29	40.13	100.2	-0.06285
3.29	40.14	100.2	-0.06282
3.3	40.15	100.2	-0.0628
3.3	40.16	100.2	-0.06278
3.3	40.17	100.2	-0.06277
3.3	40.18	100.2	-0.06276
3.3	40.19	100.2	-0.06275
3.3	40.2	100.2	-0.06274
3.3	40.21	100.2	-0.06273
3.3	40.22	100.2	-0.06271
3.3	40.23	100.2	-0.0627
3.31	40.24	100.2	-0.06268
3.31	40.25	100.2	-0.06267
3.31	40.26	100.2	-0.06265
3.31	40.27	100.2	-0.06263
3.31	40.28	100.2	-0.06261
3.31	40.29	100.2	-0.0626
3.31	40.3	100.2	-0.06258
3.31	40.31	100.2	-0.06256
3.31	40.32	100.2	-0.06253
3.32	40.33	100.2	-0.06251
3.32	40.34	100.2	-0.06248
3.32	40.35	100.2	-0.06246
3.32	40.36	100.2	-0.06243
3.32	40.37	100.2	-0.06241
3.32	40.38	100.2	-0.06238
3.32	40.39	100.2	-0.06236
3.32	40.4	100.2	-0.06235
3.32	40.41	100.2	-0.06234
3.32	40.42	100.2	-0.06232
3.33	40.43	100.2	-0.06231
3.33	40.44	100.2	-0.0623
3.33	40.45	100.2	-0.06228
3.33	40.46	100.2	-0.06227
3.33	40.47	100.2	-0.06225
3.33	40.48	100.2	-0.06223
3.33	40.49	100.2	-0.06221
3.33	40.5	100.2	-0.06219
3.33	40.51	100.2	-0.06217
3.34	40.52	100.2	-0.06215
3.34	40.53	100.2	-0.06213
3.34	40.54	100.2	-0.06211
3.34	40.55	100.2	-0.06209
3.34	40.56	100.2	-0.06207
3.34	40.57	100.2	-0.06205
3.34	40.58	100.2	-0.06203
3.34	40.59	100.2	-0.062
3.34	40.6	100.2	-0.06198
3.34	40.61	100.2	-0.06196
3.35	40.62	100.2	-0.06194
3.35	40.63	100.2	-0.06191
3.35	40.64	100.2	-0.06188
3.35	40.65	100.2	-0.06185
3.35	40.66	100.2	-0.06182
3.35	40.67	100.2	-0.06179
3.35	40.68	100.2	-0.06176
3.35	40.69	100.2	-0.06173
3.35	40.7	100.2	-0.0617
3.36	40.71	100.2	-0.06168
3.36	40.72	100.2	-0.06166
3.36	40.73	100.2	-0.06164
3.36	40.74	100.2	-0.06161
3.36	40.75	100.2	-0.06159
3.36	40.76	100.2	-0.06157
3.36	40.77	100.2	-0.06155
3.36	40.78	100.2	-0.06153
3.36	40.79	100.2	-0.06152
3.36	40.8	100.2	-0.06151
3.37	40.81	100.2	-0.0615
3.37	40.82	100.2	-0.06149
3.37	40.83	100.2	-0.06147
3.37	40.84	100.2	-0.06146
3.37	40.85	100.2	-0.06145
3.37	40.86	100.2	-0.06143
3.37	40.87	100.2	-0.06141
3.37	40.88	100.2	-0.06139
3.37	40.89	100.2	-0.06137
3.38	40.9	100.2	-0.06135
3.38	40.91	100.2	-0.06133
3.38	40.92	100.2	-0.06131
3.38	40.93	100.2	-0.06129
3.38	40.94	100.2	-0.06126
3.38	40.95	100.2	-0.06123
3.38	40.96	100.2	-0.06119
3.38	40.97	100.2	-0.06116
3.38	40.98	100.2	-0.06113
3.39	40.99	100.2	-0.0611
3.39	41	100.2	-0.06107
3.39	41.01	100.2	-0.06104
3.39	41.02	100.2	-0.06103
3.39	41.03	100.2	-0.06102
3.39	41.04	100.2	-0.06101
3.39	41.05	100.2	-0.061
3.39	41.06	100.2	-0.06099
3.39	41.07	100.2	-0.06098
3.39	41.08	100.2	-0.06097
3.4	41.09	100.2	-0.06097
3.4	41.1	100.2	-0.06095
3.4	41.11	100.2	-0.06093
3.4	41.12	100.2	-0.06091
3.4	41.13	100.2	-0.06089
3.4	41.14	100.2	-0.06087
3.4	41.15	100.2	-0.06085
3.4	41.16	100.2	-0.06084
3.4	41.17	100.2	-0.06082
3.41	41.18	100.2	-0.0608
3.41	41.19	100.2	-0.06078
3.41	41.2	100.2	-0.06076
3.41	41.21	100.2	-0.06074
3.41	41.22	100.2	-0.06073
3.41	41.23	100.2	-0.06071
3.41	41.24	100.2	-0.06069
3.41	41.25	100.2	-0.06067
3.41	41.26	100.2	-0.06064
3.41	41.27	100.2	-0.06061
3.42	41.28	100.2	-0.06058
3.42	41.29	100.2	-0.06056
3.42	41.3	100.2	-0.06053
3.42	41.31	100.2	-0.0605
3.42	41.32	100.2	-0.06047
3.42	41.33	100.2	-0.06045
3.42	41.34	100.2	-0.06044
3.42	41.35	100.2	-0.06043
3.42	41.36	100.2	-0.06042
3.43	41.37	100.2	-0.0604
3.43	41.38	100.2	-0.06039
3.43	41.39	100.2	-0.06038
3.43	41.4	100.2	-0.06037
3.43	41.41	100.2	-0.06035
3.43	41.42	100.2	-0.06033
3.43	41.43	100.2	-0.06031
3.43	41.44	100.2	-0.06029
3.43	41.45	100.2	-0.06027
3.43	41.46	100.2	-0.06025
3.44	41.47	100.2	-0.06023
3.44	41.48	100.2	-0.06021
3.44	41.49	100.2	-0.06018
3.44	41.5	100.2	-0.06015
3.44	41.51	100.2	-0.06012
3.44	41.52	100.2	-0.06009
3.44	41.53	100.2	-0.06006
3.44	41.54	100.2	-0.06003
3.44	41.55	100.2	-0.06
3.45	41.56	100.2	-0.05996
3.45	41.57	100.2	-0.05994
3.45	41.58	100.2	-0.05993
3.45	41.59	100.2	-0.05992
3.45	41.6	100.2	-0.0599
3.45	41.61	100.2	-0.05989
3.45	41.62	100.2	-0.05988
3.45	41.63	100.2	-0.05987
3.45	41.64	100.2	-0.05986
3.45	41.65	100.2	-0.05984
3.46	41.66	100.2	-0.05982
3.46	41.67	100.2	-0.0598
3.46	41.68	100.2	-0.05978
3.46	41.69	100.2	-0.05976
3.46	41.7	100.2	-0.05974
3.46	41.71	100.2	-0.05972
3.46	41.72	100.2	-0.05971
3.46	41.73	100.2	-0.05969
3.46	41.74	100.2	-0.05967
3.47	41.75	100.2	-0.05964
3.47	41.76	100.2	-0.05962
3.47	41.77	100.2	-0.0596
3.47	41.78	100.2	-0.05958
3.47	41.79	100.2	-0.05956
3.47	41.8	100.2	-0.05954
3.47	41.81	100.2	-0.05952
3.47	41.82	100.2	-0.05949
3.47	41.83	100.2	-0.05946
3.47	41.84	100.2	-0.05943
3.48	41.85	100.2	-0.0594
3.48	41.86	100.2	-0.05937
3.48	41.87	100.2	-0.05934
3.48	41.88	100.2	-0.05931
3.48	41.89	100.2	-0.05929
3.48	41.9	100.2	-0.05928
3.48	41.91	100.2	-0.05927
3.48	41.92	100.2	-0.05926
3.48	41.93	100.2	-0.05925
3.49	41.94	100.2	-0.05924
3.49	41.95	100.2	-0.05923
3.49	41.96	100.2	-0.05922
3.49	41.97	100.2	-0.0592
3.49	41.98	100.2	-0.05918
3.49	41.99	100.2	-0.05916
3.49	42	100.2	-0.05914
3.49	42.01	100.2	-0.05911
3.49	42.02	100.2	-0.05909
3.49	42.03	100.2	-0.05907
3.5	42.04	100.2	-0.05905
3.5	42.05	100.2	-0.05903
3.5	42.06	100.2	-0.05901
3.5	42.07	100.2	-0.05899
3.5	42.08	100.2	-0.05897
3.5	42.09	100.2	-0.05895
3.5	42.1	100.2	-0.05893
3.5	42.11	100.2	-0.05891
3.5	42.12	100.2	-0.05888
3.5	42.13	100.2	-0.05886
3.51	42.14	100.2	-0.05883
3.51	42.15	100.2	-0.0588
3.51	42.16	100.2	-0.05877
3.51	42.17	100.2	-0.05874
3.51	42.18	100.2	-0.05871
3.51	42.19	100.2	-0.05868
3.51	42.2	100.2	-0.05865
3.51	42.21	100.2	-0.05863
3.51	42.22	100.2	-0.05862
3.51	42.23	100.2	-0.05861
3.52	42.24	100.2	-0.0586
3.52	42.25	100.2	-0.05859
3.52	42.26	100.2	-0.05858
3.52	42.27	100.2	-0.05857
3.52	42.28	100.2	-0.05856
3.52	42.29	100.2	-0.05855
3.52	42.3	100.2	-0.05853
3.52	42.31	100.2	-0.05851
3.52	42.32	100.2	-0.05849
3.53	42.33	100.2	-0.05848
3.53	42.34	100.2	-0.05846
3.53	42.35	100.2	-0.05844
3.53	42.36	100.2	-0.05843
3.53	42.37	100.2	-0.05841
3.53	42.38	100.2	-0.05839
3.53	42.39	100.2	-0.05837
3.53	42.4	100.2	-0.05835
3.53	42.41	100.2	-0.05833
3.53	42.42	100.2	-0.05832
3.54	42.43	100.2	-0.0583
3.54	42.44	100.2	-0.05828
3.54	42.45	100.2	-0.05826
3.54	42.46	100.2	-0.05823
3.54	42.47	100.2	-0.05821
3.54	42.48	100.2	-0.05818
3.54	42.49	100.2	-0.05816
3.54	42.5	100.2	-0.05814
3.54	42.51	100.2	-0.05811
3.55	42.52	100.2	-0.05809
3.55	42.53	100.3	-0.05807
3.55	42.54	100.3	-0.05806
3.55	42.55	100.3	-0.05805
3.55	42.56	100.3	-0.05804
3.55	42.57	100.3	-0.05803
3.55	42.58	100.3	-0.05802
3.55	42.59	100.3	-0.05801
3.55	42.6	100.3	-0.058
3.55	42.61	100.3	-0.05798
3.56	42.62	100.3	-0.05797
3.56	42.63	100.3	-0.05795
3.56	42.64	100.3	-0.05793
3.56	42.65	100.3	-0.05791
3.56	42.66	100.3	-0.05789
3.56	42.67	100.3	-0.05788
3.56	42.68	100.3	-0.05786
3.56	42.69	100.3	-0.05784
3.56	42.7	100.3	-0.05781
3.56	42.71	100.3	-0.05778
3.57	42.72	100.3	-0.05775
3.57	42.73	100.3	-0.05772
3.57	42.74	100.3	-0.05769
3.57	42.75	100.3	-0.05766
3.57	42.76	100.3	-0.05763
3.57	42.77	100.3	-0.05761
3.57	42.78	100.3	-0.0576
3.57	42.79	100.3	-0.05759
3.57	42.8	100.3	-0.05758
3.58	42.81	100.3	-0.05757
3.58	42.82	100.3	-0.05756
3.58	42.83	100.3	-0.05754
3.58	42.84	100.3	-0.05753
3.58	42.85	100.3	-0.05752
3.58	42.86	100.3	-0.0575
3.58	42.87	100.3	-0.05748
3.58	42.88	100.3	-0.05746
3.58	42.89	100.3	-0.05744
3.58	42.9	100.3	-0.05742
3.59	42.91	100.3	-0.05741
3.59	42.92	100.3	-0.05739
3.59	42.93	100.3	-0.05737
3.59	42.94	100.3	-0.05735
3.59	42.95	100.3	-0.05733
3.59	42.96	100.3	-0.05731
3.59	42.97	100.3	-0.05729
3.59	42.98	100.3	-0.05727
3.59	42.99	100.3	-0.05726
3.6	43	100.3	-0.05724
3.6	43.01	100.3	-0.05721
3.6	43.02	100.3	-0.05718
3.6	43.03	100.3	-0.05715
3.6	43.04	100.3	-0.05712
3.6	43.05	100.3	-0.05709
3.6	43.06	100.3	-0.05707
3.6	43.07	100.3	-0.05704
3.6	43.08	100.3	-0.05701
3.6	43.09	100.3	-0.05699
3.61	43.1	100.3	-0.05698
3.61	43.11	100.3	-0.05696
3.61	43.12	100.3	-0.05695
3.61	43.13	100.3	-0.05694
3.61	43.14	100.3	-0.05693
3.61	43.15	100.3	-0.05692
3.61	43.16	100.3	-0.05691
3.61	43.17	100.3	-0.0569
3.61	43.18	100.3	-0.05688
3.62	43.19	100.3	-0.05686
3.62	43.2	100.3	-0.05684
3.62	43.21	100.3	-0.05682
3.62	43.22	100.3	-0.0568
3.62	43.23	100.3	-0.05679
3.62	43.24	100.3	-0.05677
3.62	43.25	100.3	-0.05675
3.62	43.26	100.3	-0.05673
3.62	43.27	100.3	-0.05671
3.62	43.28	100.3	-0.05669
3.63	43.29	100.3	-0.05667
3.63	43.3	100.3	-0.05665
3.63	43.31	100.3	-0.05663
3.63	43.32	100.3	-0.05661
3.63	43.33	100.3	-0.05658
3.63	43.34	100.3	-0.05655
3.63	43.35	100.3	-0.05652
3.63	43.36	100.3	-0.05649
3.63	43.37	100.3	-0.05646
3.63	43.38	100.3	-0.05643
3.64	43.39	100.3	-0.0564
3.64	43.4	100.3	-0.05637
3.64	43.41	100.3	-0.05634
3.64	43.42	100.3	-0.05633
3.64	43.43	100.3	-0.05632
3.64	43.44	100.3	-0.05631
3.64	43.45	100.3	-0.0563
3.64	43.46	100.3	-0.05629
3.64	43.47	100.3	-0.05628
3.65	43.48	100.3	-0.05627
3.65	43.49	100.3	-0.05626
3.65	43.5	100.3	-0.05624
3.65	43.51	100.3	-0.05622
3.65	43.52	100.3	-0.0562
3.65	43.53	100.3	-0.05618
3.65	43.54	100.3	-0.05616
3.65	43.55	100.3	-0.05614
3.65	43.56	100.3	-0.05612
3.65	43.57	100.3	-0.0561
3.66	43.58	100.3	-0.05609
3.66	43.59	100.3	-0.05607
3.66	43.6	100.3	-0.05605
3.66	43.61	100.3	-0.05603
3.66	43.62	100.3	-0.05601
3.66	43.63	100.3	-0.05599
3.66	43.64	100.3	-0.05597
3.66	43.65	100.3	-0.05595
3.66	43.66	100.3	-0.05592
3.66	43.67	100.3	-0.05589
3.67	43.68	100.3	-0.05587
3.67	43.69	100.3	-0.05584
3.67	43.7	100.3	-0.05581
3.67	43.71	100.3	-0.05578
3.67	43.72	100.3	-0.05576
3.67	43.73	100.3	-0.05573
3.67	43.74	100.3	-0.05572
3.67	43.75	100.3	-0.05571
3.67	43.76	100.3	-0.0557
3.68	43.77	100.3	-0.05569
3.68	43.78	100.3	-0.05568
3.68	43.79	100.3	-0.05567
3.68	43.8	100.3	-0.05566
3.68	43.81	100.3	-0.05565
3.68	43.82	100.3	-0.05564
3.68	43.83	100.3	-0.05562
3.68	43.84	100.3	-0.0556
3.68	43.85	100.3	-0.05558
3.68	43.86	100.3	-0.05556
3.69	43.87	100.3	-0.05554
3.69	43.88	100.3	-0.05552
3.69	43.89	100.3	-0.0555
3.69	43.9	100.3	-0.05548
3.69	43.91	100.3	-0.05545
3.69	43.92	100.3	-0.05543
3.69	43.93	100.3	-0.0554
3.69	43.94	100.3	-0.05537
3.69	43.95	100.3	-0.05535
3.69	43.96	100.3	-0.05532
3.7	43.97	100.3	-0.05529
3.7	43.98	100.3	-0.05528
3.7	43.99	100.3	-0.05527
3.7	44	100.3	-0.05526
3.7	44.01	100.3	-0.05525
3.7	44.02	100.3	-0.05524
3.7	44.03	100.3	-0.05523
3.7	44.04	100.3	-0.05522
3.7	44.05	100.3	-0.05521
3.7	44.06	100.3	-0.0552
3.71	44.07	100.3	-0.05518
3.71	44.08	100.3	-0.05516
3.71	44.09	100.3	-0.05514
3.71	44.1	100.3	-0.05512
3.71	44.11	100.3	-0.0551
3.71	44.12	100.3	-0.05508
3.71	44.13	100.3	-0.05506
3.71	44.14	100.3	-0.05503
3.71	44.15	100.3	-0.05501
3.72	44.16	100.3	-0.05499
3.72	44.17	100.3	-0.05497
3.72	44.18	100.3	-0.05495
3.72	44.19	100.3	-0.05493
3.72	44.2	100.3	-0.05491
3.72	44.21	100.3	-0.05489
3.72	44.22	100.3	-0.05487
3.72	44.23	100.3	-0.05484
3.72	44.24	100.3	-0.05481
3.72	44.25	100.3	-0.05478
3.73	44.26	100.3	-0.05475
3.73	44.27	100.3	-0.05472
3.73	44.28	100.3	-0.05469
3.73	44.29	100.3	-0.05466
3.73	44.3	100.3	-0.05465
3.73	44.31	100.3	-0.05463
3.73	44.32	100.3	-0.05462
3.73	44.33	100.3	-0.05461
3.73	44.34	100.3	-0.05459
3.73	44.35	100.3	-0.05458
3.74	44.36	100.3	-0.05457
3.74	44.37	100.3	-0.05455
3.74	44.38	100.3	-0.05454
3.74	44.39	100.3	-0.05452
3.74	44.4	100.3	-0.0545
3.74	44.41	100.3	-0.05448
3.74	44.42	100.3	-0.05446
3.74	44.43	100.3	-0.05444
3.74	44.44	100.3	-0.05441
3.75	44.45	100.3	-0.05439
3.75	44.46	100.3	-0.05437
3.75	44.47	100.3	-0.05435
3.75	44.48	100.3	-0.05434
3.75	44.49	100.3	-0.05432
3.75	44.5	100.3	-0.0543
3.75	44.51	100.3	-0.05428
3.75	44.52	100.3	-0.05426
3.75	44.53	100.3	-0.05424
3.75	44.54	100.3	-0.05422
3.76	44.55	100.3	-0.05419
3.76	44.56	100.3	-0.05416
3.76	44.57	100.3	-0.05414
3.76	44.58	100.3	-0.05411
3.76	44.59	100.3	-0.05408
3.76	44.6	100.3	-0.05406
3.76	44.61	100.3	-0.05403
3.76	44.62	100.3	-0.05401
3.76	44.63	100.3	-0.05399
3.76	44.64	100.3	-0.05398
3.77	44.65	100.3	-0.05397
3.77	44.66	100.3	-0.05396
3.77	44.67	100.3	-0.05395
3.77	44.68	100.3	-0.05394
3.77	44.69	100.3	-0.05393
3.77	44.7	100.3	-0.05392
3.77	44.71	100.3	-0.0539
3.77	44.72	100.3	-0.05388
3.77	44.73	100.3	-0.05386
3.77	44.74	100.3	-0.05384
3.78	44.75	100.3	-0.05382
3.78	44.76	100.3	-0.0538
3.78	44.77	100.3	-0.05378
3.78	44.78	100.3	-0.05376
3.78	44.79	100.3	-0.05374
3.78	44.8	100.3	-0.05373
3.78	44.81	100.3	-0.05371
3.78	44.82	100.3	-0.05369
3.78	44.83	100.3	-0.05367
3.79	44.84	100.3	-0.05365
3.79	44.85	100.3	-0.05363
3.79	44.86	100.3	-0.05361
3.79	44.87	100.3	-0.05359
3.79	44.88	100.3	-0.05357
3.79	44.89	100.3	-0.05354
3.79	44.9	100.3	-0.05352
3.79	44.91	100.3	-0.05349
3.79	44.92	100.3	-0.05347
3.79	44.93	100.3	-0.05344
3.8	44.94	100.3	-0.05342
3.8	44.95	100.3	-0.0534
3.8	44.96	100.3	-0.05339
3.8	44.97	100.3	-0.05338
[truncated: 95,503 more rows]
