# Supplementary material for: Enhanced mechanical, thermal and biocompatible nature of dual component electrospun nanocomposite for bone tissue engineering
Source: PeerJ. 2019 May 27;7:e6986. doi: 10.7717/peerj.6986 (PMC6542347; doi:10.7717/peerj.6986)
Supplement: Dataset S4 [file peerj-07-6986-s004.zip › TGA/PU.xlsx]

## Sheet: Sheet1
Time	Temperature	Weight	Deriv. Weight
min	°C	%	%/min
	25
	25.1
	25.2
	25.3
	25.4
	25.5
	25.6
	25.7
0.4	25.8	100	-0.05935
0.57	25.9	100	-0.07419
0.68	26	100	-0.086
0.76	26.1	100.1	-0.09559
0.83	26.2	100.1	-0.1034
0.89	26.3	100.1	-0.1101
0.94	26.4	100.1	-0.1162
0.99	26.5	100.1	-0.122
1.04	26.6	100.1	-0.1259
1.08	26.7	100.1	-0.13
1.12	26.8	100.1	-0.1339
1.16	26.9	100.1	-0.1367
1.19	27	100.1	-0.1386
1.22	27.1	100.1	-0.1405
1.26	27.2	100.1	-0.1423
1.29	27.3	100.1	-0.144
1.32	27.4	100.1	-0.1462
1.35	27.5	100.1	-0.1482
1.38	27.6	100.1	-0.1503
1.41	27.7	100.1	-0.1518
1.43	27.8	100.1	-0.153
1.46	27.9	100.2	-0.1545
1.49	28	100.2	-0.1565
1.51	28.1	100.2	-0.1589
1.54	28.2	100.2	-0.1603
1.56	28.3	100.2	-0.161
1.58	28.4	100.2	-0.1616
1.61	28.5	100.2	-0.1625
1.63	28.6	100.2	-0.1635
1.65	28.7	100.2	-0.1642
1.67	28.8	100.2	-0.1649
1.69	28.9	100.2	-0.1653
1.71	29	100.2	-0.1659
1.74	29.1	100.2	-0.1664
1.76	29.2	100.2	-0.167
1.78	29.3	100.2	-0.1675
1.8	29.4	100.2	-0.168
1.82	29.5	100.2	-0.1684
1.84	29.6	100.2	-0.1687
1.85	29.7	100.2	-0.1689
1.87	29.8	100.2	-0.169
1.89	29.9	100.2	-0.1688
1.91	30	100.2	-0.1686
1.93	30.1	100.2	-0.1686
1.95	30.2	100.2	-0.1684
1.97	30.3	100.2	-0.1682
1.98	30.4	100.2	-0.1679
2	30.5	100.2	-0.1677
2.02	30.6	100.2	-0.1673
2.04	30.7	100.2	-0.167
2.05	30.8	100.2	-0.1667
2.07	30.9	100.3	-0.1665
2.09	31	100.3	-0.166
2.1	31.1	100.3	-0.1662
2.12	31.2	100.3	-0.1669
2.14	31.3	100.3	-0.1673
2.15	31.4	100.3	-0.1673
2.17	31.5	100.3	-0.1673
2.18	31.6	100.3	-0.1668
2.2	31.7	100.3	-0.1662
2.22	31.8	100.3	-0.1659
2.23	31.9	100.3	-0.166
2.25	32	100.3	-0.1661
2.26	32.1	100.3	-0.1663
2.28	32.2	100.3	-0.1667
2.29	32.3	100.3	-0.1672
2.31	32.4	100.3	-0.1673
2.32	32.5	100.3	-0.1675
2.34	32.6	100.3	-0.1677
2.35	32.7	100.3	-0.1678
2.37	32.8	100.3	-0.1677
2.38	32.9	100.3	-0.1676
2.4	33	100.3	-0.1672
2.41	33.1	100.3	-0.167
2.43	33.2	100.3	-0.1667
2.44	33.3	100.3	-0.1663
2.46	33.4	100.3	-0.1659
2.47	33.5	100.3	-0.1656
2.48	33.6	100.3	-0.1655
2.5	33.7	100.3	-0.1654
2.51	33.8	100.3	-0.1655
2.53	33.9	100.3	-0.1657
2.54	34	100.3	-0.1654
2.55	34.1	100.3	-0.1648
2.57	34.2	100.3	-0.1642
2.58	34.3	100.3	-0.1638
2.6	34.4	100.3	-0.1638
2.61	34.5	100.3	-0.1638
2.62	34.6	100.3	-0.1633
2.64	34.7	100.3	-0.1629
2.65	34.8	100.3	-0.1625
2.66	34.9	100.4	-0.1622
2.68	35	100.4	-0.1618
2.69	35.1	100.3	-0.1613
2.7	35.2	100.4	-0.1607
2.72	35.3	100.4	-0.1602
2.73	35.4	100.4	-0.1597
2.74	35.5	100.4	-0.1592
2.76	35.6	100.4	-0.1587
2.77	35.7	100.4	-0.1583
2.78	35.8	100.4	-0.1581
2.79	35.9	100.4	-0.158
2.81	36	100.4	-0.1579
2.82	36.1	100.4	-0.1578
2.83	36.2	100.4	-0.1577
2.85	36.3	100.4	-0.1576
2.86	36.4	100.4	-0.1575
2.87	36.5	100.4	-0.1572
2.88	36.6	100.4	-0.1569
2.9	36.7	100.4	-0.1564
2.91	36.8	100.4	-0.1559
2.92	36.9	100.4	-0.1554
2.93	37	100.4	-0.155
2.95	37.1	100.4	-0.1545
2.96	37.2	100.4	-0.1539
2.97	37.3	100.4	-0.1532
2.98	37.4	100.4	-0.1525
3	37.5	100.4	-0.1517
3.01	37.6	100.4	-0.1508
3.02	37.7	100.4	-0.15
3.03	37.8	100.4	-0.1494
3.04	37.9	100.4	-0.1488
3.06	38	100.4	-0.1481
3.07	38.1	100.4	-0.1472
3.08	38.2	100.4	-0.1463
3.09	38.3	100.4	-0.1453
3.11	38.4	100.4	-0.144
3.12	38.5	100.4	-0.144
3.13	38.6	100.4	-0.144
3.14	38.7	100.4	-0.1438
3.15	38.8	100.4	-0.1433
3.17	38.9	100.4	-0.1427
3.18	39	100.4	-0.1423
3.19	39.1	100.4	-0.1417
3.2	39.2	100.4	-0.1406
3.21	39.3	100.4	-0.1398
3.22	39.4	100.4	-0.1393
3.24	39.5	100.4	-0.1391
3.25	39.6	100.4	-0.1391
3.26	39.7	100.4	-0.139
3.27	39.8	100.4	-0.1389
3.28	39.9	100.4	-0.1388
3.3	40	100.4	-0.1388
3.31	40.1	100.4	-0.1391
3.32	40.2	100.5	-0.1393
3.33	40.3	100.5	-0.1395
3.34	40.4	100.5	-0.1396
3.35	40.5	100.5	-0.1398
3.37	40.6	100.5	-0.1398
3.38	40.7	100.5	-0.1395
3.39	40.8	100.5	-0.1392
3.4	40.9	100.5	-0.1388
3.41	41	100.5	-0.1385
3.42	41.1	100.5	-0.1381
3.43	41.2	100.5	-0.1377
3.45	41.3	100.5	-0.1372
3.46	41.4	100.5	-0.1367
3.47	41.5	100.5	-0.1363
3.48	41.6	100.5	-0.1358
3.49	41.7	100.5	-0.1354
3.5	41.8	100.5	-0.1349
3.51	41.9	100.5	-0.1342
3.53	42	100.5	-0.1338
3.54	42.1	100.5	-0.1334
3.55	42.2	100.5	-0.1328
3.56	42.3	100.5	-0.1323
3.57	42.4	100.5	-0.1316
3.58	42.5	100.5	-0.1312
3.59	42.6	100.5	-0.1305
3.61	42.7	100.5	-0.1303
3.62	42.8	100.5	-0.1306
3.63	42.9	100.5	-0.1301
3.64	43	100.5	-0.1291
3.65	43.1	100.5	-0.1289
3.66	43.2	100.5	-0.1285
3.67	43.3	100.5	-0.1283
3.68	43.4	100.5	-0.128
3.69	43.5	100.5	-0.1276
3.71	43.6	100.5	-0.1271
3.72	43.7	100.5	-0.1267
3.73	43.8	100.5	-0.1266
3.74	43.9	100.5	-0.1262
3.75	44	100.5	-0.1257
3.76	44.1	100.5	-0.1248
3.77	44.2	100.5	-0.1243
3.78	44.3	100.5	-0.1237
3.79	44.4	100.5	-0.1229
3.81	44.5	100.5	-0.1225
3.82	44.6	100.5	-0.1215
3.83	44.7	100.5	-0.1209
3.84	44.8	100.5	-0.1202
3.85	44.9	100.5	-0.1192
3.86	45	100.5	-0.1187
3.87	45.1	100.5	-0.1184
3.88	45.2	100.5	-0.118
3.89	45.3	100.5	-0.1177
3.91	45.4	100.5	-0.1172
3.92	45.5	100.5	-0.1165
3.93	45.6	100.5	-0.1161
3.94	45.7	100.5	-0.1157
3.95	45.8	100.5	-0.1152
3.96	45.9	100.5	-0.1148
3.97	46	100.5	-0.1142
3.98	46.1	100.5	-0.1134
3.99	46.2	100.5	-0.113
4	46.3	100.5	-0.1123
4.01	46.4	100.5	-0.1116
4.03	46.5	100.5	-0.1108
4.04	46.6	100.5	-0.1104
4.05	46.7	100.5	-0.1101
4.06	46.8	100.5	-0.1098
4.07	46.9	100.5	-0.1097
4.08	47	100.5	-0.1089
4.09	47.1	100.5	-0.1087
4.1	47.2	100.5	-0.1082
4.11	47.3	100.5	-0.1075
4.12	47.4	100.5	-0.1072
4.13	47.5	100.6	-0.107
4.14	47.6	100.6	-0.1063
4.16	47.7	100.6	-0.106
4.17	47.8	100.6	-0.1053
4.18	47.9	100.6	-0.1042
4.19	48	100.6	-0.1038
4.2	48.1	100.6	-0.1032
4.21	48.2	100.6	-0.1031
4.22	48.3	100.6	-0.1029
4.23	48.4	100.6	-0.1026
4.24	48.5	100.6	-0.1026
4.25	48.6	100.6	-0.1027
4.26	48.7	100.6	-0.1027
4.27	48.8	100.6	-0.1027
4.29	48.9	100.6	-0.1028
4.3	49	100.6	-0.1027
4.31	49.1	100.6	-0.1024
4.32	49.2	100.6	-0.1023
4.33	49.3	100.6	-0.1025
4.34	49.4	100.6	-0.1023
4.35	49.5	100.6	-0.1022
4.36	49.6	100.6	-0.1021
4.37	49.7	100.6	-0.102
4.38	49.8	100.6	-0.1018
4.39	49.9	100.6	-0.1016
4.4	50	100.6	-0.1013
4.41	50.1	100.6	-0.101
4.42	50.2	100.6	-0.1007
4.44	50.3	100.6	-0.1005
4.45	50.4	100.6	-0.1002
4.46	50.5	100.6	-0.0998
4.47	50.6	100.6	-0.09957
4.48	50.7	100.6	-0.09923
4.49	50.8	100.6	-0.09872
4.5	50.9	100.6	-0.09846
4.51	51	100.6	-0.09827
4.52	51.1	100.6	-0.09806
4.53	51.2	100.6	-0.09782
4.54	51.3	100.6	-0.09751
4.55	51.4	100.6	-0.09729
4.56	51.5	100.6	-0.0969
4.57	51.6	100.6	-0.09646
4.59	51.7	100.6	-0.09601
4.6	51.8	100.6	-0.09564
4.61	51.9	100.6	-0.09512
4.62	52	100.6	-0.09453
4.63	52.1	100.6	-0.09396
4.64	52.2	100.6	-0.0934
4.65	52.3	100.6	-0.09282
4.66	52.4	100.6	-0.09249
4.67	52.5	100.6	-0.09243
4.68	52.6	100.6	-0.0925
4.69	52.7	100.6	-0.09247
4.7	52.8	100.6	-0.09236
4.71	52.9	100.6	-0.09232
4.72	53	100.6	-0.09213
4.73	53.1	100.6	-0.09207
4.75	53.2	100.6	-0.09211
4.76	53.3	100.6	-0.09196
4.77	53.4	100.6	-0.09169
4.78	53.5	100.6	-0.09142
4.79	53.6	100.6	-0.09118
4.8	53.7	100.6	-0.09111
4.81	53.8	100.6	-0.0909
4.82	53.9	100.6	-0.09063
4.83	54	100.6	-0.09023
4.84	54.1	100.6	-0.08987
4.85	54.2	100.6	-0.08936
4.86	54.3	100.6	-0.08878
4.87	54.4	100.6	-0.08827
4.88	54.5	100.6	-0.08787
4.89	54.6	100.6	-0.08772
4.9	54.7	100.6	-0.08765
4.92	54.8	100.6	-0.08753
4.93	54.9	100.6	-0.08728
4.94	55	100.6	-0.08699
4.95	55.1	100.6	-0.08685
4.96	55.2	100.6	-0.0867
4.97	55.3	100.6	-0.08645
4.98	55.4	100.6	-0.08616
4.99	55.5	100.6	-0.08589
5	55.6	100.6	-0.08558
5.01	55.7	100.6	-0.08515
5.02	55.8	100.6	-0.08481
5.03	55.9	100.6	-0.08453
5.04	56	100.6	-0.08414
5.05	56.1	100.6	-0.08397
5.06	56.2	100.6	-0.08378
5.07	56.3	100.6	-0.08369
5.09	56.4	100.6	-0.0838
5.1	56.5	100.6	-0.08381
5.11	56.6	100.6	-0.08375
5.12	56.7	100.6	-0.08354
5.13	56.8	100.6	-0.08318
5.14	56.9	100.6	-0.08298
5.15	57	100.6	-0.08284
5.16	57.1	100.6	-0.08252
5.17	57.2	100.6	-0.08217
5.18	57.3	100.7	-0.0817
5.19	57.4	100.7	-0.08141
5.2	57.5	100.6	-0.08116
5.21	57.6	100.7	-0.08095
5.22	57.7	100.7	-0.08088
5.23	57.8	100.7	-0.08071
5.24	57.9	100.7	-0.08059
5.25	58	100.7	-0.08042
5.27	58.1	100.7	-0.08022
5.28	58.2	100.7	-0.08014
5.29	58.3	100.7	-0.08007
5.3	58.4	100.7	-0.08005
5.31	58.5	100.7	-0.08011
5.32	58.6	100.7	-0.08011
5.33	58.7	100.7	-0.08012
5.34	58.8	100.7	-0.08009
5.35	58.9	100.7	-0.07995
5.36	59	100.7	-0.07976
5.37	59.1	100.7	-0.07953
5.38	59.2	100.7	-0.07939
5.39	59.3	100.7	-0.07931
5.4	59.4	100.7	-0.07931
5.41	59.5	100.7	-0.0794
5.42	59.6	100.7	-0.0794
5.44	59.7	100.7	-0.07922
5.45	59.8	100.7	-0.079
5.46	59.9	100.7	-0.0788
5.47	60	100.7	-0.07853
5.48	60.1	100.7	-0.0782
5.49	60.2	100.7	-0.07781
5.5	60.3	100.7	-0.07742
5.51	60.4	100.7	-0.0771
5.52	60.5	100.7	-0.07672
5.53	60.6	100.7	-0.07661
5.54	60.7	100.7	-0.0765
5.55	60.8	100.7	-0.07628
5.56	60.9	100.7	-0.07614
5.57	61	100.7	-0.07585
5.58	61.1	100.7	-0.07542
5.59	61.2	100.7	-0.075
5.61	61.3	100.7	-0.07466
5.62	61.4	100.7	-0.07428
5.63	61.5	100.7	-0.07396
5.64	61.6	100.7	-0.07358
5.65	61.7	100.7	-0.07315
5.66	61.8	100.7	-0.07268
5.67	61.9	100.7	-0.07211
5.68	62	100.7	-0.07167
5.69	62.1	100.7	-0.07151
5.7	62.2	100.7	-0.07126
5.71	62.3	100.7	-0.07091
5.72	62.4	100.7	-0.07054
5.73	62.5	100.7	-0.07013
5.74	62.6	100.7	-0.06962
5.75	62.7	100.7	-0.06916
5.76	62.8	100.7	-0.06865
5.78	62.9	100.7	-0.0683
5.79	63	100.7	-0.06803
5.8	63.1	100.7	-0.06764
5.81	63.2	100.7	-0.06752
5.82	63.3	100.7	-0.06736
5.83	63.4	100.7	-0.06725
5.84	63.5	100.7	-0.06722
5.85	63.6	100.7	-0.06728
5.86	63.7	100.7	-0.06727
5.87	63.8	100.7	-0.06707
5.88	63.9	100.7	-0.06692
5.89	64	100.7	-0.06683
5.9	64.1	100.7	-0.06672
5.91	64.2	100.7	-0.06651
5.92	64.3	100.7	-0.0664
5.93	64.4	100.7	-0.06635
5.94	64.5	100.7	-0.0663
5.96	64.6	100.7	-0.06635
5.97	64.7	100.7	-0.06633
5.98	64.8	100.7	-0.06624
5.99	64.9	100.7	-0.0662
6	65	100.7	-0.0661
6.01	65.1	100.7	-0.0661
6.02	65.2	100.7	-0.06615
6.03	65.3	100.7	-0.06607
6.04	65.4	100.7	-0.06598
6.05	65.5	100.7	-0.06598
6.06	65.6	100.7	-0.06612
6.07	65.7	100.7	-0.06615
6.08	65.8	100.7	-0.06609
6.09	65.9	100.7	-0.06609
6.1	66	100.7	-0.06586
6.11	66.1	100.7	-0.06557
6.13	66.2	100.7	-0.06526
6.14	66.3	100.7	-0.06498
6.15	66.4	100.7	-0.0648
6.16	66.5	100.7	-0.0647
6.17	66.6	100.7	-0.06461
6.18	66.7	100.7	-0.06449
6.19	66.8	100.7	-0.06436
6.2	66.9	100.7	-0.06445
6.21	67	100.7	-0.06438
6.22	67.1	100.7	-0.06431
6.23	67.2	100.7	-0.06423
6.24	67.3	100.7	-0.06409
6.25	67.4	100.7	-0.06385
6.26	67.5	100.7	-0.0635
6.27	67.6	100.7	-0.06306
6.28	67.7	100.7	-0.06275
6.3	67.8	100.7	-0.06253
6.31	67.9	100.7	-0.06219
6.32	68	100.7	-0.06204
6.33	68.1	100.7	-0.06196
6.34	68.2	100.7	-0.06182
6.35	68.3	100.7	-0.06182
6.36	68.4	100.7	-0.06184
6.37	68.5	100.7	-0.06182
6.38	68.6	100.7	-0.06186
6.39	68.7	100.7	-0.06195
6.4	68.8	100.7	-0.06203
6.41	68.9	100.7	-0.06205
6.42	69	100.7	-0.06217
6.43	69.1	100.7	-0.06225
6.44	69.2	100.7	-0.06221
6.45	69.3	100.7	-0.06209
6.46	69.4	100.7	-0.0619
6.48	69.5	100.7	-0.06154
6.49	69.6	100.7	-0.06119
6.5	69.7	100.7	-0.0608
6.51	69.8	100.7	-0.06053
6.52	69.9	100.7	-0.06037
6.53	70	100.7	-0.05998
6.54	70.1	100.7	-0.05981
6.55	70.2	100.7	-0.0598
6.56	70.3	100.7	-0.05966
6.57	70.4	100.7	-0.05951
6.58	70.5	100.7	-0.05934
6.59	70.6	100.7	-0.05916
6.6	70.7	100.7	-0.05904
6.61	70.8	100.7	-0.05879
6.62	70.9	100.7	-0.05867
6.63	71	100.7	-0.05851
6.64	71.1	100.7	-0.0584
6.66	71.2	100.8	-0.05823
6.67	71.3	100.8	-0.05806
6.68	71.4	100.8	-0.05776
6.69	71.5	100.8	-0.05753
6.7	71.6	100.8	-0.0575
6.71	71.7	100.8	-0.05736
6.72	71.8	100.8	-0.05723
6.73	71.9	100.8	-0.05702
6.74	72	100.8	-0.05693
6.75	72.1	100.8	-0.05662
6.76	72.2	100.8	-0.05641
6.77	72.3	100.8	-0.05623
6.78	72.4	100.8	-0.05601
6.79	72.5	100.8	-0.05586
6.8	72.6	100.8	-0.05581
6.81	72.7	100.8	-0.05573
6.82	72.8	100.8	-0.0556
6.84	72.9	100.8	-0.05546
6.85	73	100.8	-0.0554
6.86	73.1	100.8	-0.05534
6.87	73.2	100.8	-0.05532
6.88	73.3	100.8	-0.05525
6.89	73.4	100.8	-0.05525
6.9	73.5	100.8	-0.05512
6.91	73.6	100.8	-0.05503
6.92	73.7	100.8	-0.05476
6.93	73.8	100.8	-0.05446
6.94	73.9	100.8	-0.05429
6.95	74	100.8	-0.05422
6.96	74.1	100.8	-0.05411
6.97	74.2	100.8	-0.05395
6.98	74.3	100.8	-0.05386
6.99	74.4	100.8	-0.05376
7	74.5	100.8	-0.05363
7.01	74.6	100.8	-0.05359
7.03	74.7	100.8	-0.05354
7.04	74.8	100.8	-0.05348
7.05	74.9	100.8	-0.05337
7.06	75	100.8	-0.05332
7.07	75.1	100.8	-0.05338
7.08	75.2	100.8	-0.05355
7.09	75.3	100.8	-0.05353
7.1	75.4	100.8	-0.05359
7.11	75.5	100.8	-0.05352
7.12	75.6	100.8	-0.05329
7.13	75.7	100.8	-0.05311
7.14	75.8	100.8	-0.0529
7.15	75.9	100.8	-0.05289
7.16	76	100.8	-0.0531
7.17	76.1	100.8	-0.0534
7.18	76.2	100.8	-0.05374
7.19	76.3	100.8	-0.054
7.21	76.4	100.8	-0.0543
7.22	76.5	100.8	-0.05465
7.23	76.6	100.8	-0.05504
7.24	76.7	100.8	-0.05543
7.25	76.8	100.8	-0.05599
7.26	76.9	100.8	-0.05657
7.27	77	100.8	-0.05709
7.28	77.1	100.8	-0.05758
7.29	77.2	100.8	-0.05785
7.3	77.3	100.8	-0.05804
7.31	77.4	100.8	-0.05814
7.32	77.5	100.8	-0.05824
7.33	77.6	100.8	-0.0583
7.34	77.7	100.8	-0.05836
7.35	77.8	100.8	-0.05829
7.36	77.9	100.8	-0.05821
7.37	78	100.8	-0.05802
7.38	78.1	100.8	-0.05778
7.39	78.2	100.8	-0.05747
7.41	78.3	100.8	-0.05723
7.42	78.4	100.8	-0.05693
7.43	78.5	100.8	-0.05661
7.44	78.6	100.8	-0.05627
7.45	78.7	100.8	-0.05584
7.46	78.8	100.8	-0.05539
7.47	78.9	100.8	-0.0548
7.48	79	100.8	-0.05413
7.49	79.1	100.8	-0.05329
7.5	79.2	100.8	-0.05248
7.51	79.3	100.8	-0.05161
7.52	79.4	100.8	-0.0503
7.53	79.5	100.8	-0.04971
7.54	79.6	100.8	-0.04923
7.55	79.7	100.8	-0.0486
7.56	79.8	100.8	-0.04805
7.57	79.9	100.8	-0.04734
7.58	80	100.8	-0.04673
7.59	80.1	100.8	-0.04658
7.61	80.2	100.8	-0.04638
7.62	80.3	100.8	-0.04638
7.63	80.4	100.8	-0.04641
7.64	80.5	100.8	-0.0465
7.65	80.6	100.8	-0.04656
7.66	80.7	100.8	-0.04637
7.67	80.8	100.8	-0.04614
7.68	80.9	100.8	-0.04584
7.69	81	100.8	-0.04546
7.7	81.1	100.8	-0.04535
7.71	81.2	100.8	-0.04537
7.72	81.3	100.8	-0.0453
7.73	81.4	100.8	-0.04528
7.74	81.5	100.8	-0.04524
7.75	81.6	100.8	-0.04506
7.76	81.7	100.8	-0.04468
7.77	81.8	100.8	-0.04397
7.78	81.9	100.8	-0.04353
7.79	82	100.8	-0.04302
7.8	82.1	100.8	-0.04241
7.82	82.2	100.8	-0.04197
7.83	82.3	100.8	-0.04157
7.84	82.4	100.8	-0.0413
7.85	82.5	100.8	-0.04105
7.86	82.6	100.8	-0.0407
7.87	82.7	100.8	-0.04031
7.88	82.8	100.8	-0.03992
7.89	82.9	100.8	-0.03963
7.9	83	100.8	-0.0397
7.91	83.1	100.8	-0.03959
7.92	83.2	100.8	-0.03932
7.93	83.3	100.8	-0.03895
7.94	83.4	100.8	-0.03864
7.95	83.5	100.8	-0.03838
7.96	83.6	100.8	-0.0381
7.97	83.7	100.8	-0.03772
7.98	83.8	100.8	-0.03739
7.99	83.9	100.8	-0.03707
8	84	100.8	-0.0368
8.01	84.1	100.8	-0.03657
8.02	84.2	100.8	-0.03639
8.03	84.3	100.8	-0.03593
8.05	84.4	100.8	-0.03552
8.06	84.5	100.8	-0.03545
8.07	84.6	100.8	-0.03517
8.08	84.7	100.8	-0.03492
8.09	84.8	100.8	-0.03472
8.1	84.9	100.8	-0.03405
8.11	85	100.8	-0.03381
8.12	85.1	100.8	-0.03358
8.13	85.2	100.8	-0.03324
8.14	85.3	100.8	-0.0332
8.15	85.4	100.8	-0.0331
8.16	85.5	100.8	-0.03308
8.17	85.6	100.8	-0.03331
8.18	85.7	100.8	-0.03362
8.19	85.8	100.8	-0.03405
8.2	85.9	100.8	-0.0345
8.21	86	100.8	-0.03485
8.22	86.1	100.8	-0.03541
8.23	86.2	100.8	-0.03578
8.24	86.3	100.8	-0.03616
8.25	86.4	100.8	-0.03677
8.26	86.5	100.8	-0.03753
8.27	86.6	100.8	-0.03824
8.29	86.7	100.8	-0.03951
8.3	86.8	100.8	-0.04053
8.31	86.9	100.8	-0.04092
8.32	87	100.8	-0.04146
8.33	87.1	100.8	-0.04179
8.34	87.2	100.8	-0.04207
8.35	87.3	100.8	-0.04275
8.36	87.4	100.8	-0.04307
8.37	87.5	100.8	-0.0434
8.38	87.6	100.8	-0.04376
8.39	87.7	100.8	-0.04395
8.4	87.8	100.8	-0.04401
8.41	87.9	100.8	-0.04424
8.42	88	100.8	-0.04431
8.43	88.1	100.8	-0.04428
8.44	88.2	100.8	-0.04435
8.45	88.3	100.8	-0.04421
8.46	88.4	100.8	-0.04407
8.47	88.5	100.8	-0.044
8.48	88.6	100.8	-0.04396
8.49	88.7	100.8	-0.04382
8.5	88.8	100.8	-0.04355
8.51	88.9	100.8	-0.04306
8.52	89	100.8	-0.04249
8.54	89.1	100.8	-0.04185
8.55	89.2	100.8	-0.04116
8.56	89.3	100.8	-0.04058
8.57	89.4	100.8	-0.04003
8.58	89.5	100.8	-0.0395
8.59	89.6	100.8	-0.03894
8.6	89.7	100.8	-0.03849
8.61	89.8	100.8	-0.038
8.62	89.9	100.8	-0.03759
8.63	90	100.8	-0.03734
8.64	90.1	100.8	-0.03731
8.65	90.2	100.8	-0.03732
8.66	90.3	100.8	-0.03727
8.67	90.4	100.8	-0.03728
8.68	90.5	100.8	-0.03713
8.69	90.6	100.8	-0.03688
8.7	90.7	100.8	-0.03649
8.71	90.8	100.9	-0.0363
8.72	90.9	100.9	-0.03622
8.73	91	100.9	-0.03615
8.74	91.1	100.9	-0.03607
8.75	91.2	100.9	-0.03609
8.76	91.3	100.9	-0.03613
8.77	91.4	100.9	-0.03591
8.78	91.5	100.9	-0.03557
8.79	91.6	100.9	-0.03514
8.8	91.7	100.9	-0.03465
8.81	91.8	100.9	-0.03421
8.83	91.9	100.9	-0.03389
8.84	92	100.9	-0.0336
8.85	92.1	100.9	-0.03338
8.86	92.2	100.9	-0.03324
8.87	92.3	100.9	-0.03306
8.88	92.4	100.9	-0.03269
8.89	92.5	100.9	-0.03228
8.9	92.6	100.9	-0.03189
8.91	92.7	100.9	-0.03165
8.92	92.8	100.9	-0.03145
8.93	92.9	100.9	-0.03118
8.94	93	100.9	-0.03102
8.95	93.1	100.9	-0.03094
8.96	93.2	100.9	-0.03073
8.97	93.3	100.9	-0.0305
8.98	93.4	100.9	-0.03036
8.99	93.5	100.9	-0.03015
9	93.6	100.9	-0.0299
9.01	93.7	100.9	-0.02968
9.02	93.8	100.9	-0.02944
9.03	93.9	100.9	-0.0292
9.04	94	100.9	-0.02886
9.05	94.1	100.9	-0.02849
9.06	94.2	100.9	-0.02808
9.07	94.3	100.9	-0.02773
9.08	94.4	100.9	-0.02749
9.09	94.5	100.9	-0.02718
9.1	94.6	100.9	-0.02687
9.11	94.7	100.9	-0.0265
9.12	94.8	100.9	-0.02608
9.14	94.9	100.9	-0.02566
9.15	95	100.9	-0.02549
9.16	95.1	100.9	-0.02539
9.17	95.2	100.9	-0.02512
9.18	95.3	100.9	-0.02481
9.19	95.4	100.9	-0.02464
9.2	95.5	100.9	-0.02459
9.21	95.6	100.9	-0.02462
9.22	95.7	100.9	-0.02467
9.23	95.8	100.9	-0.02485
9.24	95.9	100.9	-0.02488
9.25	96	100.9	-0.02496
9.26	96.1	100.9	-0.02498
9.27	96.2	100.9	-0.0249
9.28	96.3	100.9	-0.02481
9.29	96.4	100.9	-0.02476
9.3	96.5	100.9	-0.02476
9.31	96.6	100.9	-0.02486
9.32	96.7	100.9	-0.02503
9.33	96.8	100.9	-0.02499
9.34	96.9	100.9	-0.02492
9.35	97	100.9	-0.02482
9.36	97.1	100.9	-0.02473
9.37	97.2	100.9	-0.02474
9.38	97.3	100.9	-0.02479
9.39	97.4	100.9	-0.02479
9.4	97.5	100.9	-0.02474
9.41	97.6	100.9	-0.02472
9.42	97.7	100.9	-0.02472
9.43	97.8	100.9	-0.02471
9.44	97.9	100.9	-0.02475
9.45	98	100.9	-0.02473
9.46	98.1	100.9	-0.02466
9.47	98.2	100.9	-0.02454
9.48	98.3	100.9	-0.02448
9.49	98.4	100.9	-0.02453
9.51	98.5	100.9	-0.02448
9.52	98.6	100.9	-0.02453
9.53	98.7	100.9	-0.02449
9.54	98.8	100.9	-0.02444
9.55	98.9	100.9	-0.02431
9.56	99	100.9	-0.02408
9.57	99.1	100.9	-0.02394
9.58	99.2	100.9	-0.02389
9.59	99.3	100.9	-0.02388
9.6	99.4	100.9	-0.02385
9.61	99.5	100.9	-0.02394
9.62	99.6	100.9	-0.02383
9.63	99.7	100.9	-0.02367
9.64	99.8	100.9	-0.02335
9.65	99.9	100.9	-0.02318
9.66	100	100.9	-0.02286
9.67	100.1	100.9	-0.02262
9.68	100.2	100.9	-0.02248
9.69	100.3	100.9	-0.0225
9.7	100.4	100.9	-0.02248
9.71	100.5	100.9	-0.02242
9.72	100.6	100.9	-0.02244
9.73	100.7	100.9	-0.02243
9.74	100.8	100.9	-0.02256
9.75	100.9	100.9	-0.02274
9.76	101	100.9	-0.02284
9.77	101.1	100.9	-0.02305
9.78	101.2	100.9	-0.02324
9.79	101.3	100.9	-0.02346
9.8	101.4	100.9	-0.02364
9.81	101.5	100.9	-0.0238
9.82	101.6	100.9	-0.02384
9.83	101.7	100.9	-0.02396
9.84	101.8	100.9	-0.02396
9.85	101.9	100.9	-0.02401
9.86	102	100.9	-0.02405
9.87	102.1	100.9	-0.02414
9.88	102.2	100.9	-0.02414
9.89	102.3	100.9	-0.02407
9.9	102.4	100.9	-0.02389
9.91	102.5	100.9	-0.02385
9.92	102.6	100.9	-0.02388
9.93	102.7	100.9	-0.02382
9.94	102.8	100.9	-0.02386
9.95	102.9	100.9	-0.02402
9.97	103	100.9	-0.02407
9.98	103.1	100.9	-0.02404
9.99	103.2	100.9	-0.02417
10	103.3	100.9	-0.0244
10.01	103.4	100.9	-0.02431
10.02	103.5	100.9	-0.02403
10.03	103.6	100.9	-0.0237
10.04	103.7	100.9	-0.02357
10.05	103.8	100.9	-0.02336
10.06	103.9	100.9	-0.02308
10.07	104	100.9	-0.02284
10.08	104.1	100.9	-0.02254
10.09	104.2	100.9	-0.02226
10.1	104.3	100.9	-0.02203
10.11	104.4	100.9	-0.02188
10.12	104.5	100.9	-0.02178
10.13	104.6	100.9	-0.02161
10.14	104.7	100.9	-0.02144
10.15	104.8	100.9	-0.02119
10.16	104.9	100.9	-0.021
10.17	105	100.9	-0.02083
10.18	105.1	100.9	-0.02065
10.19	105.2	100.9	-0.02051
10.2	105.3	100.9	-0.02033
10.21	105.4	100.9	-0.02024
10.22	105.5	100.9	-0.02025
10.23	105.6	100.9	-0.02021
10.24	105.7	100.9	-0.02014
10.25	105.8	100.9	-0.02009
10.26	105.9	100.9	-0.02003
10.27	106	100.9	-0.02001
10.28	106.1	100.9	-0.01983
10.29	106.2	100.9	-0.01973
10.3	106.3	100.9	-0.01961
10.31	106.4	100.9	-0.01943
10.32	106.5	100.9	-0.01928
10.33	106.6	100.9	-0.01894
10.34	106.7	100.9	-0.01864
10.35	106.8	100.9	-0.01842
10.36	106.9	100.9	-0.01827
10.37	107	100.9	-0.01796
10.38	107.1	100.9	-0.01771
10.39	107.2	100.9	-0.01761
10.4	107.3	100.9	-0.01738
10.41	107.4	100.9	-0.01699
10.42	107.5	100.9	-0.01676
10.43	107.6	100.9	-0.01657
10.44	107.7	100.9	-0.01625
10.45	107.8	100.9	-0.01594
10.46	107.9	100.9	-0.01569
10.47	108	100.9	-0.01541
10.48	108.1	100.9	-0.01508
10.49	108.2	100.9	-0.01474
10.5	108.3	100.9	-0.01446
10.51	108.4	100.9	-0.0141
10.53	108.5	100.9	-0.01368
10.54	108.6	100.9	-0.01325
10.55	108.7	100.9	-0.01277
10.56	108.8	100.9	-0.01234
10.57	108.9	100.9	-0.012
10.58	109	100.9	-0.01162
10.59	109.1	100.9	-0.01116
10.6	109.2	100.9	-0.01084
10.61	109.3	100.9	-0.01062
10.62	109.4	100.9	-0.01046
10.63	109.5	100.9	-0.01024
10.64	109.6	100.9	-0.01005
10.65	109.7	100.9	-0.009811
10.66	109.8	100.9	-0.009514
10.67	109.9	100.9	-0.009223
10.68	110	100.9	-0.008946
10.69	110.1	100.9	-0.008666
10.7	110.2	100.9	-0.008481
10.71	110.3	100.9	-0.008263
10.72	110.4	100.9	-0.008034
10.73	110.5	100.9	-0.007926
10.74	110.6	100.9	-0.007758
10.75	110.7	100.9	-0.007682
10.76	110.8	100.9	-0.007766
10.77	110.9	100.9	-0.007806
10.78	111	100.9	-0.007908
10.79	111.1	100.9	-0.007995
10.8	111.2	100.9	-0.008163
10.81	111.3	100.9	-0.008277
10.82	111.4	100.9	-0.008292
10.83	111.5	100.9	-0.008111
10.84	111.6	100.9	-0.00803
10.85	111.7	100.9	-0.007934
10.86	111.8	100.9	-0.007744
10.87	111.9	100.9	-0.007516
10.88	112	100.9	-0.00737
10.89	112.1	100.9	-0.007193
10.9	112.2	100.9	-0.007039
10.91	112.3	100.9	-0.006862
10.92	112.4	100.9	-0.006776
10.93	112.5	100.9	-0.006836
10.94	112.6	100.9	-0.006843
10.95	112.7	100.9	-0.006873
10.96	112.8	100.9	-0.007048
10.97	112.9	100.9	-0.007168
10.98	113	100.9	-0.007125
10.99	113.1	100.9	-0.00716
11	113.2	100.9	-0.007338
11.01	113.3	100.9	-0.007459
11.02	113.4	100.9	-0.007438
11.03	113.5	100.9	-0.007319
11.04	113.6	100.9	-0.007126
11.05	113.7	100.9	-0.006774
11.06	113.8	100.9	-0.006398
11.07	113.9	100.9	-0.005973
11.08	114	100.9	-0.005768
11.09	114.1	100.9	-0.005518
11.1	114.2	100.9	-0.005294
11.11	114.3	100.9	-0.005049
11.12	114.4	100.9	-0.004852
11.13	114.5	100.9	-0.00475
11.14	114.6	100.9	-0.004588
11.15	114.7	100.9	-0.004386
11.16	114.8	100.9	-0.004145
11.17	114.9	100.9	-0.003955
11.18	115	100.9	-0.003665
11.19	115.1	100.9	-0.00344
11.2	115.2	100.9	-0.003178
11.21	115.3	100.9	-0.002868
11.22	115.4	100.9	-0.002531
11.23	115.5	100.9	-0.002366
11.24	115.6	100.9	-0.002211
11.25	115.7	100.9	-0.00212
11.26	115.8	100.9	-0.002028
11.27	115.9	100.9	-0.00209
11.28	116	100.9	-0.002072
11.29	116.1	100.9	-0.001996
11.3	116.2	100.9	-0.001999
11.31	116.3	100.9	-0.00198
11.32	116.4	100.9	-0.00193
11.33	116.5	100.9	-0.001908
11.34	116.6	100.9	-0.001706
11.35	116.7	100.9	-0.001461
11.36	116.8	100.9	-0.001388
11.37	116.9	100.9	-0.001331
11.38	117	100.9	-0.00117
11.39	117.1	100.9	-0.001
11.4	117.2	100.9	-0.001031
11.41	117.3	100.9	-0.001142
11.42	117.4	100.9	-0.001113
11.43	117.5	100.9	-0.0009829
11.44	117.6	100.9	-0.0009798
11.45	117.7	100.9	-0.00103
11.46	117.8	100.9	-0.001006
11.47	117.9	100.9	-0.0009279
11.48	118	100.9	-0.0007694
11.49	118.1	100.9	-0.0005407
11.5	118.2	100.9	-0.0003657
11.51	118.3	100.9	-0.000301
11.52	118.4	100.9	-0.0002646
11.53	118.5	100.9	-0.0001422
11.54	118.6	100.9	0.0001043
11.55	118.7	100.9	0.0003619
11.56	118.8	100.9	0.0006003
11.57	118.9	100.9	0.0006937
11.58	119	100.9	0.000809
11.59	119.1	100.9	0.0008805
11.6	119.2	100.9	0.0009221
11.61	119.3	100.9	0.001108
11.62	119.4	100.9	0.001232
11.63	119.5	100.9	0.001279
11.64	119.6	100.9	0.001429
11.65	119.7	100.9	0.001562
11.66	119.8	100.9	0.001488
11.67	119.9	100.9	0.00135
11.68	120	100.9	0.001383
11.69	120.1	100.9	0.001481
11.7	120.2	100.9	0.001534
11.71	120.3	100.9	0.001702
11.72	120.4	100.9	0.002027
11.73	120.5	100.9	0.002134
11.74	120.6	100.9	0.002128
11.75	120.7	100.9	0.002156
11.76	120.8	100.9	0.002163
11.77	120.9	100.9	0.00209
11.78	121	100.9	0.002071
11.79	121.1	100.9	0.002093
11.8	121.2	100.9	0.001957
11.81	121.3	100.9	0.001891
11.82	121.4	100.9	0.001944
11.83	121.5	100.9	0.002176
11.84	121.6	100.9	0.002371
11.85	121.7	100.9	0.0025
11.86	121.8	100.9	0.002546
11.87	121.9	100.9	0.002752
11.88	122	100.9	0.002924
11.89	122.1	100.9	0.003085
11.9	122.2	100.9	0.003324
11.91	122.3	100.9	0.003525
11.92	122.4	100.9	0.003527
11.93	122.5	100.9	0.003536
11.94	122.6	100.9	0.003583
11.95	122.7	100.9	0.00365
11.96	122.8	100.9	0.003762
11.97	122.9	100.9	0.003777
11.98	123	100.9	0.00383
11.99	123.1	100.9	0.003927
12	123.2	100.9	0.004017
12.01	123.3	100.9	0.004107
12.02	123.4	100.9	0.004242
12.03	123.5	100.9	0.004429
12.04	123.6	100.9	0.004575
12.05	123.7	100.9	0.004833
12.06	123.8	100.9	0.005112
12.07	123.9	100.9	0.00538
12.08	124	100.9	0.005704
12.09	124.1	100.9	0.006035
12.1	124.2	100.9	0.006236
12.11	124.3	100.9	0.006486
12.12	124.4	100.9	0.006701
12.13	124.5	100.9	0.00689
12.14	124.6	100.9	0.007019
12.15	124.7	100.9	0.007152
12.16	124.8	100.9	0.007283
12.17	124.9	100.9	0.007356
12.18	125	100.9	0.007505
12.19	125.1	100.9	0.007594
12.2	125.2	100.9	0.007773
12.21	125.3	100.9	0.008147
12.22	125.4	100.9	0.00853
12.23	125.5	100.9	0.00885
12.24	125.6	100.9	0.00918
12.25	125.7	100.9	0.009545
12.26	125.8	100.9	0.009897
12.27	125.9	100.9	0.01014
12.28	126	100.9	0.01021
12.29	126.1	100.9	0.01036
12.3	126.2	100.9	0.0105
12.31	126.3	100.9	0.01065
12.32	126.4	100.9	0.01078
12.33	126.5	100.9	0.01095
12.34	126.6	100.9	0.0111
12.35	126.7	100.9	0.01123
12.36	126.8	100.9	0.01136
12.37	126.9	100.9	0.01149
12.38	127	100.9	0.01155
12.39	127.1	100.9	0.01164
12.4	127.2	100.9	0.01181
12.41	127.3	100.9	0.01192
12.42	127.4	100.9	0.01193
12.43	127.5	100.9	0.01194
12.44	127.6	100.9	0.01199
12.45	127.7	100.9	0.01198
12.46	127.8	100.9	0.01191
12.47	127.9	100.9	0.01175
12.48	128	100.9	0.01162
12.49	128.1	100.9	0.01163
12.5	128.2	100.9	0.01166
12.51	128.3	100.9	0.01172
12.52	128.4	100.9	0.01171
12.53	128.5	100.9	0.01166
12.54	128.6	100.9	0.01166
12.55	128.7	100.9	0.01174
12.56	128.8	100.9	0.01175
12.57	128.9	100.9	0.01177
12.58	129	100.9	0.01189
12.59	129.1	100.9	0.01203
12.6	129.2	100.9	0.01193
12.61	129.3	100.9	0.01195
12.62	129.4	100.9	0.01199
12.63	129.5	100.9	0.01204
12.64	129.6	100.9	0.01204
12.65	129.7	100.9	0.01206
12.66	129.8	100.9	0.01204
12.67	129.9	100.9	0.01196
12.68	130	100.9	0.01194
12.69	130.1	100.9	0.01196
12.7	130.2	100.9	0.01187
12.71	130.3	100.9	0.01184
12.72	130.4	100.9	0.01186
12.73	130.5	100.9	0.01181
12.74	130.6	100.9	0.01178
12.75	130.7	100.9	0.01175
12.76	130.8	100.9	0.01165
12.77	130.9	100.9	0.01157
12.78	131	100.9	0.01157
12.79	131.1	100.9	0.01173
12.8	131.2	100.9	0.0118
12.81	131.3	100.9	0.01168
12.82	131.4	100.9	0.01168
12.83	131.5	100.9	0.01172
12.84	131.6	100.9	0.0118
12.85	131.7	100.9	0.01197
12.86	131.8	100.9	0.01219
12.87	131.9	100.9	0.01224
12.88	132	100.9	0.01225
12.89	132.1	100.9	0.01231
12.9	132.2	100.9	0.01238
12.91	132.3	100.9	0.0125
12.92	132.4	100.9	0.0127
12.93	132.5	100.9	0.01284
12.94	132.6	100.9	0.01286
12.95	132.7	100.9	0.01286
12.96	132.8	100.9	0.01297
12.97	132.9	100.9	0.01316
12.98	133	100.9	0.01327
12.99	133.1	100.9	0.01331
13	133.2	100.9	0.01331
13.01	133.3	100.9	0.01348
13.02	133.4	100.9	0.01373
13.03	133.5	100.9	0.01389
13.04	133.6	100.9	0.01406
13.05	133.7	100.9	0.01415
13.06	133.8	100.9	0.01425
13.07	133.9	100.9	0.01432
13.08	134	100.9	0.01436
13.09	134.1	100.9	0.01437
13.1	134.2	100.9	0.01431
13.11	134.3	100.9	0.01431
13.12	134.4	100.9	0.01445
13.13	134.5	100.9	0.01452
13.14	134.6	100.9	0.01456
13.15	134.7	100.9	0.0146
13.16	134.8	100.9	0.01461
13.17	134.9	100.9	0.0146
13.18	135	100.9	0.01453
13.19	135.1	100.9	0.01459
13.2	135.2	100.9	0.01453
13.21	135.3	100.9	0.0146
13.22	135.4	100.9	0.01476
13.23	135.5	100.9	0.01481
13.24	135.6	100.9	0.01479
13.25	135.7	100.9	0.01482
13.26	135.8	100.9	0.01493
13.27	135.9	100.9	0.01515
13.28	136	100.9	0.01543
13.29	136.1	100.9	0.01566
13.3	136.2	100.9	0.01587
13.31	136.3	100.9	0.01601
13.32	136.4	100.9	0.0163
13.33	136.5	100.9	0.01651
13.34	136.6	100.9	0.01675
13.35	136.7	100.9	0.01695
13.36	136.8	100.9	0.01709
13.37	136.9	100.9	0.01726
13.38	137	100.9	0.0174
13.39	137.1	100.9	0.01759
13.4	137.2	100.9	0.01773
13.41	137.3	100.9	0.0178
13.42	137.4	100.9	0.01796
13.43	137.5	100.9	0.01806
13.44	137.6	100.9	0.01817
13.45	137.7	100.9	0.01817
13.46	137.8	100.9	0.01814
13.47	137.9	100.9	0.01812
13.48	138	100.9	0.01801
13.49	138.1	100.9	0.01782
13.5	138.2	100.9	0.01769
13.51	138.3	100.9	0.01757
13.52	138.4	100.9	0.01747
13.53	138.5	100.9	0.01758
13.54	138.6	100.9	0.01744
13.55	138.7	100.9	0.01712
13.56	138.8	100.9	0.01677
13.57	138.9	100.9	0.01644
13.58	139	100.9	0.01623
13.59	139.1	100.9	0.01598
13.6	139.2	100.9	0.01585
13.61	139.3	100.9	0.01607
13.62	139.4	100.9	0.0165
13.63	139.5	100.9	0.01681
13.64	139.6	100.9	0.01723
13.65	139.7	100.9	0.01749
13.66	139.8	100.9	0.01768
13.67	139.9	100.9	0.01776
13.68	140	100.9	0.01788
13.69	140.1	100.9	0.01797
13.7	140.2	100.9	0.01826
13.71	140.3	100.9	0.01852
13.72	140.4	100.9	0.01874
13.73	140.5	100.9	0.01887
13.74	140.6	100.9	0.01897
13.75	140.7	100.9	0.01895
13.76	140.8	100.9	0.01894
13.77	140.9	100.9	0.01897
13.78	141	100.9	0.01904
13.79	141.1	100.9	0.01909
13.8	141.2	100.9	0.01928
13.81	141.3	100.9	0.01959
13.82	141.4	100.9	0.01983
13.83	141.5	100.9	0.01997
13.84	141.6	100.9	0.02018
13.85	141.7	100.9	0.02033
13.86	141.8	100.9	0.02042
13.86	141.9	100.9	0.02064
13.87	142	100.9	0.0209
13.88	142.1	100.9	0.02104
13.89	142.2	100.9	0.02112
13.9	142.3	100.9	0.02118
13.91	142.4	100.9	0.02132
13.92	142.5	100.9	0.02141
13.93	142.6	100.9	0.0215
13.94	142.7	100.9	0.0216
13.95	142.8	100.9	0.02174
13.96	142.9	100.9	0.02187
13.97	143	100.9	0.02206
13.98	143.1	100.9	0.02227
13.99	143.2	100.9	0.02242
14	143.3	100.9	0.02267
14.01	143.4	100.9	0.02292
14.02	143.5	100.9	0.02339
14.03	143.6	100.9	0.02365
14.04	143.7	100.9	0.02395
14.05	143.8	100.9	0.02414
14.06	143.9	100.9	0.02422
14.07	144	100.9	0.02437
14.08	144.1	100.9	0.02444
14.09	144.2	100.9	0.02437
14.1	144.3	100.9	0.02433
14.11	144.4	100.9	0.02417
14.12	144.5	100.9	0.02394
14.13	144.6	100.9	0.02385
14.14	144.7	100.9	0.02364
14.15	144.8	100.9	0.0235
14.16	144.9	100.9	0.02333
14.17	145	100.9	0.02319
14.18	145.1	100.9	0.02305
14.19	145.2	100.9	0.02279
14.2	145.3	100.9	0.02262
14.21	145.4	100.9	0.02241
14.22	145.5	100.9	0.02212
14.23	145.6	100.9	0.02195
14.24	145.7	100.9	0.02161
14.25	145.8	100.9	0.02131
14.26	145.9	100.9	0.02095
14.27	146	100.9	0.02065
14.28	146.1	100.9	0.02047
14.29	146.2	100.9	0.02026
14.3	146.3	100.9	0.02004
14.31	146.4	100.9	0.0199
14.32	146.5	100.9	0.01977
14.33	146.6	100.9	0.01977
14.34	146.7	100.9	0.0198
14.35	146.8	100.9	0.01992
14.36	146.9	100.9	0.02012
14.37	147	100.9	0.02027
14.38	147.1	100.9	0.02043
14.39	147.2	100.9	0.02069
14.4	147.3	100.9	0.02093
14.41	147.4	100.9	0.02097
14.42	147.5	100.9	0.02091
14.43	147.6	100.9	0.02091
14.44	147.7	100.9	0.02088
14.45	147.8	100.9	0.02085
14.46	147.9	100.9	0.02072
14.47	148	100.9	0.02055
14.48	148.1	100.9	0.02031
14.49	148.2	100.9	0.02013
14.5	148.3	100.9	0.01984
14.51	148.4	100.9	0.01956
14.52	148.5	100.9	0.01931
14.53	148.6	100.9	0.01894
14.54	148.7	100.9	0.01902
14.55	148.8	100.9	0.01924
14.56	148.9	100.9	0.01909
14.57	149	100.9	0.0187
14.58	149.1	100.9	0.01843
14.59	149.2	100.9	0.01835
14.6	149.3	100.9	0.01817
14.61	149.4	100.9	0.0179
14.62	149.5	100.9	0.01777
14.63	149.6	100.9	0.01814
14.64	149.7	100.9	0.01846
14.64	149.8	100.9	0.01889
14.65	149.9	100.9	0.01924
14.66	150	100.9	0.01952
14.67	150.1	100.9	0.01972
14.68	150.2	100.9	0.01995
14.69	150.3	100.9	0.02009
14.7	150.4	100.9	0.02036
14.71	150.5	100.9	0.02059
14.72	150.6	100.9	0.02078
14.73	150.7	100.9	0.02082
14.74	150.8	100.9	0.02088
14.75	150.9	100.9	0.02096
14.76	151	100.9	0.02094
14.77	151.1	100.9	0.02096
14.78	151.2	100.9	0.02094
14.79	151.3	100.9	0.02091
14.8	151.4	100.9	0.02087
14.81	151.5	100.9	0.02094
14.82	151.6	100.9	0.02104
14.83	151.7	100.9	0.02088
14.84	151.8	100.9	0.02064
14.85	151.9	100.9	0.02057
14.86	152	100.9	0.02073
14.87	152.1	100.8	0.02085
14.88	152.2	100.8	0.02108
14.89	152.3	100.8	0.02135
14.9	152.4	100.8	0.0216
14.91	152.5	100.8	0.02172
14.92	152.6	100.8	0.02193
14.93	152.7	100.8	0.02212
14.94	152.8	100.8	0.02226
14.95	152.9	100.8	0.02238
14.96	153	100.8	0.02254
14.97	153.1	100.9	0.02274
14.98	153.2	100.8	0.02302
14.99	153.3	100.8	0.02341
15	153.4	100.9	0.02365
15.01	153.5	100.9	0.02394
15.02	153.6	100.8	0.02443
15.03	153.7	100.8	0.02498
15.04	153.8	100.8	0.02553
15.05	153.9	100.8	0.02603
15.06	154	100.8	0.02647
15.07	154.1	100.8	0.02683
15.08	154.2	100.8	0.02719
15.09	154.3	100.8	0.02769
15.1	154.4	100.8	0.0281
15.11	154.5	100.8	0.02844
15.12	154.6	100.8	0.0288
15.13	154.7	100.8	0.02914
15.14	154.8	100.8	0.02979
15.15	154.9	100.8	0.03004
15.16	155	100.8	0.02978
15.17	155.1	100.8	0.02946
15.18	155.2	100.8	0.02917
15.19	155.3	100.8	0.02877
15.2	155.4	100.8	0.02847
15.21	155.5	100.8	0.02867
15.22	155.6	100.8	0.02894
15.23	155.7	100.8	0.02908
15.24	155.8	100.8	0.0292
15.25	155.9	100.8	0.02924
15.26	156	100.8	0.02923
15.27	156.1	100.8	0.02916
15.28	156.2	100.8	0.02921
15.29	156.3	100.8	0.02925
15.3	156.4	100.8	0.02928
15.31	156.5	100.8	0.0291
15.32	156.6	100.8	0.02894
15.33	156.7	100.8	0.02882
15.34	156.8	100.8	0.02882
15.35	156.9	100.8	0.0289
15.36	157	100.8	0.029
15.37	157.1	100.8	0.02911
15.37	157.2	100.8	0.02925
15.38	157.3	100.8	0.0295
15.39	157.4	100.8	0.02986
15.4	157.5	100.8	0.03035
15.41	157.6	100.8	0.0307
15.42	157.7	100.8	0.03096
15.43	157.8	100.8	0.03121
15.44	157.9	100.8	0.03143
15.45	158	100.8	0.03162
15.46	158.1	100.8	0.03194
15.47	158.2	100.8	0.03221
15.48	158.3	100.8	0.03226
15.49	158.4	100.8	0.03234
15.5	158.5	100.8	0.0325
15.51	158.6	100.8	0.03248
15.52	158.7	100.8	0.03233
15.53	158.8	100.8	0.0322
15.54	158.9	100.8	0.0321
15.55	159	100.8	0.03211
15.56	159.1	100.8	0.03234
15.57	159.2	100.8	0.03245
15.58	159.3	100.8	0.03267
15.59	159.4	100.8	0.03292
15.6	159.5	100.8	0.03312
15.61	159.6	100.8	0.03334
15.62	159.7	100.8	0.03373
15.63	159.8	100.8	0.03387
15.64	159.9	100.8	0.03407
15.65	160	100.8	0.03446
15.66	160.1	100.8	0.03489
15.67	160.2	100.8	0.03525
15.68	160.3	100.8	0.03555
15.69	160.4	100.8	0.03589
15.7	160.5	100.8	0.03612
15.71	160.6	100.8	0.03627
15.72	160.7	100.8	0.03654
15.73	160.8	100.8	0.03682
15.74	160.9	100.8	0.03685
15.75	161	100.8	0.03666
15.76	161.1	100.8	0.03658
15.77	161.2	100.8	0.03651
15.78	161.3	100.8	0.03652
15.79	161.4	100.8	0.03648
15.8	161.5	100.8	0.03643
15.81	161.6	100.8	0.03629
15.82	161.7	100.8	0.03617
15.83	161.8	100.8	0.03623
15.84	161.9	100.8	0.0361
15.85	162	100.8	0.03548
15.86	162.1	100.8	0.03497
15.87	162.2	100.8	0.03474
15.88	162.3	100.8	0.03476
15.89	162.4	100.8	0.03484
15.9	162.5	100.8	0.03486
15.91	162.6	100.8	0.03492
15.92	162.7	100.8	0.03495
15.93	162.8	100.8	0.03502
15.94	162.9	100.8	0.03519
15.95	163	100.8	0.03541
15.96	163.1	100.8	0.03548
15.97	163.2	100.8	0.0355
15.98	163.3	100.8	0.03548
15.99	163.4	100.8	0.03551
16	163.5	100.8	0.03558
16.01	163.6	100.8	0.03579
16.02	163.7	100.8	0.03601
16.03	163.8	100.8	0.03634
16.04	163.9	100.8	0.03654
16.05	164	100.8	0.03676
16.05	164.1	100.8	0.03704
16.06	164.2	100.8	0.03738
16.07	164.3	100.8	0.0377
16.08	164.4	100.8	0.03791
16.09	164.5	100.8	0.03817
16.1	164.6	100.8	0.0384
16.11	164.7	100.8	0.03846
16.12	164.8	100.8	0.03862
16.13	164.9	100.8	0.03882
16.14	165	100.8	0.03902
16.15	165.1	100.8	0.03911
16.16	165.2	100.8	0.0391
16.17	165.3	100.8	0.03876
16.18	165.4	100.8	0.03817
16.19	165.5	100.8	0.0374
16.2	165.6	100.8	0.03635
16.21	165.7	100.8	0.03582
16.22	165.8	100.8	0.03584
16.23	165.9	100.8	0.0359
16.24	166	100.8	0.03587
16.25	166.1	100.8	0.0358
16.26	166.2	100.8	0.03568
16.27	166.3	100.8	0.03553
16.28	166.4	100.8	0.03538
16.29	166.5	100.8	0.0352
16.3	166.6	100.8	0.03499
16.31	166.7	100.8	0.03476
16.32	166.8	100.8	0.0345
16.33	166.9	100.8	0.03395
16.34	167	100.8	0.03347
16.35	167.1	100.8	0.03317
16.36	167.2	100.8	0.0329
16.37	167.3	100.8	0.03258
16.38	167.4	100.8	0.03216
16.39	167.5	100.8	0.0319
16.4	167.6	100.8	0.03173
16.41	167.7	100.8	0.03163
16.42	167.8	100.8	0.03156
16.43	167.9	100.8	0.03146
16.44	168	100.8	0.03136
16.45	168.1	100.8	0.03137
16.46	168.2	100.8	0.03138
16.47	168.3	100.8	0.03145
16.48	168.4	100.8	0.0317
16.49	168.5	100.8	0.03187
16.5	168.6	100.8	0.03197
16.51	168.7	100.8	0.03204
16.52	168.8	100.8	0.03223
16.53	168.9	100.8	0.03235
16.54	169	100.8	0.03246
16.55	169.1	100.8	0.03251
16.56	169.2	100.8	0.03246
16.57	169.3	100.8	0.03242
16.58	169.4	100.8	0.0325
16.59	169.5	100.8	0.03244
16.6	169.6	100.8	0.03256
16.61	169.7	100.8	0.03282
16.62	169.8	100.8	0.03289
16.63	169.9	100.8	0.03309
16.64	170	100.8	0.03346
16.65	170.1	100.8	0.03367
16.66	170.2	100.8	0.03398
16.67	170.3	100.8	0.0344
16.68	170.4	100.8	0.03469
16.69	170.5	100.8	0.0349
16.7	170.6	100.8	0.0351
16.7	170.7	100.8	0.03542
16.71	170.8	100.8	0.03557
16.72	170.9	100.8	0.03577
16.73	171	100.8	0.03602
16.74	171.1	100.8	0.03626
16.75	171.2	100.8	0.03638
16.76	171.3	100.8	0.03654
16.77	171.4	100.8	0.03659
16.78	171.5	100.8	0.0367
16.79	171.6	100.8	0.03693
16.8	171.7	100.8	0.03726
16.81	171.8	100.8	0.03767
16.82	171.9	100.8	0.03802
16.83	172	100.8	0.03827
16.84	172.1	100.8	0.03847
16.85	172.2	100.8	0.0386
16.86	172.3	100.8	0.03863
16.87	172.4	100.8	0.0386
16.88	172.5	100.8	0.03859
16.89	172.6	100.8	0.03858
16.9	172.7	100.8	0.03853
16.91	172.8	100.8	0.03854
16.92	172.9	100.8	0.03853
16.93	173	100.8	0.03857
16.94	173.1	100.8	0.03859
16.95	173.2	100.8	0.03861
16.96	173.3	100.8	0.0386
16.97	173.4	100.8	0.03859
16.98	173.5	100.8	0.03859
16.99	173.6	100.8	0.03861
17	173.7	100.8	0.03871
17.01	173.8	100.8	0.03876
17.02	173.9	100.8	0.03887
17.03	174	100.8	0.03929
17.04	174.1	100.8	0.03969
17.05	174.2	100.8	0.04007
17.06	174.3	100.8	0.04046
17.07	174.4	100.8	0.0408
17.08	174.5	100.8	0.04114
17.09	174.6	100.8	0.04151
17.1	174.7	100.8	0.04201
17.11	174.8	100.8	0.04247
17.12	174.9	100.8	0.04278
17.13	175	100.8	0.04308
17.14	175.1	100.8	0.04336
17.15	175.2	100.8	0.04353
17.16	175.3	100.8	0.04365
17.17	175.4	100.8	0.04372
17.18	175.5	100.8	0.04389
17.19	175.6	100.8	0.04397
17.2	175.7	100.8	0.04406
17.21	175.8	100.8	0.0441
17.22	175.9	100.8	0.04399
17.23	176	100.8	0.04383
17.24	176.1	100.8	0.04385
17.25	176.2	100.8	0.04394
17.26	176.3	100.8	0.04396
17.27	176.4	100.8	0.04385
17.28	176.5	100.8	0.04385
17.29	176.6	100.8	0.04379
17.3	176.7	100.8	0.04367
17.31	176.8	100.8	0.04345
17.32	176.9	100.8	0.04325
17.33	177	100.8	0.04303
17.34	177.1	100.8	0.04267
17.35	177.2	100.8	0.04213
17.36	177.3	100.8	0.04177
17.37	177.4	100.8	0.04155
17.37	177.5	100.8	0.04128
17.38	177.6	100.8	0.04093
17.39	177.7	100.8	0.04044
17.4	177.8	100.8	0.04
17.41	177.9	100.8	0.03969
17.42	178	100.8	0.03934
17.43	178.1	100.8	0.03904
17.44	178.2	100.8	0.0388
17.45	178.3	100.8	0.03864
17.46	178.4	100.8	0.03858
17.47	178.5	100.8	0.03846
17.48	178.6	100.8	0.03842
17.49	178.7	100.8	0.03847
17.5	178.8	100.8	0.03852
17.51	178.9	100.8	0.0386
17.52	179	100.8	0.03879
17.53	179.1	100.8	0.03897
17.54	179.2	100.8	0.03912
17.55	179.3	100.8	0.03928
17.56	179.4	100.8	0.03951
17.57	179.5	100.8	0.03971
17.58	179.6	100.8	0.03982
17.59	179.7	100.8	0.03993
17.6	179.8	100.8	0.04009
17.61	179.9	100.8	0.04037
17.62	180	100.8	0.04063
17.63	180.1	100.8	0.04089
17.64	180.2	100.8	0.04112
17.65	180.3	100.8	0.04131
17.66	180.4	100.8	0.04147
17.67	180.5	100.8	0.0418
17.68	180.6	100.8	0.04184
17.69	180.7	100.8	0.04204
17.7	180.8	100.8	0.04216
17.71	180.9	100.7	0.0423
17.72	181	100.8	0.04248
17.73	181.1	100.8	0.04249
17.74	181.2	100.7	0.04259
17.75	181.3	100.7	0.0426
17.76	181.4	100.7	0.04247
17.77	181.5	100.7	0.04234
17.78	181.6	100.7	0.04219
17.79	181.7	100.7	0.04219
17.8	181.8	100.7	0.0422
17.81	181.9	100.7	0.04227
17.82	182	100.7	0.04252
17.83	182.1	100.7	0.04279
17.84	182.2	100.7	0.04308
17.85	182.3	100.7	0.04331
17.86	182.4	100.7	0.04346
17.87	182.5	100.7	0.04345
17.88	182.6	100.7	0.04336
17.89	182.7	100.7	0.04331
17.9	182.8	100.7	0.04319
17.91	182.9	100.7	0.04306
17.92	183	100.7	0.04288
17.93	183.1	100.7	0.04267
17.94	183.2	100.7	0.04246
17.95	183.3	100.7	0.04211
17.96	183.4	100.7	0.04154
17.97	183.5	100.7	0.04101
17.98	183.6	100.7	0.04054
17.99	183.7	100.7	0.04009
18	183.8	100.7	0.03964
18.01	183.9	100.7	0.03942
18.02	184	100.7	0.03924
18.03	184.1	100.7	0.03896
18.04	184.2	100.7	0.03879
18.04	184.3	100.7	0.03874
18.05	184.4	100.7	0.03873
18.06	184.5	100.7	0.03872
18.07	184.6	100.7	0.03874
18.08	184.7	100.7	0.03885
18.09	184.8	100.7	0.03886
18.1	184.9	100.7	0.03896
18.11	185	100.7	0.03911
18.12	185.1	100.7	0.03923
18.13	185.2	100.7	0.03936
18.14	185.3	100.7	0.03949
18.15	185.4	100.7	0.03971
18.16	185.5	100.7	0.03997
18.17	185.6	100.7	0.03999
18.18	185.7	100.7	0.04007
18.19	185.8	100.7	0.04013
18.2	185.9	100.7	0.04013
18.21	186	100.7	0.0401
18.22	186.1	100.7	0.04017
18.23	186.2	100.7	0.04008
18.24	186.3	100.7	0.03994
18.25	186.4	100.7	0.03988
18.26	186.5	100.7	0.03991
18.27	186.6	100.7	0.03985
18.28	186.7	100.7	0.03967
18.29	186.8	100.7	0.03956
18.3	186.9	100.7	0.03943
18.31	187	100.7	0.03915
18.32	187.1	100.7	0.039
18.33	187.2	100.7	0.03889
18.34	187.3	100.7	0.0387
18.35	187.4	100.7	0.03834
18.36	187.5	100.7	0.03802
18.37	187.6	100.7	0.03791
18.38	187.7	100.7	0.03778
18.39	187.8	100.7	0.03759
18.4	187.9	100.7	0.03748
18.41	188	100.7	0.03728
18.42	188.1	100.7	0.03692
18.43	188.2	100.7	0.03651
18.44	188.3	100.7	0.03614
18.45	188.4	100.7	0.03587
18.46	188.5	100.7	0.03563
18.47	188.6	100.7	0.0354
18.48	188.7	100.7	0.03506
18.49	188.8	100.7	0.03491
18.5	188.9	100.7	0.03489
18.51	189	100.7	0.03495
18.52	189.1	100.7	0.03503
18.53	189.2	100.7	0.03514
18.54	189.3	100.7	0.03524
18.55	189.4	100.7	0.03536
18.56	189.5	100.7	0.03547
18.57	189.6	100.7	0.0356
18.58	189.7	100.7	0.03569
18.59	189.8	100.7	0.03583
18.6	189.9	100.7	0.03604
18.61	190	100.7	0.03625
18.62	190.1	100.7	0.03633
18.63	190.2	100.7	0.03636
18.64	190.3	100.7	0.03648
18.65	190.4	100.7	0.03666
18.66	190.5	100.7	0.03676
18.67	190.6	100.7	0.03679
18.68	190.7	100.7	0.03688
18.69	190.8	100.7	0.03693
18.7	190.9	100.7	0.03699
18.71	191	100.7	0.03709
18.72	191.1	100.7	0.03722
18.73	191.2	100.7	0.03738
18.74	191.3	100.7	0.03754
18.75	191.4	100.7	0.03757
18.76	191.5	100.7	0.03763
18.77	191.6	100.7	0.03755
18.78	191.7	100.7	0.03745
18.78	191.8	100.7	0.03738
18.8	191.9	100.7	0.03727
18.8	192	100.7	0.03707
18.81	192.1	100.7	0.03695
18.82	192.2	100.7	0.03688
18.83	192.3	100.7	0.03684
18.84	192.4	100.7	0.03681
18.85	192.5	100.7	0.03686
18.86	192.6	100.7	0.03697
18.87	192.7	100.7	0.03697
18.88	192.8	100.7	0.03698
18.89	192.9	100.7	0.03704
18.9	193	100.7	0.03712
18.91	193.1	100.7	0.0371
18.92	193.2	100.7	0.03709
18.93	193.3	100.7	0.03705
18.94	193.4	100.7	0.03693
18.95	193.5	100.7	0.03673
18.96	193.6	100.7	0.03642
18.97	193.7	100.7	0.03625
18.98	193.8	100.7	0.03602
18.99	193.9	100.7	0.03587
19	194	100.7	0.03577
19.01	194.1	100.7	0.03566
19.02	194.2	100.7	0.03541
19.03	194.3	100.7	0.03519
19.04	194.4	100.7	0.03519
19.05	194.5	100.7	0.0352
19.06	194.6	100.7	0.03522
19.07	194.7	100.7	0.03527
19.08	194.8	100.7	0.03539
19.09	194.9	100.7	0.03557
19.1	195	100.7	0.03581
19.11	195.1	100.7	0.03608
19.12	195.2	100.7	0.03636
19.13	195.3	100.7	0.03656
19.14	195.4	100.7	0.03673
19.15	195.5	100.7	0.03699
19.16	195.6	100.7	0.03736
19.17	195.7	100.7	0.03772
19.18	195.8	100.7	0.0381
19.19	195.9	100.7	0.0385
19.2	196	100.7	0.03891
19.21	196.1	100.7	0.0393
19.22	196.2	100.7	0.03954
19.23	196.3	100.7	0.03978
19.24	196.4	100.7	0.03997
19.25	196.5	100.7	0.0403
19.26	196.6	100.7	0.04059
19.27	196.7	100.7	0.04092
19.28	196.8	100.7	0.0412
19.29	196.9	100.7	0.04142
19.3	197	100.7	0.04173
19.31	197.1	100.7	0.04201
19.32	197.2	100.7	0.04215
19.33	197.3	100.7	0.04226
19.34	197.4	100.7	0.04237
19.35	197.5	100.7	0.04261
19.36	197.6	100.7	0.04282
19.37	197.7	100.7	0.04275
19.38	197.8	100.7	0.04282
19.39	197.9	100.7	0.0429
19.4	198	100.7	0.04286
19.41	198.1	100.7	0.04281
19.42	198.2	100.7	0.04288
19.43	198.3	100.7	0.04292
19.44	198.4	100.7	0.0429
19.45	198.5	100.7	0.04284
19.46	198.6	100.7	0.04274
19.47	198.7	100.7	0.04267
19.48	198.8	100.7	0.0425
19.49	198.9	100.7	0.04224
19.5	199	100.7	0.04204
19.51	199.1	100.7	0.04194
19.52	199.2	100.7	0.0419
19.53	199.3	100.7	0.04192
19.54	199.4	100.7	0.04196
19.55	199.5	100.7	0.042
19.55	199.6	100.7	0.04201
19.56	199.7	100.7	0.04208
19.57	199.8	100.7	0.04219
19.58	199.9	100.7	0.04236
19.59	200	100.7	0.04236
19.6	200.1	100.7	0.04232
19.61	200.2	100.7	0.04247
19.62	200.3	100.7	0.04254
19.63	200.4	100.7	0.04244
19.64	200.5	100.7	0.04231
19.65	200.6	100.7	0.04226
19.66	200.7	100.7	0.04224
19.67	200.8	100.7	0.04221
19.68	200.9	100.7	0.04233
19.69	201	100.7	0.04248
19.7	201.1	100.7	0.04268
19.71	201.2	100.7	0.04278
19.72	201.3	100.7	0.04303
19.73	201.4	100.7	0.04322
19.74	201.5	100.7	0.04335
19.75	201.6	100.7	0.04339
19.76	201.7	100.7	0.04338
19.77	201.8	100.7	0.0432
19.78	201.9	100.7	0.04306
19.79	202	100.7	0.04295
19.8	202.1	100.7	0.04281
19.81	202.2	100.7	0.04249
19.82	202.3	100.7	0.04214
19.83	202.4	100.7	0.04189
19.84	202.5	100.7	0.04172
19.85	202.6	100.7	0.04158
19.86	202.7	100.7	0.04153
19.87	202.8	100.7	0.04158
19.88	202.9	100.7	0.04157
19.89	203	100.7	0.04158
19.9	203.1	100.7	0.04165
19.91	203.2	100.7	0.04163
19.92	203.3	100.7	0.04166
19.93	203.4	100.7	0.04169
19.94	203.5	100.7	0.04173
19.95	203.6	100.7	0.04164
19.96	203.7	100.7	0.04152
19.97	203.8	100.7	0.0414
19.98	203.9	100.7	0.04133
19.99	204	100.7	0.04124
20	204.1	100.7	0.04105
20.01	204.2	100.7	0.04078
20.02	204.3	100.7	0.04048
20.03	204.4	100.7	0.04012
20.04	204.5	100.7	0.03965
20.05	204.6	100.7	0.03923
20.06	204.7	100.7	0.039
20.07	204.8	100.7	0.03864
20.08	204.9	100.7	0.03822
20.09	205	100.7	0.03789
20.1	205.1	100.7	0.03772
20.11	205.2	100.7	0.03747
20.12	205.3	100.7	0.03724
20.13	205.4	100.7	0.0369
20.14	205.5	100.7	0.03667
20.15	205.6	100.7	0.0364
20.16	205.7	100.7	0.03616
20.17	205.8	100.7	0.03599
20.18	205.9	100.7	0.03609
20.19	206	100.7	0.03612
20.2	206.1	100.7	0.0363
20.21	206.2	100.6	0.03641
20.22	206.3	100.6	0.03662
20.23	206.4	100.6	0.03678
20.24	206.5	100.6	0.03688
20.25	206.6	100.6	0.03711
20.26	206.7	100.6	0.03739
20.27	206.8	100.6	0.03757
20.28	206.9	100.6	0.03783
20.29	207	100.7	0.038
20.3	207.1	100.6	0.03809
20.31	207.2	100.6	0.03825
20.32	207.3	100.6	0.03845
20.33	207.4	100.6	0.03862
20.34	207.5	100.6	0.03869
20.35	207.6	100.6	0.03886
20.36	207.7	100.6	0.03918
20.37	207.8	100.6	0.03947
20.38	207.9	100.6	0.03963
20.38	208	100.6	0.03982
20.39	208.1	100.6	0.03996
20.4	208.2	100.6	0.03991
20.41	208.3	100.6	0.03999
20.42	208.4	100.6	0.04003
20.43	208.5	100.6	0.0401
20.44	208.6	100.6	0.04014
20.45	208.7	100.6	0.04005
20.46	208.8	100.6	0.04014
20.47	208.9	100.6	0.04023
20.48	209	100.6	0.0403
20.49	209.1	100.6	0.04029
20.5	209.2	100.6	0.04034
20.51	209.3	100.6	0.04031
20.52	209.4	100.6	0.04044
20.53	209.5	100.6	0.04062
20.54	209.6	100.6	0.04081
20.55	209.7	100.6	0.04097
20.56	209.8	100.6	0.04114
20.57	209.9	100.6	0.04142
20.58	210	100.6	0.04181
20.59	210.1	100.6	0.0422
20.6	210.2	100.6	0.04267
20.61	210.3	100.6	0.04308
20.62	210.4	100.6	0.04355
20.63	210.5	100.6	0.04405
20.64	210.6	100.6	0.04456
20.65	210.7	100.6	0.045
20.66	210.8	100.6	0.04548
20.67	210.9	100.6	0.04598
20.68	211	100.6	0.04641
20.69	211.1	100.6	0.04697
20.7	211.2	100.6	0.04764
20.71	211.3	100.6	0.04831
20.72	211.4	100.6	0.04903
20.73	211.5	100.6	0.04987
20.74	211.6	100.6	0.05079
20.75	211.7	100.6	0.05165
20.76	211.8	100.6	0.05238
20.77	211.9	100.6	0.05311
20.78	212	100.6	0.05379
20.79	212.1	100.6	0.05433
20.8	212.2	100.6	0.05485
20.81	212.3	100.6	0.05543
20.82	212.4	100.6	0.05591
20.83	212.5	100.6	0.05616
20.84	212.6	100.6	0.05644
20.85	212.7	100.6	0.05681
20.86	212.8	100.6	0.05721
20.87	212.9	100.6	0.05765
20.88	213	100.6	0.05827
20.89	213.1	100.6	0.0589
20.9	213.2	100.6	0.05949
20.91	213.3	100.6	0.06004
20.92	213.4	100.6	0.06045
20.93	213.5	100.6	0.06098
20.94	213.6	100.6	0.06156
20.95	213.7	100.6	0.0622
20.96	213.8	100.6	0.06276
20.97	213.9	100.6	0.0633
20.98	214	100.6	0.06388
20.99	214.1	100.6	0.06441
21	214.2	100.6	0.06495
21.01	214.3	100.6	0.06539
21.02	214.4	100.6	0.06565
21.03	214.5	100.6	0.06579
21.04	214.6	100.6	0.06603
21.05	214.7	100.6	0.06601
21.06	214.8	100.6	0.06605
21.07	214.9	100.6	0.06613
21.08	215	100.6	0.0661
21.09	215.1	100.6	0.06603
21.1	215.2	100.6	0.06593
21.11	215.3	100.6	0.06594
21.12	215.4	100.6	0.06575
21.13	215.5	100.6	0.06551
21.14	215.6	100.6	0.06533
21.15	215.7	100.6	0.06508
21.16	215.8	100.6	0.06486
21.17	215.9	100.6	0.06469
21.18	216	100.6	0.06447
21.19	216.1	100.6	0.06443
21.2	216.2	100.6	0.0643
21.21	216.3	100.6	0.06431
21.22	216.4	100.6	0.06439
21.23	216.5	100.6	0.06456
21.24	216.6	100.6	0.06473
21.25	216.7	100.6	0.06488
21.26	216.8	100.6	0.06517
21.27	216.9	100.6	0.06534
21.28	217	100.6	0.06546
21.29	217.1	100.6	0.06572
21.3	217.2	100.6	0.06589
21.31	217.3	100.6	0.06589
21.32	217.4	100.6	0.06596
21.33	217.5	100.6	0.06616
21.34	217.6	100.6	0.06634
21.35	217.7	100.6	0.06651
21.35	217.8	100.6	0.06672
21.36	217.9	100.6	0.06687
21.37	218	100.6	0.06687
21.38	218.1	100.6	0.06694
21.39	218.2	100.6	0.06709
21.4	218.3	100.6	0.06703
21.41	218.4	100.6	0.06683
21.42	218.5	100.6	0.06668
21.43	218.6	100.6	0.06655
21.44	218.7	100.6	0.06638
21.45	218.8	100.6	0.06619
21.46	218.9	100.6	0.06603
21.47	219	100.6	0.06591
21.48	219.1	100.6	0.06587
21.49	219.2	100.6	0.06591
21.5	219.3	100.6	0.06604
21.51	219.4	100.6	0.06617
21.52	219.5	100.6	0.0663
21.53	219.6	100.6	0.0666
21.54	219.7	100.6	0.06679
21.55	219.8	100.6	0.06703
21.56	219.9	100.6	0.06723
21.57	220	100.6	0.06754
21.58	220.1	100.6	0.06797
21.59	220.2	100.6	0.06841
21.6	220.3	100.6	0.06883
21.61	220.4	100.6	0.06919
21.62	220.5	100.6	0.06963
21.63	220.6	100.6	0.07011
21.64	220.7	100.6	0.07068
21.65	220.8	100.6	0.07124
21.66	220.9	100.6	0.07169
21.67	221	100.6	0.07215
21.68	221.1	100.6	0.07267
21.69	221.2	100.6	0.0731
21.7	221.3	100.6	0.07358
21.71	221.4	100.6	0.07423
21.72	221.5	100.6	0.07493
21.73	221.6	100.6	0.07556
21.74	221.7	100.6	0.07618
21.75	221.8	100.6	0.07693
21.76	221.9	100.6	0.07777
21.77	222	100.6	0.07854
21.78	222.1	100.6	0.07929
21.79	222.2	100.6	0.08007
21.8	222.3	100.6	0.0809
21.81	222.4	100.6	0.08175
21.82	222.5	100.6	0.08261
21.83	222.6	100.6	0.08335
21.84	222.7	100.6	0.08399
21.85	222.8	100.6	0.08461
21.86	222.9	100.6	0.08527
21.87	223	100.6	0.08588
21.88	223.1	100.6	0.08679
21.89	223.2	100.6	0.08719
21.9	223.3	100.6	0.08794
21.91	223.4	100.6	0.0886
21.92	223.5	100.6	0.08914
21.93	223.6	100.6	0.08962
21.94	223.7	100.6	0.09017
21.95	223.8	100.6	0.09061
21.96	223.9	100.6	0.09109
21.97	224	100.5	0.09152
21.98	224.1	100.5	0.09189
21.99	224.2	100.5	0.09231
22	224.3	100.5	0.09269
22.01	224.4	100.5	0.09305
22.02	224.5	100.5	0.09345
22.03	224.6	100.5	0.0938
22.04	224.7	100.5	0.09412
[truncated: 7,752 more rows]
