# Supplementary material for: Enhanced mechanical, thermal and biocompatible nature of dual component electrospun nanocomposite for bone tissue engineering
Source: PeerJ. 2019 May 27;7:e6986. doi: 10.7717/peerj.6986 (PMC6542347; doi:10.7717/peerj.6986)
Supplement: Dataset S5 [file peerj-07-6986-s005.zip › SEM/PU Canola Oil/SEM(x2.5k).txt]

[SemImageFile]
Version=02-02
InstructName=TM3000
SerialNumber=113145-07
DataNumber=SEM0665
SampleName=
Format=JPG
ImageName=SEM(x2.5k).jpg
Directory=C:\Users\UTM\Desktop\hitachi tabletop sem\File Customer\2017\Student Dr. Saravana\12.6.2017\40\
SaveMode=1
Date=12/6/2017
Time=16:30:26
DateCheck=No
TimeCheck=No
NumberCheck=Yes
CommentCheck=No
DigitalZoom=No
Media=Drive_C
DataSize=1280x1040
DPI=183.68
PixelSize=55.31
SignalName=BSE COMPO
AcceleratingVoltage=15000 Volt
DecelerationVoltage=
Magnification=2500
WorkingDistance=10400 um
EmissionCurrent=60100 nA
FilamentCurrent=1850 mA
ObservationCondition=Analy
Brightness=2228
Contrast=4095
Rotation=0
LensMode=
PhotoSize=
Vacuum=Low
MicronMarker=30000
SubMagnification=
SubSignalName=
SpecimenBias=
Condencer2=1937
ScanSpeed=Slow3
CalibrationScanSpeed=
ColorMode=Grayscale
ColorPalette=
ScreenMode=
Comment=[]
KeyWord1=
KeyWord2=
Condition=Vacc=15.0kV   Mag=x2.5k   WD=10.40mm
DataDisplayCombine=
StageType=0
StagePositionX=0
StagePositionY=0
StagePositionR=
StagePositionZ=
StagePositionT=
